# Supplementary material for: A HIF–LIMD1 negative feedback mechanism mitigates the pro‐tumorigenic effects of hypoxia
Source: EMBO Mol Med. 2018 Jun 21;10(8):e8304. doi: 10.15252/emmm.201708304 (PMC6079541; doi:10.15252/emmm.201708304)
Supplement: Supplementary file 3 — Dataset EV1 [file EMMM-10-e8304-s003.xls]

## Sheet: Title
Dataset EV1: Effect of LIMD1 knockdown on gene expression in Human Bronchial Epithelial Cells (HBECs)”

## Sheet: WholeMatrix
PROBE_ID	SYMBOL	limd1	limd2	limd3	limd4	scr1	scr2	scr3	scr4	co1	co2	co3	co4	pvals	qvals
ILMN_2191967	SPRR2D	12.8073	12.4278	12.4101	12.6172	12.7693	12.2359	12.2737	12.2839	7.47601	6.75698	6.93547	7.52202	0.0408921	0.453
ILMN_1674367	SPRR2F	10.7586	10.6483	10.5585	10.927	11.0424	10.6388	10.6556	10.7889	6.80428	6.22505	6.46035	6.88679	0.0593509	0.513524
ILMN_1743950	IGFL1	7.62674	7.23872	7.35809	7.32535	5.74346	5.46013	5.46951	5.78241	5.14505	4.81054	5.10638	5.60764	1.00655e-08	8.45125e-05
ILMN_2211018	SPRR2E	10.3691	10.0003	9.95165	10.065	11.3959	10.5362	10.7166	10.577	5.62666	4.96592	5.3083	6.29176	0.147875	0.645738
ILMN_1795359	SPRR2A	10.6978	10.4534	10.4322	10.6978	11.0267	10.5486	10.6133	10.6264	6.99035	6.3861	6.87133	7.34536	0.0711202	0.537514
ILMN_2320330	MAL	10.7577	10.0046	10.4228	10.0939	10.6603	10.181	10.3426	10.0719	6.80339	6.87027	6.39374	7.26135	0.0552281	0.502597
ILMN_1766573	TERC	7.28426	7.18215	7.03362	6.8998	4.73227	5.10061	5.1496	4.89272	5.61113	5.97795	5.42763	6.11467	3.1784e-06	0.00404341
ILMN_1803452	CRCT1	9.11979	8.67029	8.87276	8.74155	8.39856	8.34109	8.26342	8.46745	6.20862	5.28696	6.13096	6.31702	0.0122047	0.291782
ILMN_1780255	KLK6	9.48319	9.41228	9.29726	9.48958	9.39168	9.35268	9.53641	9.75061	6.00496	6.16542	6.16869	6.256	0.0645149	0.523668
ILMN_2184373	IL8	10.8783	11.2087	10.9721	11.0267	11.0097	10.9432	10.8665	10.8497	7.90316	8.28239	7.66064	7.94582	0.0407817	0.453
ILMN_2327860	MAL	11.9054	11.6849	11.7774	11.546	12.0527	11.6153	11.7243	11.7467	8.57834	8.576	8.52125	8.62031	0.0606926	0.517273
ILMN_1705814	KRT80	9.27372	9.19595	9.22661	9.21445	8.91003	8.81182	8.91729	9.1303	6.48058	6.25931	6.18939	6.89687	0.022328	0.369439
ILMN_1699651	IL6	7.03723	7.33071	7.27667	7.33103	6.64356	6.75369	6.26058	6.78852	4.7194	5.05577	4.79943	4.92693	0.00315957	0.158663
ILMN_1794742	HES5	9.30643	9.15973	9.20294	8.8672	8.68532	8.33365	8.50857	8.59527	7.1572	6.67903	6.87625	6.46566	0.00388204	0.174253
ILMN_1805410	C15orf48	10.3172	10.3787	10.4124	10.5308	10.5234	10.6099	10.429	10.6867	7.32406	7.31444	7.20704	7.41365	0.0753892	0.546816
ILMN_1701239	SPRR2E	8.69427	8.3286	8.18232	8.48338	9.79464	8.78273	8.87512	8.98238	4.61219	4.76319	4.95996	5.03338	0.176112	0.674366
ILMN_1735570	HOPX	7.52854	6.91149	7.19425	6.85932	7.28232	6.49752	6.67903	6.82278	4.44473	4.31602	4.44312	5.08535	0.0223724	0.369439
ILMN_1745570	KLK7	11.1645	11.089	11.0403	11.1293	10.8345	10.6158	10.6575	10.7119	8.92312	8.46494	8.73262	8.60568	0.011076	0.28028
ILMN_1789991	MARCH4	7.05734	7.21339	7.26401	7.00415	4.82406	4.92447	5.08513	5.17049	6.40037	6.60112	6.74347	6.09868	0.00165	0.123195
ILMN_1801216	S100P	11.4076	11.1645	11.1618	11.4142	11.3636	10.9721	11.0826	11.0323	8.91254	8.25268	8.7755	8.83205	0.0319238	0.418689
ILMN_1809783	LOC643161	8.27312	7.88039	7.94506	8.00398	7.89517	7.37992	7.52386	7.48554	5.88827	5.53057	5.55418	6.06945	0.00833172	0.249868
ILMN_1718731	KLK5	8.35136	8.23136	8.18981	8.45024	7.67775	7.45436	7.42576	7.71674	6.41359	5.99815	6.2542	6.68199	0.000663676	0.0812299
ILMN_1669905	DCP2	8.56142	8.85538	8.82499	8.61132	7.10145	7.37308	7.23995	7.02748	7.99399	7.50468	7.55459	7.10619	5.48055e-07	0.00149867
ILMN_1684308	DEFB103B	6.83681	6.87671	6.4686	6.60165	6.05611	5.77384	5.70918	7.07195	4.58601	4.65662	4.37223	4.54197	0.00713849	0.233644
ILMN_1764654	LOC647993	8.35889	7.98951	7.95446	8.20646	7.95893	7.22711	7.52802	7.53535	5.97795	5.78725	5.95242	6.45042	0.00393291	0.174903
ILMN_1655261	ERP27	6.68513	6.50597	6.42099	6.38286	5.89706	6.02827	5.85698	5.94063	4.45365	4.43082	4.46977	4.32206	0.00262066	0.149068
ILMN_1725912	KLK12	9.51521	9.27984	9.2825	9.40428	10.1465	9.5275	9.57603	9.51719	6.75509	6.02731	6.09828	6.75783	0.115553	0.609054
ILMN_1744765	KRT4	8.76739	8.32742	8.53295	8.81	8.5688	7.65762	7.87497	7.71136	6.99902	6.15537	6.44561	6.99632	0.00275993	0.150866
ILMN_1751120	HIST1H4H	6.49254	6.15673	6.05197	6.35161	5.5217	5.62131	5.11648	5.49233	4.36669	4.58623	4.43214	4.56981	0.000119135	0.0353303
ILMN_1693192	PI3	12.0441	11.6812	11.7903	11.9761	12.9495	12.2449	12.0582	12.1941	9.16816	8.0878	8.51041	9.38089	0.15642	0.653585
ILMN_2353054	KLK5	9.58323	9.40528	9.41372	9.32066	8.72204	8.51429	8.74275	9.10078	7.59924	7.31768	7.40227	7.66461	0.00110493	0.106341
ILMN_1787897	CXCL1	10.2824	9.82318	10.5323	10.3795	9.90782	10.0408	10.577	10.4352	7.65423	7.56085	8.15156	7.44456	0.0568248	0.506828
ILMN_1666733	IL8	8.81889	8.99226	8.85258	9.01324	8.87803	9.13081	8.72165	8.48971	6.68627	6.50369	6.32534	6.38875	0.037842	0.444445
ILMN_1777446	LOC647987	8.14029	7.85015	7.88812	7.99935	7.79348	7.1917	7.2111	7.50446	6.13574	5.91112	5.81263	6.06317	0.00326339	0.160728
ILMN_2114720	SLPI	10.5703	10.8296	10.8335	10.9983	10.6326	10.6672	10.5027	10.1582	9.11091	8.13141	8.32382	8.82409	0.0183449	0.342895
ILMN_1712759	SBSN	9.14005	8.74551	8.88867	8.92471	9.87636	8.96385	8.82499	9.04558	6.78203	5.11397	5.88794	6.79283	0.120621	0.617162
ILMN_1698666	CST6	8.38264	8.20334	8.46059	8.29711	7.92315	7.79699	7.8646	8.05466	6.14928	6.2752	6.25477	6.31166	0.00688933	0.229652
ILMN_2316236	HOPX	11.4525	10.9772	11.1376	10.9821	11.5246	10.8989	10.9258	11.0438	8.90952	8.17531	8.34729	9.31926	0.0561604	0.504856
ILMN_2197577	SPRR2C	8.10313	7.68356	7.6845	7.98029	8.51148	7.78183	7.79194	7.79236	5.11313	4.87687	5.64114	5.46776	0.0785434	0.551615
ILMN_3235325	SCARNA13	7.51927	7.8243	7.71804	7.31477	6.11497	6.40487	6.19943	5.93578	7.00242	6.64942	6.07529	6.47726	5.66834e-06	0.00530089
ILMN_3247159	SCARNA8	5.85158	6.28555	5.97764	5.72601	4.80824	4.60366	4.50024	4.77865	4.87699	4.87286	4.42068	4.93787	6.71596e-08	0.000313271
ILMN_1687765	ATP12A	7.20502	7.12093	6.81835	6.85197	7.31477	6.22313	6.10184	6.63736	5.16868	5.07348	4.99587	4.75559	0.0105093	0.273107
ILMN_1660067	LOC728285	6.58609	6.7647	6.47128	6.53324	5.40068	5.16603	5.3792	5.08584	5.42683	5.66367	5.4775	5.42298	8.68269e-09	8.45125e-05
ILMN_1792689	HIST1H2AC	8.30781	8.09182	8.35197	8.12636	7.85652	7.48136	7.89553	7.66886	6.20227	6.40221	6.12463	6.43811	0.00384902	0.17384
ILMN_1713397	NCCRP1	9.9933	9.8895	9.9828	10.0476	10.2469	10.1738	9.92612	10.1619	7.71733	7.15537	7.38666	7.55064	0.0825255	0.559447
ILMN_1697733	CST6	8.79889	8.63271	8.56254	8.50209	8.40942	7.9339	8.21131	8.21794	6.49906	6.68428	6.75509	6.84747	0.00597642	0.214809
ILMN_2264029	KLK5	6.50449	6.32611	6.25763	6.4586	5.43361	5.67669	5.65049	5.93723	4.48789	4.87974	5.03431	4.56731	0.00029657	0.0573749
ILMN_1779015	ZNF467	7.02902	6.93916	6.89543	6.69701	6.47933	6.12131	6.33424	6.10771	5.54511	4.7546	5.07795	5.29589	0.00108594	0.106268
ILMN_1715991	SDPR	7.50052	7.68293	7.50324	7.60148	6.31389	6.23476	6.17178	5.80933	6.80969	6.62096	6.66839	6.60434	3.01281e-06	0.00395253
ILMN_1756992	MUC1	10.4476	10.5316	10.4642	10.3547	10.4167	10.2374	10.2132	10.2739	8.59566	7.96259	8.21337	8.37956	0.0293998	0.405514
ILMN_1706813	SLC6A14	6.715	6.38566	6.51797	6.68837	6.5654	6.13429	6.04171	5.99303	4.72223	4.6319	4.48428	4.74416	0.00810582	0.246409
ILMN_2148527	H19	7.56679	6.8847	7.23331	7.36476	7.69165	6.77118	6.67261	6.47981	5.6343	4.64036	5.01489	5.90808	0.022007	0.367081
ILMN_1806165	HSPA6	6.59236	6.48436	6.28104	6.21225	5.81951	5.86353	5.57384	6.24877	4.60657	4.70553	4.64095	4.46862	0.00284776	0.151652
ILMN_1757351	S100A7	7.85785	7.85284	7.42263	8.18202	9.06606	8.65054	8.76165	9.15609	4.42272	4.37856	4.62587	4.42299	0.295209	0.742525
ILMN_1738742	PLAT	7.36582	7.44803	7.62499	7.52538	6.61986	6.34794	6.64715	6.82316	5.98049	6.18334	6.11312	6.07825	2.36209e-06	0.0035524
ILMN_2361603	NDRG2	8.54846	8.1156	8.34589	8.51041	8.58785	7.85785	8.37613	8.38966	5.95382	5.95758	6.27312	6.54106	0.0455362	0.471234
ILMN_1746801	CGN	8.6774	8.81732	8.82409	8.78242	8.26674	8.31792	8.13488	8.08363	7.3746	7.11006	7.0248	6.81704	0.00115171	0.1071
ILMN_1719753	VGLL1	7.71804	7.35809	7.35665	7.70773	7.10399	7.1092	7.03288	7.39531	5.53485	5.65023	5.73282	5.6783	0.00820585	0.247657
ILMN_1677200	CYFIP2	6.39105	5.99657	6.31166	6.5654	5.23973	4.77447	5.18668	5.5539	5.39563	5.23019	5.12725	5.04005	7.28902e-07	0.00170001
ILMN_2371911	MUC1	8.90545	8.56568	8.73433	8.81757	8.75084	8.45644	8.41854	8.7135	6.69603	6.35308	6.55758	7.1565	0.0300217	0.408706
ILMN_1712298	ANKRD46	7.88452	7.60049	7.82152	7.70629	6.88566	7.06178	6.96816	6.56602	6.69829	6.38354	6.33079	6.1962	4.10711e-06	0.00471046
ILMN_1791545	KRT23	9.11208	8.7716	9.03779	9.15609	8.76487	8.32083	8.40218	8.447	7.28795	7.021	7.43826	7.65593	0.0020353	0.136057
ILMN_3248032	NCCRP1	9.3251	9.21567	9.19961	9.28182	9.59034	9.41892	9.31951	9.4275	7.25374	6.66427	6.83607	6.78011	0.0933911	0.577917
ILMN_1662359	HIST1H4K	8.50755	8.40029	8.55806	8.43495	7.76872	7.31562	7.37241	7.70153	7.04096	7.59703	7.05734	7.26545	1.12574e-06	0.00225048
ILMN_1712522	CEACAM6	11.1871	11.1224	11.2789	11.3976	11.3885	11.2465	11.2264	11.3132	9.10838	8.7867	9.00341	9.28115	0.0638698	0.522872
ILMN_1754103	CLDN11	8.43495	8.80631	8.36093	8.62331	6.59356	7.06318	7.0772	7.20888	7.96348	8.08201	7.94735	7.96082	0.00107176	0.105498
ILMN_2158713	IL1F9	8.52007	8.63626	8.60279	8.63326	8.99529	8.82308	8.27546	8.20073	6.91325	5.98049	6.30725	6.76203	0.0594588	0.513642
ILMN_1776925	PRSS22	6.56053	6.64356	6.66762	7.04096	6.59728	6.41611	6.55625	6.7877	4.56029	4.69743	4.61733	5.08846	0.0328161	0.421619
ILMN_1735700	KLK8	9.06606	8.59238	8.58443	8.78302	9.08404	8.40724	8.56831	8.68467	6.8721	6.54646	6.57687	6.82481	0.0450773	0.469078
ILMN_1797704	LOC729252	11.2337	10.8579	10.7646	10.9714	10.8428	9.94326	10.1021	10.1821	9.53563	8.74959	9.43494	10.3821	0.00287775	0.151652
ILMN_1711888	COBL	8.10277	8.26974	8.19171	8.10741	7.87193	7.59137	7.59286	7.48411	6.70162	6.32251	6.55071	6.79257	0.00128401	0.112753
ILMN_1799848	ANKRD22	7.87469	8.02213	7.93787	8.21375	7.82699	7.9348	7.58741	7.91919	6.24465	6.19785	5.97589	6.05553	0.0228793	0.372705
ILMN_1774901	GDPD3	8.34227	7.99319	8.09583	8.31586	8.57041	8.08363	8.19812	8.17435	6.16284	5.91655	5.85124	6.18764	0.070705	0.536953
ILMN_1695924	KLK11	10.5553	10.2982	10.2938	10.3484	10.7166	9.79749	10.1876	9.97348	8.80229	8.18048	8.30659	8.7033	0.0273655	0.395468
ILMN_1747183	GXYLT1	6.73201	6.62899	6.87058	6.89905	5.64359	5.42393	5.20838	5.55674	6.21431	6.15259	5.76417	6.03453	2.88291e-05	0.0130137
ILMN_2366445	KRT80	6.23685	6.31949	6.3823	6.38902	5.72917	6.05634	5.83712	5.75653	4.76776	4.78247	4.68752	4.86865	0.00158033	0.121711
ILMN_1651496	HIST1H2BD	9.8694	9.73164	9.81939	9.78252	9.58805	9.44791	9.5275	9.4563	8.20597	8.08871	7.99629	7.98067	0.0105166	0.273107
ILMN_1678919	YOD1	7.97752	8.09583	8.16052	7.91078	7.05854	7.09283	7.19478	7.16833	7.01494	6.902	7.05356	6.70189	2.45351e-08	0.000171669
ILMN_1718033	LYPD5	6.05068	6.50242	6.23559	6.7984	6.0375	5.8173	5.76484	5.87656	4.78973	4.94859	4.8086	5.02941	0.00153451	0.119519
ILMN_1814106	C9orf169	9.5501	9.38223	9.29011	9.43822	9.70554	9.27864	9.49275	9.53758	7.32576	7.24046	7.1959	7.48768	0.0740601	0.543619
ILMN_3183838	FAM25A	6.6903	6.1361	6.3382	6.57903	6.28897	5.36109	5.8978	6.0823	4.78271	4.9384	5.10913	5.03106	0.00220109	0.138954
ILMN_1724686	CLDN1	11.5995	11.6954	11.6689	11.4882	11.2354	11.1554	10.9918	11.0949	10.1738	10.0556	9.97272	10.2307	0.00126412	0.112197
ILMN_1713813	LOC400578	11.969	11.9457	11.8893	11.7774	11.7304	11.0804	11.1825	11.0521	10.9212	9.95859	10.4435	10.8708	0.000932111	0.0966199
ILMN_2150851	SERPINB2	10.8849	10.7333	10.8569	11.0485	10.6306	10.6077	10.4394	10.6003	9.54131	8.76322	9.09766	9.45704	0.0117017	0.286103
ILMN_1673548	HSPC159	8.9755	8.96574	8.91285	8.82117	8.581	8.39723	8.32053	8.30294	7.49148	7.46312	7.26965	7.62373	0.000854958	0.0922677
ILMN_3248701	LOC644350	6.1044	5.56855	5.76352	5.15287	4.64992	4.66877	4.98098	4.45101	4.55538	4.85519	4.4979	4.67417	1.08598e-05	0.0074739
ILMN_3242900	HIST2H2AA4	10.3426	10.1904	10.3026	10.1738	9.8694	9.77826	9.95585	9.74193	8.42544	8.82499	8.98307	8.6519	0.00352321	0.167576
ILMN_1716265	PGM2L1	6.40778	6.52562	6.4586	6.2791	5.00862	5.49248	4.9478	5.33151	5.8895	5.66637	5.52574	5.71819	2.56493e-05	0.0121042
ILMN_1670331	LOC650757	7.33793	7.07609	6.90025	7.07812	6.78237	6.35683	6.54646	6.40694	5.54435	5.84672	5.975	5.5727	0.000493709	0.0694384
ILMN_2132599	ANKRD22	9.01581	8.79503	9.02069	9.10527	9.03118	8.85942	8.84813	9.02888	7.19793	7.11811	7.13074	6.91933	0.0458108	0.471601
ILMN_1711174	SPRR1B	12.2712	12.0851	11.9954	12.1624	12.5609	11.7417	12.2545	11.8378	10.2267	9.85274	10.249	10.5703	0.0565572	0.506147
ILMN_1700268	QPRT	6.56108	6.30953	6.28267	6.29875	6.07793	6.20227	5.95242	6.13727	4.85716	4.5537	4.55145	4.85332	0.0126215	0.295921
ILMN_1720984	SPINK7	7.60834	7.71779	7.60276	7.87305	8.70761	8.4098	8.14458	7.80966	5.55517	5.0409	5.11723	5.103	0.209546	0.697018
ILMN_1698484	RHOV	6.79363	6.67967	6.64672	6.60909	7.02424	6.34834	6.27445	6.50994	4.8083	4.96906	4.8599	5.02294	0.0310678	0.414446
ILMN_1727932	LOC643479	7.51235	7.22822	6.87983	7.17219	6.89416	6.59356	6.55226	7.00524	5.7944	5.66707	5.93779	5.5949	0.00322341	0.160145
ILMN_1661861	CSF2	6.1696	6.21225	6.11566	5.73353	4.92762	4.98568	4.89364	5.25916	5.09878	5.7421	4.93402	5.10131	1.67449e-05	0.00937296
ILMN_1686573	DEFB1	8.00398	8.06566	7.93703	8.05316	7.95446	8.09769	7.66403	7.23747	6.97558	6.37658	6.30589	5.98884	0.0190683	0.348198
ILMN_1758623	HIST1H2BD	8.64163	8.46217	8.49635	8.51274	8.37838	8.13919	8.28268	8.20569	6.86043	7.08653	6.8349	6.97794	0.0105569	0.273914
ILMN_1754658	CDRT1	6.64383	6.91107	6.86016	6.94051	6.91933	6.54258	6.5495	6.79232	5.25996	5.19164	4.93428	5.07128	0.0294033	0.405514
ILMN_1768469	TCN1	6.70109	6.51869	6.58176	6.68627	6.74024	6.28945	6.2479	5.96059	5.56557	4.96801	4.90972	4.85293	0.0123571	0.293112
ILMN_1767685	SERPINB7	9.71076	9.74335	9.74259	9.85149	9.41148	9.16863	8.87276	8.75894	8.96249	8.26259	8.36204	8.88066	0.000119504	0.0353303
ILMN_1699750	ABHD9	7.10587	7.00008	7.19216	7.33047	7.73793	7.37093	7.37292	7.37308	5.22908	5.13396	4.80921	4.81574	0.137475	0.636671
ILMN_2126832	SEC24A	6.09215	6.43468	5.72755	6.07338	5.49439	5.33953	5.14274	4.78834	5.43749	4.88133	5.00691	5.15276	2.19339e-05	0.010833
ILMN_1716195	HIST1H2BG	6.53984	6.16141	6.28214	6.39427	6.21309	5.80547	6.031	6.07383	4.95935	4.58056	4.86737	4.91062	0.00842948	0.2508
ILMN_1750748	MGC102966	11.6301	11.56	11.5711	11.5695	11.5214	10.9496	10.9898	10.5977	10.6797	9.74634	10.2832	10.6205	0.00173457	0.125985
ILMN_2228035	HS3ST1	6.69066	6.49568	6.54083	6.71741	5.37523	5.91538	5.52405	5.71108	5.72944	5.73097	5.7554	5.91228	2.79812e-07	0.00109997
ILMN_1654696	C15orf48	6.67207	6.69855	6.38246	6.3867	6.68627	6.28612	7.01251	6.74256	4.46689	4.88487	4.55082	4.43025	0.0977891	0.585315
ILMN_1808590	GUCY1A3	5.78146	5.89378	5.71776	5.81263	5.49964	5.53087	4.93885	5.31841	4.49491	4.47454	4.35138	4.59695	0.00116048	0.107309
ILMN_1738589	MGLL	8.05925	8.00489	8.16017	7.95175	7.11328	6.75236	7.38204	7.26011	6.82189	7.40581	7.19081	7.22803	2.75906e-06	0.00386094
ILMN_1659047	HIST2H2AA3	9.73432	9.6269	9.73371	9.63915	9.43175	9.15289	9.28826	9.48488	8.12667	8.35537	8.38102	8.06444	0.00536536	0.20426
ILMN_1692219	RAB11FIP1	10.6764	10.6638	10.6797	10.6716	10.6685	10.5718	10.5532	10.5659	9.21368	8.7575	8.7867	9.09871	0.0379049	0.444619
ILMN_1739813	HYAL1	7.99783	8.02416	7.97254	8.01433	7.3301	6.898	6.78956	6.77291	7.46065	7.21535	7.33047	7.06033	5.80203e-06	0.00530089
ILMN_1801616	EMP1	11.2465	11.4039	11.4142	11.4475	11.1695	11.2652	11.105	11.3865	9.79203	9.73164	9.77129	9.66765	0.0254536	0.386834
ILMN_3235723	TMPRSS11E2	6.93975	6.91462	7.04675	6.82316	7.2274	7.31291	7.34303	7.04609	5.15821	4.96162	4.60743	4.66176	0.139536	0.638629
ILMN_1682775	EDN1	8.51041	8.51041	8.55042	8.64135	8.2093	7.85599	7.81185	7.76077	7.32289	7.30529	7.33638	7.69274	3.69742e-05	0.0155222
ILMN_1738546	LOC400578	9.69544	9.37259	9.53793	9.7014	9.50868	8.96011	8.93022	8.84813	8.30343	7.62674	8.15235	9.16129	0.00623538	0.218504
ILMN_2136495	A2ML1	8.78242	8.47142	8.56307	8.50241	9.21123	8.78877	8.89517	8.91785	6.74803	5.97737	6.29849	6.70109	0.165622	0.665296
ILMN_1801442	KRT81	5.82039	5.43445	5.36065	5.27631	4.91095	4.5586	4.74095	4.57833	4.56626	4.43711	4.27856	4.6154	2.95392e-06	0.00395253
ILMN_2339234	TRIM16	6.87269	6.74311	6.73505	6.75236	6.91585	6.2366	6.45002	6.51615	4.68386	5.75738	5.20573	5.34684	0.0209718	0.36109
ILMN_1721247	KRT75	5.63681	5.51867	5.56855	5.35963	4.41014	4.66238	4.76226	4.82029	5.2041	4.35374	4.48959	4.3845	2.01719e-05	0.0104548
ILMN_1651574	AQP3	8.47633	7.85806	8.00398	8.20518	8.30588	7.42746	7.62674	7.93416	6.89201	6.26587	6.35759	7.21339	0.0181947	0.34212
ILMN_2388190	SCEL	8.17596	8.13346	8.1583	8.36925	8.36925	8.42976	8.00808	8.14361	6.69701	6.24949	6.30251	6.47663	0.0644129	0.5236
ILMN_3214893	LOC100132761	9.56379	10.2903	10.2773	10.3616	9.83298	9.76568	9.83852	9.53125	9.28711	10.0026	10.0586	5.67258	0.202904	0.693735
ILMN_1837935	TNPO1	7.2339	7.65499	7.47727	7.39877	5.89725	6.16789	6.29999	5.77522	7.33502	7.02247	7.1857	6.85491	0.00678925	0.227558
ILMN_1673409	MGC16121	9.60151	9.71844	9.65496	9.59679	8.20859	8.06333	8.31862	8.01365	9.29504	9.53177	9.36987	9.36582	0.01147	0.28433
ILMN_1757406	HIST1H1C	8.98557	8.98238	9.06273	9.06273	8.50857	8.25543	8.20646	8.50348	7.9271	7.85785	7.96466	7.98951	5.93461e-06	0.00530089
ILMN_1682636	CXCL2	8.05316	8.13643	8.25659	8.23487	8.03032	7.78784	8.13391	8.02736	6.47568	6.64829	6.79524	6.51615	0.0215141	0.363401
ILMN_1775587	STX19	7.02999	6.99004	6.88368	6.89246	6.8037	6.86573	6.78585	6.50762	5.62418	5.10967	5.40228	5.56478	0.0181397	0.341731
ILMN_1692223	LCN2	11.4821	11.3995	11.5638	11.5246	11.9567	11.5317	11.9367	11.8764	9.2464	9.39305	9.35363	9.76986	0.153151	0.649899
ILMN_2353633	EMR2	7.18451	7.04791	7.00187	7.06453	7.10951	7.10535	6.99862	6.9216	5.37143	5.49186	5.68958	5.05184	0.0479901	0.479343
ILMN_1736760	KRT16	12.4619	12.093	12.1989	12.1922	12.2616	11.446	11.7925	11.523	10.9831	10.4157	11.0126	11.6088	0.00507104	0.198315
ILMN_1658619	WWC1	9.28666	8.96996	8.94864	9.0384	8.51955	8.35308	8.43981	8.45677	7.94458	8.13919	7.99319	7.79799	2.18864e-05	0.010833
ILMN_2109197	EPB41L3	6.40161	6.22877	6.43468	6.48336	6.66067	6.42123	6.20413	6.26421	4.72745	4.45348	4.69729	4.85361	0.0574712	0.509037
ILMN_1788874	SERPINA3	6.81949	6.99085	6.69278	6.95365	6.99313	6.96896	6.92566	7.00216	5.39066	4.55503	5.09158	5.17492	0.0893524	0.572252
ILMN_1736939	UGCG	9.60747	9.75231	9.75231	9.48767	8.87073	9.00887	9.10722	8.75014	8.74627	8.80143	8.53164	8.62642	1.03512e-06	0.00217278
ILMN_2337263	PKIB	5.68095	5.87911	5.85158	6.04946	5.21458	5.44016	5.39974	4.99587	4.76137	4.83701	4.54395	4.98359	7.48762e-05	0.0257289
ILMN_1689211	AAK1	8.14086	7.874	8.09532	8.30739	8.70537	8.02686	8.3793	8.14277	6.58132	6.10405	5.61549	6.55568	0.129679	0.629943
ILMN_1755954	CPEB3	6.16699	6.2887	5.93601	6.191	5.51164	5.41364	5.33928	5.49881	5.2779	5.08388	5.22706	5.12908	4.844e-07	0.00149867
ILMN_1679311	STK40	6.98381	7.02964	7.19703	6.91385	7.25332	6.54592	6.53324	6.61211	5.89378	5.45007	5.78751	5.49339	0.0112398	0.281036
ILMN_1728083	EIF4EBP2	6.73306	7.26077	7.05285	7.09389	6.08737	6.19868	5.80814	5.68729	6.57004	6.60144	6.46084	6.22386	0.000223572	0.0496008
ILMN_2374865	ATF3	6.58588	6.47981	6.82344	6.81134	6.22818	6.23505	6.11943	6.3558	5.41669	5.58031	5.35141	5.49555	0.000954116	0.0976948
ILMN_3243644	LOC100132564	7.73601	7.9252	7.50556	7.70745	6.92756	7.07547	7.21175	7.15872	6.94315	7.08029	6.98381	5.77825	0.0018245	0.130013
ILMN_1693090	CROT	8.3306	8.36385	8.23487	8.14108	7.71829	7.61421	7.63312	7.66919	7.26938	7.11877	7.04141	7.51752	1.91994e-05	0.0101357
ILMN_2150856	SERPINB2	10.0173	9.91544	9.84185	9.98019	9.73654	9.67085	9.62396	9.84099	8.6919	8.04723	8.23831	9.17847	0.0233909	0.375808
ILMN_1743412	SIAE	8.05658	7.67952	7.71328	7.95027	8.83521	7.56383	8.34393	8.03679	5.79692	5.44572	6.07076	6.23794	0.18228	0.67888
ILMN_1717056	TXNRD1	8.61781	8.61871	8.68889	8.48017	7.60463	7.76145	7.85193	8.26628	7.62992	7.72839	7.73949	7.76428	2.36933e-06	0.0035524
ILMN_1700583	ZNF750	9.70715	9.49694	9.68895	9.30196	9.67155	9.47387	9.26836	9.13548	8.32083	7.60217	7.84607	8.60722	0.0346256	0.430804
ILMN_1784294	CPA4	9.57349	9.60081	9.60288	9.63576	8.64543	8.63271	8.60621	8.55777	9.25575	8.69706	8.91729	9.08655	1.36024e-05	0.00814151
ILMN_2144426	HIST2H2AA3	9.55986	9.21221	9.34736	9.14927	9.21221	9.09766	8.96305	8.68854	7.62084	8.18736	8.31287	8.03288	0.00776536	0.242002
ILMN_1658448	KRTAP2-1	5.72392	4.98098	5.43933	5.31248	4.32519	4.41996	4.38299	4.67789	4.66593	4.56759	5.06132	4.39423	8.3771e-05	0.0268458
ILMN_3237729	LOC100133551	6.57531	7.28262	7.20321	7.24356	6.97355	6.65374	6.80798	6.08391	5.68166	6.90737	6.87403	4.21805	0.0837633	0.561917
ILMN_1710325	SCEL	7.53294	7.57545	7.68962	7.73689	7.61601	7.75153	7.68244	7.6123	6.17196	5.81706	6.14727	5.86998	0.0644749	0.5236
ILMN_1721218	KRT13	11.6488	11.2742	11.3342	11.4293	11.9206	11.4636	11.514	11.4726	9.92027	9.09911	9.54385	10.0538	0.118915	0.614879
ILMN_1721134	TGM1	10.0507	9.97638	9.69734	9.77351	9.90465	9.30343	9.53177	9.4624	8.80742	8.02686	8.66331	8.93396	0.010489	0.272996
ILMN_1737653	KRT78	6.33569	6.55568	6.51894	6.44092	6.8452	6.52435	6.15363	6.4228	4.74502	4.83429	4.76331	5.08731	0.0667684	0.529004
ILMN_1756862	APOL3	5.81997	5.72817	5.61995	5.87857	4.93257	5.62902	4.49218	5.07576	5.13214	4.78827	5.00611	4.72215	0.000214792	0.0482204
ILMN_1763520	SULT2B1	6.79025	6.60643	6.82775	6.9323	7.14424	6.65949	6.58987	6.62115	5.51764	5.07431	4.8093	5.60088	0.0583133	0.51129
ILMN_1668507	DDAH1	6.36905	6.4059	6.32251	6.20631	5.5191	5.41998	5.50591	5.42703	6.04904	5.42975	5.23517	5.73044	1.5074e-05	0.00875481
ILMN_1714587	DEFB103B	5.94271	5.95124	5.42298	5.70949	5.19854	4.99194	4.94887	6.59514	4.3183	4.77829	4.35421	4.60657	0.0324198	0.420602
ILMN_2409596	RAB11FIP1	7.39731	7.27979	7.03959	7.30824	7.23995	6.89587	7.35665	7.3548	5.58776	5.60342	5.80861	6.00894	0.0489779	0.482328
ILMN_1776181	BIRC3	5.80618	6.29218	5.90063	6.2876	5.59324	5.70617	5.57423	5.38479	5.36486	5.09618	4.76219	4.92565	0.000556963	0.0737835
ILMN_1653161	SNCG	6.18802	6.05439	6.40805	6.10996	5.67427	5.78336	5.91952	5.69208	4.7676	5.38386	4.87864	5.28349	0.00167169	0.123508
ILMN_3310065	SFTA1P	7.7138	7.99935	7.95027	8.06444	6.56241	7.08858	6.80852	6.90992	7.69831	7.69358	7.46271	7.11557	0.00151688	0.118585
ILMN_1680110	C10orf116	11.4957	11.4658	11.4891	11.523	10.937	10.7613	11.0299	10.8323	10.5903	10.6174	10.6174	10.4642	1.81908e-06	0.00347122
ILMN_1679133	SERPINB1	11.0768	10.6848	10.8892	10.973	11.2551	10.9114	10.8999	11.0961	9.36812	8.92702	8.88066	9.81254	0.110467	0.602535
ILMN_1670535	NDRG2	6.63633	6.3101	6.6673	6.75651	6.75416	6.62939	6.55294	6.30646	5.42251	5.03661	4.93135	5.03012	0.0529953	0.496581
ILMN_1716591	SPRR1A	13.1578	12.8908	12.9307	13.1128	13.6734	13.5574	13.4461	13.2657	11.4658	10.3562	10.7759	11.6201	0.230615	0.709995
ILMN_1728478	CXCL16	8.91254	8.80182	8.90186	8.90368	8.64762	8.80264	8.38966	8.59393	7.90276	7.63562	7.44729	7.6011	0.00788192	0.243124
ILMN_1778687	RHCG	9.23273	8.76672	9.0475	9.15484	10.0476	9.68052	9.50389	9.64209	7.08901	6.38993	6.71587	7.35167	0.29207	0.741507
ILMN_2411511	KLK12	7.01464	5.89324	6.72145	6.80589	7.53665	6.80919	6.69447	6.96286	4.49854	4.39429	4.67174	5.32649	0.217275	0.70244
ILMN_1768973	HIST2H2AC	9.6269	9.54836	9.59163	9.55257	9.42003	9.14776	9.21496	9.21989	8.21824	8.56067	8.56095	8.32083	0.00329895	0.161603
ILMN_1660031	P2RY6	5.75282	5.01676	5.70103	5.43734	4.76659	4.88267	4.90753	4.84501	4.63812	4.68055	4.39288	4.7394	5.45767e-05	0.020829
ILMN_1813314	HIST1H2BK	8.9469	8.87157	8.66199	8.77442	8.75341	8.2102	8.7867	8.43342	7.33826	7.85733	7.77762	7.39097	0.0116094	0.285696
ILMN_1656111	MYLIP	6.91639	7.1857	6.77735	6.7308	6.73721	6.87647	6.54222	6.32551	5.97704	5.68095	5.39138	5.74773	0.00998409	0.266882
ILMN_1671600	EPS8L1	8.19666	7.7783	8.22454	7.9375	8.36624	7.84788	7.67952	8.11981	6.70555	6.09132	6.46773	7.06293	0.0664952	0.528651
ILMN_2395139	SERPINB7	8.99997	9.08256	9.10642	9.18111	8.90607	8.62698	8.35136	8.25449	8.48839	7.70773	7.96409	8.52007	0.000834169	0.0914343
ILMN_1788942	GGT6	6.51164	5.82348	6.23864	6.45159	6.48631	5.92547	6.06821	6.39946	4.81756	4.60341	4.44986	5.38575	0.0673967	0.52935
ILMN_2384745	PSG4	6.69372	6.87698	6.6384	6.81053	6.06524	5.95705	5.85716	5.85995	6.41942	6.23019	5.93805	5.80168	9.51102e-06	0.0068842
ILMN_1708348	ADAM8	7.56567	7.53266	7.76028	7.41054	6.56405	6.78956	6.73233	7.04322	6.69566	7.14119	6.81949	6.84583	5.16402e-06	0.00530089
ILMN_1740466	FAM46A	8.16829	8.07199	8.21221	8.23831	7.57713	7.47571	7.30571	7.35634	7.51837	7.52386	7.34639	7.38534	3.39711e-08	0.000203735
ILMN_1757387	UCHL1	7.05792	6.76086	7.01095	6.95417	6.35683	6.02511	6.29309	6.15173	6.07589	6.65315	6.02867	6.10549	1.34897e-05	0.00814151
ILMN_1791280	HSPB8	6.76546	6.65258	6.58588	6.68873	6.4244	6.45778	6.43414	6.10251	5.64564	5.54701	5.55822	5.36021	0.00364663	0.169911
ILMN_1770653	MAL2	10.0196	10.1582	10.1497	10.0985	9.51326	9.92285	9.5973	9.46063	9.42608	8.8929	8.919	9.27678	0.000438517	0.0659836
ILMN_1720303	OSTM1	7.44143	7.59397	7.30824	7.31237	6.29477	6.6084	6.25856	6.4623	7.17296	6.70432	6.91802	7.06751	0.000546703	0.0730931
ILMN_2098446	PMAIP1	6.19663	6.50681	6.13339	6.31166	5.51065	5.58559	5.29253	5.285	5.66335	5.01973	6.1341	5.98332	0.00103055	0.103292
ILMN_1739605	LYPD3	10.6039	10.4789	10.4936	10.5147	10.7646	10.3612	10.3772	10.4016	9.22322	8.98771	8.94603	9.31469	0.0461669	0.472264
ILMN_1685709	TMEM125	6.62704	6.58534	6.39265	6.42998	6.10589	6.32483	6.2975	6.46447	5.41711	5.08187	5.00772	5.5668	0.0156814	0.322239
ILMN_1672148	AKR1B10	9.28711	9.16456	9.20247	9.2494	8.28766	8.24771	8.01433	8.18736	9.07112	8.28876	8.72724	9.18226	0.00258924	0.14898
ILMN_3264813	LOC100130592	5.99586	5.99109	5.99864	6.23966	5.28472	5.62533	5.59371	5.26473	4.86212	5.22142	6.07438	4.76214	0.00255469	0.14788
ILMN_1796179	HIST1H2BK	10.9538	10.638	10.8208	10.6764	10.5853	10.5082	10.4806	10.4394	9.63382	9.56919	9.78467	9.41797	0.00666437	0.225809
ILMN_1656910	TRIM6	8.29492	8.57687	8.53591	8.36685	7.9274	7.92646	8.05368	7.84578	7.66037	7.78142	7.57124	7.02548	0.000367953	0.0621076
ILMN_1701837	KLHL2	6.52145	6.74403	6.6912	6.67576	5.72218	5.88621	5.58062	5.44619	5.8019	6.26444	6.37848	6.43922	0.00104459	0.103917
ILMN_1799139	PLOD2	7.90276	8.13456	8.11321	7.92095	7.3477	7.71779	7.3196	7.30625	7.38204	7.34413	7.12054	6.86853	3.82623e-05	0.0159039
ILMN_1776519	RAP1GAP	7.37495	6.89587	7.15609	7.18143	7.25596	7.02831	6.9827	6.90239	5.75578	6.04324	5.46869	6.04648	0.0356096	0.434563
ILMN_1781285	DUSP1	9.73164	9.39779	9.46523	9.47734	9.14619	8.88292	8.82016	8.76905	8.64812	8.41433	8.58276	9.14738	7.9392e-05	0.0260388
ILMN_2180885	FLJ21511	6.64942	6.10038	6.57585	6.59137	6.6689	6.59137	6.68011	6.79959	4.57448	4.4124	5.14578	5.23845	0.140157	0.638838
ILMN_3238435	SNORA12	6.8948	7.4711	7.18143	6.24554	6.03397	6.86219	5.12436	6.30953	6.97355	6.04248	5.83405	6.70449	0.0388558	0.44751
ILMN_1810835	SPRR3	11.7144	11.5385	11.6069	11.6652	12.722	12.3578	12.3632	12.2803	9.76037	9.13467	9.13963	9.63382	0.341104	0.760123
ILMN_1658847	MGC61598	8.27614	7.8042	7.92646	7.95914	7.66919	7.17862	7.12135	7.11229	7.10763	7.13985	7.17342	7.77182	0.000192994	0.0456816
ILMN_1732071	HIST2H2BE	7.53445	7.44663	7.44103	7.3944	7.27094	7.36742	7.35029	7.17919	6.26694	6.0024	5.95328	6.62519	0.0228151	0.372686
ILMN_1746368	SELT	7.78183	8.12375	7.94196	7.78256	6.77395	7.15484	6.80113	6.77395	7.89472	7.28686	7.70075	7.26103	0.00334141	0.162545
ILMN_1659255	RP2	7.27667	7.16206	7.18069	7.17021	6.43737	6.22231	6.66611	6.51525	6.29494	6.63011	6.51615	6.7029	2.19616e-06	0.0035524
ILMN_1677693	GPR109B	6.42336	6.32672	5.54832	5.99558	6.1249	5.84855	5.72994	6.02622	5.12908	4.8247	4.34591	4.99184	0.0407926	0.453
ILMN_1793537	MUC15	6.07013	5.83745	5.55924	5.65762	5.82583	5.47522	5.75413	5.28105	4.72902	4.38785	4.65318	4.57615	0.0186694	0.34562
ILMN_1770940	CDH1	11.316	11.2805	11.3457	11.2264	10.4836	10.5147	10.2315	10.3464	10.9134	10.7536	10.6661	10.9059	5.54404e-05	0.020968
ILMN_3241373	SCARNA18	6.57729	6.57004	6.65186	5.82039	5.74235	5.97002	5.45028	5.68024	6.04415	5.51692	5.47033	5.84285	0.000644106	0.080959
ILMN_1687768	NCOA7	9.08404	9.14813	9.01581	9.07235	8.56198	8.62572	8.45368	8.34729	8.40298	8.15431	8.06634	8.51092	6.87697e-06	0.00555198
ILMN_1898938		7.16801	7.14315	7.14021	7.42123	7.15046	6.70786	7.15609	7.05319	5.95784	5.95634	6.19149	6.06821	0.0145032	0.312735
ILMN_1694106	GPD1L	8.37411	8.51186	8.38441	8.46494	8.25736	8.26707	8.07485	8.11679	7.47621	7.49343	7.14607	7.13784	0.00729209	0.236074
ILMN_1652357	PDHX	8.57563	8.64073	8.61652	8.54506	7.5001	7.73065	7.58559	7.65423	8.259	8.33798	8.17596	8.03337	0.0005315	0.0724448
ILMN_3243142	KAT2B	7.50506	7.65836	7.47984	7.54728	7.21728	7.34149	7.22964	7.03994	6.72634	6.50449	6.35802	6.49412	0.00188051	0.130461
ILMN_1709350	CXCL3	5.49065	5.31195	4.84832	5.87166	4.60383	4.77453	4.65947	5.0923	4.6667	4.70384	4.37194	4.72032	0.000716784	0.0854869
ILMN_1795963	OKL38	8.95251	8.99431	8.92363	8.87677	8.58004	8.32976	8.49835	8.626	7.99874	8.24578	7.95027	7.83584	0.000299405	0.0573909
ILMN_3182451	LOC100129652	5.38027	6.01551	5.88927	5.8109	5.2416	5.18655	5.39861	4.68817	4.854	5.28368	5.69175	4.42889	0.00489161	0.194098
ILMN_1770663	KRT24	7.14142	6.832	7.04057	6.9618	6.81498	6.62364	6.6827	6.89304	6.1696	5.58196	5.82371	5.95207	0.010173	0.268431
ILMN_1727589	SULT2B1	8.61652	8.14212	8.37258	8.39106	8.80511	8.17074	8.31689	8.28654	7.06064	6.43811	6.86219	7.69519	0.0919034	0.575112
ILMN_3243117	TTC9	4.92334	5.93239	5.20028	5.16648	4.83646	4.61208	4.92673	4.71421	4.58779	4.42799	4.41659	4.52129	0.000727488	0.0862734
ILMN_1770479	LMO7	5.32871	5.31573	5.28368	4.93724	4.42834	4.64941	4.45944	4.52397	4.72407	4.49604	4.64536	4.43942	2.13346e-06	0.0035524
ILMN_2319588	OSGIN1	6.01145	5.93999	5.43522	5.7418	5.1298	5.26199	5.66559	5.26174	4.65867	4.88243	4.85031	5.19029	0.00109071	0.106341
ILMN_1759787	THBD	6.38246	5.77138	6.11261	5.9998	5.59587	5.47785	5.27576	5.20809	5.3282	5.18502	5.58281	5.52902	4.28009e-05	0.017445
ILMN_2112730	SLC9A4	6.67867	7.21644	7.33826	7.44354	6.48412	6.80517	7.02424	6.06133	6.51921	7.0097	7.16483	4.95293	0.0669733	0.529004
ILMN_1689146	GABRP	5.62418	5.23344	5.20635	5.5485	4.76162	4.72511	5.03819	5.19747	4.54076	4.50676	4.52489	4.61146	0.0002507	0.0526769
ILMN_1812679	UPK1B	7.51951	7.14184	7.33638	7.69539	7.2946	6.88999	6.93081	7.33132	6.28555	6.12862	6.63633	6.57253	0.00672903	0.227084
ILMN_2170625	LOC389286	8.53341	9.10415	8.98117	9.15176	8.79503	8.74684	8.81073	8.22836	7.98389	8.79981	9.02929	5.83524	0.178746	0.676575
ILMN_1657348	LOC650909	7.8318	8.21097	8.03945	8.27121	7.81612	7.66324	8.10512	7.74017	6.84583	7.64426	8.36828	5.21864	0.156327	0.653406
ILMN_2324421	TXNRD1	8.35308	8.45173	8.37613	8.56645	7.63848	7.64224	7.86396	8.13112	7.49815	7.80646	7.72673	7.91298	1.55852e-05	0.0088417
ILMN_2396903	KCNJ15	5.3988	5.31438	5.12641	5.32891	4.4711	4.43283	4.60901	4.49244	4.61363	4.96948	4.62862	4.84765	1.34319e-05	0.00814151
ILMN_1728262	SAA2	5.92347	6.28386	5.96546	6.31786	6.71117	6.45637	6.57953	6.76546	4.41141	4.21703	4.30861	4.27508	0.254472	0.724126
ILMN_1721354	KRT6B	12.9205	12.8773	13.0124	12.9987	13.0705	12.5432	12.5997	12.5073	12.1192	11.6725	11.8206	12.0388	0.00759972	0.239687
ILMN_1811364	SGPP2	8.01638	8.04093	7.75186	7.89927	8.49167	8.0107	8.26	8.02546	6.64054	5.87656	6.199	6.68123	0.173778	0.6722
ILMN_1721876	TIMP2	8.71248	8.60312	8.51624	8.66416	8.68689	8.4953	8.36262	8.57477	7.57089	7.31918	7.18835	7.56484	0.0330709	0.422791
ILMN_1785852	OBFC2A	9.99613	10.2049	10.1026	10.1132	9.69099	9.76226	9.69478	9.58034	9.38876	9.22029	9.31325	8.95659	0.000255572	0.0526769
ILMN_1653026	PLAC8	5.88424	5.94571	5.86524	5.76983	5.51588	4.99016	4.8991	5.47569	4.89536	5.43031	5.09285	5.41953	0.000192136	0.0456816
ILMN_1660223	CREBL2	5.47165	5.57571	5.37174	5.2682	5.17134	4.48369	5.06328	4.64875	4.62787	4.57002	4.9306	4.67398	0.00014285	0.0394539
ILMN_3238283	LOC100130123	6.40518	7.47515	7.33334	7.53617	6.73201	6.79599	6.89587	6.34615	6.4244	7.02035	7.29549	4.78608	0.104026	0.593842
ILMN_1708041	PLEKHF1	8.12347	7.84504	8.03448	7.94396	7.51585	7.48768	7.71543	7.62463	7.05605	7.16649	7.15408	6.97121	0.000316705	0.0583141
ILMN_1768260	GAS6	6.26739	6.36405	6.4076	6.36515	5.87019	5.14198	5.35125	5.60162	5.81351	6.10272	6.05382	5.6762	0.000889355	0.0939942
ILMN_2228162	KRT16	12.7041	12.5495	12.4936	12.5358	12.2117	11.9501	11.7696	11.9311	11.8176	11.3551	11.7583	12.6022	0.00188578	0.130461
ILMN_1804901	IL1F5	6.1395	6.08459	6.13157	6.07613	6.58367	6.24972	5.64763	6.256	4.64373	4.68288	4.65524	4.97644	0.0971917	0.583639
ILMN_1726554	IREB2	7.40227	7.47155	7.5215	7.41723	6.78444	6.94011	6.77256	6.92106	6.39383	7.00482	6.64423	7.00453	2.5401e-05	0.0121042
ILMN_3247560	BSPRY	6.3872	5.84342	6.01738	5.93371	5.95207	5.65367	5.88647	5.9886	5.08205	4.73992	4.84592	5.05713	0.019533	0.351485
ILMN_1694514	ZDHHC11	6.40694	6.63776	6.3376	6.37892	6.49906	5.98763	5.88969	5.67088	5.78866	5.62189	5.80492	5.1023	0.00329552	0.161603
ILMN_1775330	C15orf52	9.79607	9.99047	10.0712	10.1912	9.60701	9.63067	9.6217	9.65173	9.12166	9.24527	9.23132	8.83296	0.000748409	0.0872751
ILMN_1764201	MAP2	6.31577	6.31354	6.24465	6.1696	5.35895	5.51779	5.46673	5.29589	5.73178	5.8019	5.88	5.88105	6.97646e-05	0.0242049
ILMN_1690017	SPINK5	7.13949	6.873	7.2111	7.12093	7.66403	6.93339	6.81985	7.02718	5.83192	5.46951	5.63794	6.15576	0.0862321	0.566086
ILMN_1652521	MTMR9	8.12667	8.24242	8.2993	8.12513	7.37793	7.26615	7.2646	7.19975	8.07586	7.9039	7.84578	7.51511	0.00118966	0.108573
ILMN_2190851	PPID	5.92033	5.80065	5.96514	6.4147	5.46736	5.72681	5.56557	5.01005	5.25244	5.41209	6.04997	4.58953	0.0101674	0.268431
ILMN_1787212	CDKN1A	5.45472	5.23378	5.83745	5.13314	5.04701	4.76607	4.2968	4.93666	4.89674	4.43381	4.59236	5.22614	0.00227753	0.140815
ILMN_1701017	SAA1	7.95324	7.811	7.80692	8.2969	8.74729	8.66262	8.48956	8.80706	6.19418	5.77201	5.96441	5.97672	0.335508	0.756859
ILMN_1657234	CCL20	10.0012	10.1284	10.0946	10.1223	10.1781	10.4445	10.2322	10.0998	8.68105	8.78616	8.60437	8.56695	0.113452	0.606749
ILMN_1662316	VPS33A	7.63312	7.01921	7.20161	7.25705	6.1928	6.34225	6.40161	6.80533	6.52825	7.21954	7.02797	6.60932	0.00309521	0.156571
ILMN_1741131	CHRNB1	8.02273	8.22109	8.26628	8.27694	7.4657	7.51837	7.72673	7.81658	7.49632	7.58356	7.24967	7.62499	1.12362e-05	0.00750278
ILMN_1671154	TMPRSS13	5.64283	5.21495	5.21585	5.53511	5.09081	4.80491	4.60806	4.97515	4.39842	4.43146	4.90105	4.92383	0.000419854	0.0647694
ILMN_1755721	FAM63A	5.68148	5.18081	5.72659	5.65095	5.10106	5.23398	4.50877	5.16372	4.83446	4.95405	4.79357	4.81501	0.000371001	0.0621076
ILMN_1717706	PLK2	7.20432	6.84598	6.88921	7.02748	6.17366	6.42736	6.09654	6.32514	6.56371	6.52542	6.02932	6.72365	0.00019369	0.0456816
ILMN_1680945	PTPN20	6.11205	6.00462	6.15488	6.17222	6.62519	6.45909	6.13042	6.34767	4.83265	4.53834	4.43691	4.44841	0.17116	0.669164
ILMN_1718268	GJB4	8.74339	8.63893	8.57335	8.28904	7.95146	7.72589	7.68885	7.8835	7.96751	7.93536	7.92775	8.35136	7.71605e-05	0.0259286
ILMN_3194118	C3orf16	5.89578	5.33713	5.99897	5.37618	5.13643	4.95905	4.95333	4.64817	5.52097	5.07083	4.7268	5.15074	0.00163777	0.123195
ILMN_1681526	SLC5A1	5.40442	5.29478	5.5949	5.71984	4.98221	4.62937	4.68129	5.35411	4.46308	5.05232	4.59029	5.23019	0.00154663	0.120017
ILMN_1796925	CXADR	8.3603	8.52245	8.54916	8.49052	8.05809	8.06879	7.88871	7.7138	7.89517	7.63848	7.86819	7.67045	6.16821e-06	0.00539476
ILMN_1702503	ALDH3A1	10.927	10.6764	10.6388	10.6388	10.0806	9.88596	9.80098	9.81047	10.4519	9.92412	10.0965	10.6723	0.0010162	0.103046
ILMN_1793616	RNF38	7.80835	7.79275	7.85785	7.69491	7.39698	7.55508	7.52242	7.62261	7.15537	6.73306	6.61211	6.67939	0.00596945	0.214779
ILMN_1702691	TNFAIP3	7.92237	7.84023	7.85233	7.9974	7.93622	7.73827	7.85043	7.82111	6.9576	6.62863	6.55398	6.71352	0.0382121	0.445999
ILMN_1695719	EIF2C2	9.39746	9.76037	9.67939	9.29011	8.84673	8.80581	8.7311	8.7964	8.99072	9.13649	9.09376	8.842	2.98285e-05	0.0133216
ILMN_2125346	MUC16	6.01693	6.1341	6.11347	6.40037	6.20113	5.84699	6.0665	6.18252	5.43871	4.79294	4.70575	5.08513	0.0424954	0.459092
ILMN_1729433	LIPH	5.65214	5.4517	5.75956	5.09857	5.4001	4.48538	5.44368	5.0256	4.92889	4.59439	4.4852	4.55121	0.0073327	0.236334
ILMN_1780861	LOC653506	8.86934	8.67503	8.66308	8.80072	9.18697	8.8456	8.93053	8.83958	7.56085	6.85629	7.20033	7.5991	0.146073	0.644025
ILMN_1752526	RNF144B	8.14185	7.94626	8.24207	8.00572	7.45573	7.70968	7.42609	7.57713	7.69519	7.25332	7.23475	7.36114	2.62404e-05	0.0121568
ILMN_1808011	FAM46B	9.17782	9.02782	9.05293	8.97456	8.71385	8.31242	8.5438	8.22792	8.5382	7.98576	8.33665	8.85688	0.000403186	0.0640809
ILMN_1712849	RNASE7	8.15156	8.10277	8.04561	7.98189	7.80206	7.87224	7.85458	7.73412	7.23425	7.22822	6.88538	7.00719	0.00505044	0.197783
ILMN_3249167	SNORA63	5.85027	6.44868	6.10517	5.93999	5.21655	5.35895	5.38081	5.13434	5.74519	5.83142	5.29233	5.78797	0.00111194	0.106341
ILMN_3309404	MIR503	5.76381	5.54346	5.77168	6.03273	4.542	4.62447	5.00086	4.45171	5.60406	5.55659	5.46448	6.04126	0.0376663	0.443524
ILMN_1713351	SATL1	5.74599	6.13042	6.19943	6.1958	5.77825	5.68546	5.70433	5.23795	5.61274	5.32568	5.78831	4.47437	0.0109204	0.278356
ILMN_1658333	ECM1	6.956	6.52337	7.19896	7.1524	6.75268	6.2542	6.38046	6.51869	6.04926	6.00571	6.66183	6.10251	0.00179892	0.128655
ILMN_1794659	FUT2	6.59514	6.07438	6.4358	7.08719	6.77291	6.69506	6.59853	6.99363	5.39769	4.58977	5.0409	5.36065	0.172347	0.670487
ILMN_1676336	AADACL1	7.88836	8.17881	8.15799	8.0442	7.30886	7.88658	7.45374	7.65966	7.60553	7.15269	7.31562	7.22161	0.000232184	0.0505683
ILMN_3248758	LOC728934	5.98307	6.14958	6.16481	5.45751	5.25943	4.93164	5.16844	5.4829	5.48275	5.45888	5.03879	5.75516	0.00177427	0.127326
ILMN_2119555	TMTC3	7.84057	8.53704	8.57477	8.61046	7.63611	7.76653	7.87142	7.48212	7.88629	8.15618	8.41854	6.9864	0.0152343	0.317405
ILMN_1709750	SUSD1	7.2111	7.17464	7.12135	7.01494	6.49063	7.00654	6.70786	6.80044	6.25898	6.18764	6.38003	6.29159	0.000598525	0.0777863
ILMN_1669848	LOC643150	5.65442	5.58943	5.36524	5.40889	5.45057	5.21103	5.13732	5.04679	4.79533	4.50787	4.63927	4.34319	0.00409907	0.178815
ILMN_2092536	HSPE1	8.44218	8.51513	7.84807	9.37181	8.22281	8.2022	8.0851	7.76606	8.11434	7.64706	7.2835	8.13643	0.0220137	0.367081
ILMN_1685663	CYP24A1	5.30273	6.09489	5.80122	5.852	4.99208	4.43366	4.61935	4.84879	5.46548	5.52332	5.69506	5.63937	0.0236914	0.37788
ILMN_2338323	CDC25B	9.80691	9.74792	9.7719	9.69863	9.11832	8.99168	8.70075	9.20759	9.22813	9.2068	9.23561	9.48767	8.30167e-05	0.0268087
ILMN_2389501	HSD11B1	7.87649	8.04305	8.07017	8.19025	6.80211	7.31495	7.11453	7.21978	7.91248	7.79623	7.71779	7.61984	0.00445487	0.185629
ILMN_1794038	FAM49A	5.16932	5.63937	5.25515	5.68749	4.52523	5.0696	5.13103	4.62598	4.82666	4.98062	4.87485	4.60717	0.000457954	0.06751
ILMN_2149971	SPINK6	5.17012	5.31179	5.61048	5.10638	4.78765	4.69675	4.72279	4.57983	4.9072	4.53129	4.44025	4.87958	6.63494e-05	0.023978
ILMN_3244079	LOC100133555	4.51256	5.41416	5.34846	5.44572	5.03544	4.49218	4.64228	4.39067	4.62615	4.50034	4.4053	4.5086	0.0024805	0.145642
ILMN_1740571	LOC647859	6.43066	5.83688	6.23177	6.33297	6.19171	6.19012	6.30752	6.38875	4.92982	4.83562	5.15907	4.82227	0.0876751	0.568472
ILMN_2149292	TMEM40	8.8579	8.54805	8.7678	8.82566	8.20953	7.95651	8.14697	8.07362	7.97653	8.29061	8.09361	8.41899	1.37692e-05	0.00814151
ILMN_1784661	TMEM2	7.9375	8.0001	8.07768	8.05466	7.30422	7.33608	7.38026	7.56336	7.47419	7.25777	7.59423	7.39877	9.63167e-07	0.00212815
ILMN_1707748	PIM3	7.35085	7.17621	7.23568	7.31768	7.15335	6.66611	6.84328	6.98139	6.01258	6.62782	6.19351	6.85727	0.00453624	0.186616
ILMN_3203186	LOC100133045	6.68374	7.08081	7.08828	7.17621	6.85376	6.64423	6.87793	6.2139	6.27377	6.55717	7.09041	4.7268	0.0936889	0.578662
ILMN_1764709	MAFB	6.80044	6.73306	6.60762	6.80969	7.14893	6.54878	6.49254	6.46517	5.71937	5.27115	5.66921	5.76889	0.0484257	0.480097
ILMN_1729288	C1QTNF6	7.39289	7.34222	7.49212	7.22711	6.73667	6.93492	6.74547	7.11577	6.82631	6.45189	6.67207	6.63573	5.38876e-05	0.0207547
ILMN_1750497	GPR109A	5.8133	5.98246	6.02996	6.2479	6.36052	5.72192	5.82583	6.0215	4.95775	4.94993	4.69747	4.82637	0.0559663	0.504309
ILMN_1694778	LOC646723	12.6868	12.8844	12.8908	12.5159	12.0045	12.1989	12.1595	12.4278	11.8064	12.4338	12.2594	11.8806	0.000282544	0.0554276
ILMN_2371053	EFNA1	8.15235	7.79398	7.94294	7.93242	7.86941	7.56567	7.90672	7.92607	6.83869	7.01228	6.865	6.87891	0.0216042	0.363952
ILMN_1716272	KBTBD8	6.06553	6.21882	6.29218	5.95242	5.5198	5.87283	5.52149	5.31007	5.80258	5.68024	5.32019	5.25929	0.000224485	0.0496008
ILMN_1755897	UGT2B7	5.61599	5.58157	5.88358	5.49964	5.55839	5.62666	4.93592	5.09149	4.82446	4.6024	4.96396	4.79606	0.00409414	0.178815
ILMN_1862521		5.93849	5.99472	5.66502	5.60616	4.95944	5.54346	4.78266	4.9052	5.60497	5.43179	5.08501	5.33466	0.00188435	0.130461
ILMN_2115340	HIST2H4A	6.48787	6.46566	6.22845	6.49366	6.05115	5.82576	5.82568	5.83443	5.44389	6.10184	6.1958	5.31877	0.00130416	0.112753
ILMN_2224990	HIST1H4J	6.26	6.18674	5.88274	5.98307	5.18537	5.71625	5.16782	5.76759	5.15713	5.66949	5.70103	5.50776	0.00071182	0.0851368
ILMN_1853876		7.1871	7.23064	7.14142	6.832	6.21597	6.28537	6.14552	6.13285	6.88403	6.83416	6.57253	6.97569	0.00378988	0.17366
ILMN_1754827	LRRC45	5.96904	5.38652	5.79386	5.78941	5.67961	4.9825	5.22596	5.45999	4.77009	5.46505	4.92494	4.6401	0.00629027	0.219329
ILMN_1669820	KRT6B	10.6797	10.5281	10.3079	10.6326	10.429	9.55934	10.2767	9.76297	9.87007	10.1276	9.75061	9.79693	0.00131233	0.112895
ILMN_3244893	BAG2	5.8764	6.12521	5.56127	5.40597	4.80184	5.02545	5.30795	4.87974	5.31098	5.52273	5.56855	4.79861	0.0042948	0.182306
ILMN_1712082	GCNT3	7.17801	7.03723	7.06988	7.39497	7.74164	7.53696	7.37699	7.60024	5.97353	4.96007	5.84174	5.60747	0.244898	0.719025
ILMN_1688775	METRNL	8.37089	8.07948	7.94838	8.06536	8.86434	8.04942	8.33864	8.3659	6.51041	6.17882	6.7156	7.18774	0.207483	0.696413
ILMN_2052373	RAB17	6.63394	6.64383	6.69395	6.6052	5.89044	6.24586	5.99129	6.3954	6.0233	6.2876	6.00211	5.60646	0.000244845	0.0521769
ILMN_2389506	HSD11B1	7.3039	7.66919	7.43549	7.42187	6.39437	6.71815	6.50369	6.70348	7.12343	7.39252	7.25374	6.865	0.0038305	0.17384
ILMN_1788489	HIST1H3F	5.674	5.74655	5.59761	5.59023	5.66673	4.77613	5.37873	4.96702	4.60479	5.31042	4.88366	4.92572	0.00300167	0.154428
ILMN_2406501	SOD2	7.51685	7.7056	7.51005	7.52071	7.91548	7.41249	7.78033	7.71804	6.26532	6.44666	6.49452	5.78018	0.129975	0.630314
ILMN_1695946	TRNP1	9.77949	9.71278	9.74577	9.64352	9.03008	9.04419	8.9675	8.80294	9.19031	9.2632	9.36582	9.41148	6.6826e-05	0.023978
ILMN_2184612	C3orf52	7.7362	7.32148	7.46487	7.58133	7.22777	7.13784	7.22677	7.45637	6.79232	6.50971	6.51639	6.65773	0.00483858	0.193336
ILMN_2157099	CCNA1	6.6052	6.28292	6.19721	6.449	5.70815	5.56357	5.53125	5.16463	6.56491	5.69175	5.91409	6.25154	0.0130288	0.299377
ILMN_3237446	SCARNA16	5.95841	5.91538	5.92881	5.74062	4.71356	5.46087	4.94122	5.29344	5.46351	5.54511	5.44989	5.55024	0.00138522	0.114369
ILMN_1728106	TNF	6.07113	6.13372	5.85944	5.56574	5.98275	6.14592	6.14099	6.14755	4.65551	4.58727	4.3772	4.56583	0.146151	0.644025
ILMN_1794875	AGPAT9	6.29218	6.30272	6.01051	5.89418	5.27692	5.25836	5.36876	4.93135	5.8673	6.23301	5.76214	5.64763	0.0104322	0.271925
ILMN_1778144	FLJ20489	6.18066	6.00913	6.42677	5.8157	5.33372	5.20661	4.96728	5.39597	5.90165	5.6627	5.92497	5.81997	0.00577001	0.211318
ILMN_1700310	SDCBP2	7.44594	7.44456	7.42187	7.56941	7.0248	6.70527	7.07124	6.99575	6.88486	6.79629	6.82913	6.81134	2.29594e-06	0.0035524
ILMN_1708608	LOC441869	5.54539	5.25724	5.1538	5.015	4.52411	4.78699	5.08907	5.01633	4.64106	4.30991	4.50787	4.42559	0.00143864	0.115792
ILMN_1691143	RAB18	5.82999	6.01608	6.16699	6.11018	5.16044	4.43511	5.17263	4.55339	6.29999	5.88173	5.79458	6.32411	0.100957	0.589552
ILMN_1703140	NEDD4	6.73867	6.78011	6.98616	6.93143	6.19375	6.54451	6.26444	6.36755	6.15283	6.25245	6.31625	6.15797	5.46483e-06	0.00530089
ILMN_2368530	IL32	8.54955	8.49885	8.63271	8.36204	8.68602	8.62838	8.72381	8.68052	6.93099	7.16454	7.3501	7.3039	0.130431	0.63077
ILMN_2336781	SOD2	9.76406	9.75307	9.71278	9.75307	10.0368	9.69237	9.92285	9.98019	8.40942	8.55686	8.39493	8.35728	0.125373	0.623918
ILMN_2304512	SAA1	10.1107	10.2374	10.2458	10.3874	10.9496	10.9877	10.7837	11.2574	8.3569	8.36989	8.20786	8.43802	0.374227	0.769498
ILMN_1688780	S100A4	9.1704	8.72605	8.81089	8.97791	8.83406	8.47324	8.41806	8.45024	8.26098	7.87892	8.18411	8.27694	0.00116513	0.107502
ILMN_1699829	CTGF	9.07585	9.4009	9.22201	9.21043	8.36447	8.44271	8.33312	8.35537	8.74176	8.86402	9.02243	9.1014	0.00209798	0.137403
ILMN_2355033	KIAA1147	8.56752	8.81817	8.81574	8.69666	8.13919	8.24753	8.24484	8.1654	8.38102	8.03004	8.06784	7.92775	1.00846e-05	0.00717567
ILMN_1773352	CCL5	5.45599	5.45931	5.64207	5.53892	5.22767	5.27643	5.42319	5.14542	4.811	4.58044	4.54058	4.60635	0.00381738	0.17384
ILMN_1708375	IRF1	8.63069	8.59637	8.52529	8.39402	8.48874	8.28904	8.40476	8.23539	7.42472	7.81509	7.64325	7.41551	0.0133409	0.302496
ILMN_1658575	GALNT5	8.93333	8.77775	8.87579	8.90136	8.1907	8.33748	8.1203	8.25174	8.34393	8.25804	8.3953	8.5123	2.14657e-06	0.0035524
ILMN_3230241	LOC728975	6.91149	6.49087	6.66574	6.6912	6.46382	6.41497	6.26587	6.63918	5.88473	5.8133	5.50662	5.97321	0.00764422	0.240384
ILMN_3202576	LOC100131643	5.93017	4.71298	5.22313	5.56855	4.77347	4.45211	4.41536	5.51334	5.08007	4.7504	4.59064	4.75629	0.0230436	0.373946
ILMN_1769934	GRHL1	6.65131	6.57253	6.53889	6.73283	6.55256	6.70914	6.74702	6.45002	5.57384	5.25533	5.2762	5.90377	0.0659012	0.527475
ILMN_3251587	LOC100008589	11.2175	11.5814	11.0126	10.7516	10.7635	10.8345	10.0317	10.9944	10.7084	10.5298	10.577	10.1702	0.00793175	0.24389
ILMN_2108735	EEF1A2	5.09778	5.54259	5.25848	5.2238	5.42763	5.06065	4.91172	4.95333	4.29513	4.49659	4.2955	4.28866	0.0146643	0.313588
ILMN_2375484	CPEB2	6.26353	6.57973	6.49366	6.39853	5.92404	5.74042	5.7793	5.57525	6.03866	5.42151	6.27492	6.2047	0.0015949	0.122182
ILMN_1746085	IGFBP3	6.50271	6.54683	6.19682	6.37613	6.54835	5.54633	5.28621	5.22506	6.22638	5.19366	5.93888	6.77156	0.0649493	0.525568
ILMN_1757631	DBNDD1	6.55161	6.53072	6.48576	6.51835	6.54355	6.21914	6.22231	6.68233	5.78175	5.57592	5.10573	5.53433	0.0371712	0.441527
ILMN_1698191	SCML2	5.52181	5.27764	4.95731	5.32956	4.51913	4.53254	4.86588	5.04727	4.4541	4.51181	5.06995	4.66564	0.00111116	0.106341
ILMN_1761946	PROM2	9.27716	9.37816	9.40914	9.50143	9.11979	9.30885	9.19506	9.23132	8.75341	8.39028	8.46059	8.1833	0.0145152	0.31276
ILMN_1669557	AIM1L	7.37442	6.99289	7.36765	6.8579	7.04201	6.83433	6.25344	6.81379	6.55625	6.41575	6.14474	6.64072	0.00379327	0.17366
ILMN_1745964	IRAK2	7.76255	8.12793	7.99592	8.03895	7.90786	7.90485	7.80242	8.12596	6.97763	7.19349	6.94283	6.51639	0.0536864	0.499292
ILMN_2042941	TMEM159	5.56713	5.90165	6.0439	5.93723	5.28007	5.41084	5.62047	4.93672	4.95118	5.79262	5.95207	4.49024	0.0286947	0.401278
ILMN_1688722	IL13RA2	5.65277	6.13453	5.98763	5.78891	5.5377	5.28545	4.88137	5.2817	5.34797	5.38694	5.6769	5.26551	0.000654679	0.0812299
ILMN_2096012	UHMK1	7.72772	8.10629	7.7694	7.26055	7.0588	7.1871	6.77085	6.40983	7.98773	7.57783	7.26323	7.01184	0.0346972	0.430955
ILMN_1653934	LOC650517	12.472	12.2518	12.4251	12.0719	11.8787	11.662	11.6812	11.7129	11.5621	11.2312	11.5432	12.7181	0.0159515	0.323508
ILMN_2367681	SPAG1	5.56747	5.30368	6.03632	5.9105	5.46066	5.17339	5.34746	4.98279	5.10704	4.67819	4.84354	5.59507	0.00641384	0.222428
ILMN_1695435	LOC653610	5.8909	6.15649	6.15005	5.68024	5.852	5.54898	6.00993	5.82946	4.81972	5.35598	4.82056	5.07152	0.0257914	0.387686
ILMN_1796423	CLIC3	11.144	10.8771	11.0097	10.9134	11.248	10.9852	11.2087	11.0258	9.69625	9.59034	9.67698	10.0113	0.118322	0.613778
ILMN_1802888	ZNF185	10.8519	10.9671	10.9432	10.9083	10.8881	10.7308	10.5977	10.6685	10.1093	9.82751	9.95859	10.1148	0.00911372	0.259217
ILMN_3192419	LOC100128485	6.14264	6.15005	6.42336	6.30919	5.69591	6.3958	5.89243	5.79303	5.0681	5.74393	6.38286	4.63336	0.0598336	0.515343
ILMN_1814270	LY6D	5.83086	5.42298	5.2267	5.36699	6.02462	4.99231	5.11775	4.96975	4.65313	4.33086	4.30901	4.85266	0.0463531	0.472751
ILMN_1658702	HIST1H2BJ	5.90198	5.92736	5.23272	5.29344	5.12946	5.17712	5.15895	5.74691	4.91483	4.64696	4.75601	4.74221	0.0132185	0.300937
ILMN_1862217		6.15488	6.20266	6.15339	5.72552	5.43423	5.40744	5.0872	5.2742	5.74062	5.88069	5.57637	5.63643	0.00128928	0.112753
ILMN_1808824	NEBL	6.05611	5.8292	5.72494	5.77825	5.47582	5.89324	5.62692	5.52321	5.17291	4.64336	5.07465	4.9341	0.0114569	0.284264
ILMN_3307874	AIM1L	7.70682	7.24546	7.51685	7.37292	7.22861	7.03918	6.83743	7.07223	6.94374	6.51291	6.39974	7.22245	0.00300808	0.154569
ILMN_3239397	LOC100134253	5.304	5.87231	5.95499	5.94461	5.54159	5.29233	5.52559	4.88899	4.92187	5.43202	5.67597	4.44583	0.0204317	0.358634
ILMN_1688205	KLK10	8.00276	8.05925	8.02686	8.07872	8.20991	8.01638	7.79967	8.16161	6.96405	6.7148	6.72608	7.32256	0.0716261	0.538608
ILMN_1771482	KIAA1324	5.51206	5.58448	5.7135	5.5826	5.02579	4.65689	5.14592	5.6039	5.0949	5.18289	4.75891	4.89857	0.00139349	0.114369
ILMN_1676449	SLIT2	6.62434	6.49809	6.47064	6.14958	5.68046	6.13996	5.57525	5.97321	5.77708	5.92246	5.85794	6.14727	0.000334954	0.0603014
ILMN_1687867	LOC647954	8.02903	8.12135	7.85838	8.023	7.69133	7.30684	7.61535	8.00312	6.68966	7.44278	7.51927	7.38799	0.0072313	0.235332
ILMN_1659913	ISG20	9.48488	9.36812	9.36582	9.33255	9.61179	9.11052	9.42211	9.37147	8.14987	8.18805	8.42467	8.4231	0.060409	0.516615
ILMN_1805404	GRIN1	4.74031	5.40216	4.71072	5.5949	4.37639	4.51673	4.65702	4.35827	4.65261	4.58848	4.63073	4.7274	0.00270924	0.15073
ILMN_1695316	SLC39A8	6.97437	7.02856	7.02548	7.02153	6.64886	6.64955	6.77312	6.7993	6.26188	6.12957	6.23559	6.21368	0.000945194	0.0972338
ILMN_3248811	SNORA27	5.53859	5.72975	5.58928	5.60138	5.05577	5.07179	4.85094	5.02153	5.39992	5.39722	4.61956	5.11344	0.000646855	0.0810618
ILMN_1779234	CXCL6	5.97213	5.80756	5.74472	5.7822	5.55745	5.70872	5.52759	5.67205	4.96168	4.70934	4.70649	5.38405	0.0131834	0.300465
ILMN_1753135	ALK	5.28039	5.19701	4.84876	5.45396	4.48201	4.68796	5.16809	4.39998	4.42855	5.03034	4.62821	4.35203	0.00397682	0.176109
ILMN_1653466	HES4	10.5712	10.4925	10.6133	10.4606	10.6133	10.292	10.4519	10.1645	9.57829	9.69291	9.6561	9.44684	0.0170486	0.333358
ILMN_1684306	S100A4	9.1729	8.73502	8.80581	8.94301	8.88418	8.33592	8.36648	8.30526	8.28239	8.09741	8.19207	8.47518	0.00073921	0.0869268
ILMN_1729749	HERC5	6.09578	5.97641	6.29534	6.43223	6.725	6.76203	5.92568	6.29566	5.195	5.03188	4.63925	4.65219	0.189248	0.683708
ILMN_3288717	LOC392437	8.4385	8.19311	8.31633	8.31792	7.59703	7.69519	8.00864	7.86165	7.66493	7.95893	7.8535	7.51951	5.07092e-05	0.0197114
ILMN_1704135	LOC388242	4.82828	5.07556	4.67603	5.97989	4.57078	4.52047	4.35496	4.46725	4.8578	4.63967	4.76162	4.57504	0.0115127	0.284639
ILMN_1658639	SLC46A3	6.21368	5.96427	6.25502	6.18816	5.7563	5.69617	5.26174	5.66401	5.64019	5.67961	5.668	5.5128	3.45682e-05	0.0146587
ILMN_1658498	SLC44A3	6.99085	7.35408	7.21535	7.1849	7.01376	6.86143	6.91779	6.89201	6.52257	6.13555	6.25979	6.52593	0.00388257	0.174253
ILMN_1666503	DENND2A	5.49094	5.51358	5.23813	4.97833	4.862	5.06616	5.04897	4.507	4.36369	4.9177	4.87986	4.43562	0.00280749	0.151598
ILMN_1697409	TNFRSF14	8.47831	8.65012	8.54755	8.55686	8.05158	7.63562	7.98694	8.09795	8.07285	8.20073	8.18232	7.87794	5.63786e-05	0.0211325
ILMN_2374352	DBNDD1	8.47478	8.45024	8.47518	8.35508	8.56037	8.09902	8.39331	8.50165	7.64617	7.06975	7.40581	7.47571	0.0503593	0.487466
ILMN_3229324	SGK1	8.73392	8.77904	8.74107	8.78001	8.42695	8.31287	7.95737	8.44576	8.27482	8.11981	7.92352	8.25309	7.90844e-05	0.0260388
ILMN_1716547	NAGK	10.0325	9.80921	9.73261	9.89271	9.74841	9.49149	9.66679	9.74792	8.91729	9.04997	8.92191	9.04322	0.0079018	0.243558
ILMN_1795703	C7orf20	7.41801	7.48687	7.5775	7.27879	7.1708	7.04835	7.06147	7.02657	6.46175	7.05792	6.66553	6.68374	0.000767136	0.0883679
ILMN_1690484	KIAA0895	6.39853	6.44812	6.01771	6.25763	5.81432	6.19501	5.62148	6.01551	5.81868	5.81158	4.94931	5.67961	0.00840615	0.250744
ILMN_1698772	KRT6B	11.6552	11.566	11.7163	11.8111	11.5857	11.002	11.4076	10.9496	10.6575	11.3182	11.1695	11.0688	0.00167618	0.123508
ILMN_1793025	OSAP	5.5949	5.15498	5.23378	5.21373	4.69648	4.66277	4.92669	4.50926	4.49383	5.09017	5.21392	4.4664	0.00237397	0.143616
ILMN_1789436	C1orf218	7.3621	7.59521	7.66064	7.46487	7.01464	7.15408	7.06425	6.98412	7.21504	6.87756	6.70786	6.81835	6.54793e-05	0.0239034
ILMN_3236765	UPLP	8.7385	8.55266	8.64543	9.02243	9.09246	8.79678	8.67813	8.70158	8.07992	7.17248	7.44694	7.6201	0.117087	0.611469
ILMN_1839719		7.61601	7.58356	7.65678	7.48364	7.06988	6.70052	6.40778	6.85519	7.17744	7.10535	7.54728	7.48891	0.00839873	0.250744
ILMN_2376108	PSMB9	6.9912	6.77118	6.48482	6.98081	6.49009	6.11628	6.41397	6.18039	6.30529	6.0919	6.48264	6.04946	0.000334752	0.0603014
ILMN_1661220	TRIM16	7.19236	6.80339	6.5503	6.52178	6.828	6.74056	6.59603	7.05792	5.85076	5.50017	5.39497	5.85828	0.0966409	0.583293
ILMN_1800082	B3GNT3	5.77825	5.48316	5.69273	6.16082	5.71412	5.91197	5.3284	5.2682	4.98317	5.19817	4.73453	4.78635	0.020375	0.357952
ILMN_1685934	UPK2	5.71776	5.41779	5.23135	5.50943	4.95323	5.51112	5.50171	5.14227	4.68205	4.35572	4.6901	4.61799	0.0180222	0.340462
ILMN_1761941	C4orf18	5.54435	5.46484	5.65762	5.61359	4.87942	5.41877	5.03764	4.72231	5.07192	4.94067	4.98687	5.21041	0.000188535	0.0456383
ILMN_1663787	KLK3	6.37214	6.25581	6.35108	6.05417	5.93167	6.10832	5.4103	6.14076	5.35978	5.44756	5.57982	5.79556	0.00339622	0.163882
ILMN_1785900	LOC653108	6.18094	6.59728	6.39027	6.39913	6.1412	6.03841	6.21191	5.91112	6.11628	5.52136	5.68421	5.24862	0.00612519	0.217665
ILMN_1718977	GADD45B	7.31918	7.21609	7.05155	7.20161	6.77482	6.34513	6.60112	6.40735	6.76656	6.71512	6.68304	7.02206	0.000272105	0.0541387
ILMN_1849784		5.15731	5.57508	5.9905	5.80519	5.10172	5.04925	5.32649	4.93965	5.25219	5.47869	5.18455	4.46247	0.00918095	0.259917
ILMN_1679322	SH2D4A	6.86471	7.19349	7.04033	6.90737	6.43323	6.72799	6.62782	6.64356	6.30776	6.6195	6.3565	6.04742	0.0005215	0.0717052
ILMN_2188264	CYR61	10.4872	10.5903	10.7536	10.6517	9.67987	9.96856	9.80921	9.56476	10.5308	10.4768	10.3362	10.3558	0.00949705	0.263863
ILMN_1660554	VWA1	7.13208	6.77803	7.23903	7.29778	6.84771	6.49867	6.69332	6.50521	6.63296	6.3213	6.6134	6.54258	0.000206217	0.0473073
ILMN_2388484	MAP2	6.42156	6.34429	6.39974	6.47453	5.86614	5.21969	5.80094	5.98509	6.13184	5.97458	5.9247	6.13896	0.00175031	0.126123
ILMN_1654340	UGP2	6.09654	6.99683	6.50473	6.99758	6.22207	6.42643	6.7102	6.23393	6.08871	6.26	6.47453	4.54567	0.121771	0.619121
ILMN_1714228	SPTBN1	6.37174	6.31885	5.93391	6.34728	6.06284	6.22139	5.99835	6.24949	5.16372	5.69001	5.37955	4.96047	0.0387787	0.44751
ILMN_1784967	EPB41L4B	5.39475	5.80637	5.71128	5.41444	5.22313	5.31109	5.2856	5.21149	5.14473	4.46463	4.86085	4.93535	0.00309033	0.156571
ILMN_1759792	CLIP4	7.63485	7.35259	7.55342	7.39369	6.65374	7.00415	6.80016	6.51758	7.2931	6.92464	7.47515	6.98495	0.00364622	0.169911
ILMN_3236653	RNU1-5	7.25705	7.4232	7.15929	7.1692	6.83264	7.03384	7.07103	6.88768	6.33569	6.52667	6.35088	6.77041	0.00213507	0.137896
ILMN_2394305	PDGFB	5.03419	5.36564	5.39311	5.20107	4.55198	4.71464	4.93336	4.73464	4.87411	4.56528	4.78837	4.61887	4.73173e-05	0.0185648
ILMN_3275522	LOC100133118	5.26373	5.27912	5.38405	5.72241	4.61815	5.23235	5.09295	4.8691	4.52518	4.95333	5.38223	4.42252	0.00799554	0.244547
ILMN_1672834	SSH2	6.61545	7.01464	6.93547	6.90337	6.17304	6.38141	6.05483	6.18739	6.55591	6.58963	6.3382	6.46006	0.000271273	0.0541387
ILMN_1734833	NBN	7.43826	7.72548	7.49765	7.40227	6.37154	6.47568	6.42123	6.69855	7.63935	7.31477	7.44803	7.57007	0.0551755	0.502567
ILMN_1671971	LOC644743	10.3381	10.0476	10.2616	10.1377	9.8542	9.51031	9.77276	9.81984	9.30543	9.66519	9.72267	9.73526	0.000127691	0.0363148
ILMN_1749044	PVRL4	5.784	5.98652	5.74519	5.78845	5.77035	6.19446	5.89135	5.67989	4.79911	4.74745	4.41488	4.93054	0.0958137	0.581995
ILMN_2115125	CTGF	8.21596	7.89759	7.96706	8.04751	7.3325	7.02657	7.96521	7.11944	7.44103	7.68667	7.65399	7.85733	0.00592123	0.214107
ILMN_1742410	BCL2L1	6.53047	6.29274	6.67691	6.52994	6.10074	6.02225	5.93144	6.27077	5.63535	5.91307	5.93289	6.08421	0.000198641	0.0463287
ILMN_1793770	DNAJB6	9.19344	9.2248	9.24847	9.2636	8.96948	9.06042	8.74529	8.95507	8.63378	8.30704	8.44025	8.58711	0.0011371	0.107041
ILMN_1778333	MMP24	4.88073	4.7667	5.33283	5.6608	5.02515	4.40022	4.78063	4.40695	4.58634	4.74091	4.80687	4.37465	0.00702878	0.231762
ILMN_2115974	GSDM1	5.75259	5.8347	5.75827	6.11718	5.38622	5.65924	5.69918	5.39689	5.33713	5.32218	5.65135	4.31301	0.0249947	0.384963
ILMN_1869897		6.29043	6.34225	6.27186	6.04099	5.94511	5.69229	5.57728	5.65243	6.26839	6.04788	5.02274	5.52691	0.0110083	0.279409
ILMN_1787932	GPR110	6.64501	6.67261	6.76692	6.39482	6.22472	6.76346	6.62434	6.33569	6.06676	5.81383	5.39577	5.57955	0.0348649	0.431615
ILMN_2285802	SEC14L1	6.98107	7.02831	7.15408	7.14692	6.52683	6.45159	6.46466	6.71075	6.47023	6.74675	6.59308	6.50338	5.33182e-06	0.00530089
ILMN_1706390	UGT1A6	8.33263	8.29848	8.42395	8.18626	8.16941	7.91592	7.90809	7.74544	7.60081	7.72168	7.6381	7.63337	0.000157899	0.0419978
ILMN_1893667		4.91738	4.9856	5.48912	5.58196	5.1078	4.56772	4.83445	4.63714	4.85818	4.74416	4.39866	4.65023	0.00285812	0.151652
ILMN_1655206	ZBTB34	6.01576	6.66312	6.3407	6.3861	6.01502	5.77992	5.45356	5.66131	5.84174	5.88766	5.98332	6.0439	0.00102698	0.103292
ILMN_1685854	C5orf53	5.97899	6.24633	6.21368	6.28897	5.19451	5.69089	5.31804	5.18181	5.98076	6.12772	5.6971	6.1202	0.0140186	0.308933
ILMN_1753518	LOC651524	5.59587	5.86894	5.58318	6.29534	5.56041	5.81026	6.04978	5.82414	4.77422	5.35185	4.42976	4.74574	0.0894835	0.572252
ILMN_1704056	RPPH1	5.9035	6.11467	5.94989	5.94489	5.65442	5.52248	5.15713	5.59353	5.45524	5.41656	5.73306	5.15683	0.000299817	0.0573909
ILMN_1859946		9.99429	10.2118	10.1168	10.0312	9.30813	9.48247	9.53078	9.20247	9.92986	9.76568	9.76037	9.60455	0.000768304	0.0883679
ILMN_3178307	KRT18P28	5.47001	5.6769	5.71542	5.85307	5.09317	5.05033	5.23436	5.27976	5.21655	5.24862	5.37264	4.81253	0.000159171	0.0420262
ILMN_1653730	OXCT2	6.22287	6.1962	6.07503	6.18152	5.63681	5.48343	5.42745	6.03813	5.4811	5.97091	5.57955	5.61507	0.000431461	0.0651555
ILMN_1653278	MUC20	6.04672	5.7822	6.04078	5.86894	6.1939	6.06158	5.87137	6.26444	4.9683	4.43555	4.73571	4.82841	0.145623	0.644025
ILMN_1689274	NIPA1	7.39497	7.76575	7.38399	7.29605	6.60589	6.90962	6.63146	6.77189	7.17579	7.01516	7.17383	7.28185	0.00212074	0.1377
ILMN_2170814	LAMP3	5.98332	6.0883	5.93975	5.86684	6.37812	5.74519	6.08683	5.55491	4.98272	4.9834	5.05646	4.85818	0.0661492	0.527749
ILMN_1748840	CALB2	5.09317	5.17739	5.02488	5.55251	4.63195	5.03211	4.99242	5.03772	4.46195	4.59693	4.46516	4.36867	0.00374203	0.172558
ILMN_1806030	PPL	9.968	9.58672	10.0072	9.7912	10.1377	9.90384	9.92118	10.0775	8.73684	8.31287	8.43064	9.07752	0.15965	0.657658
ILMN_1681310	MFSD7	4.95003	5.27563	4.82341	5.10192	4.72418	4.56368	4.36589	4.55665	4.63318	4.40505	4.37053	4.57778	7.72031e-05	0.0259286
ILMN_2173004	RAB8B	7.27425	7.62604	7.51473	7.46876	6.83743	7.03636	7.04992	6.87235	7.41249	6.76108	6.86413	6.83387	0.000417275	0.0647694
ILMN_1701613	RARRES3	7.17538	7.05259	7.04825	7.49789	7.17801	6.91287	6.81399	6.62471	6.27077	6.24088	6.81455	6.59603	0.00630945	0.219816
ILMN_3249073	FAM25G	5.27576	5.58682	4.82637	5.20792	4.87286	4.52062	4.69651	4.46716	4.99225	4.62307	4.52923	4.99716	0.00241992	0.143752
ILMN_1668242	PHEX	6.6689	6.57812	6.59514	6.60231	5.98218	5.91894	5.71984	5.89818	6.44781	6.26137	6.24949	6.32021	0.000875072	0.0937331
ILMN_1752813	UGT1A6	8.59156	8.60097	8.8579	8.57834	8.51765	8.22675	8.27282	8.23432	8.0442	7.89871	8.05494	7.91748	0.000362393	0.0621076
ILMN_1731215	MYBPHL	5.67148	5.57865	5.79404	5.71001	5.34507	5.2303	4.90445	5.08785	5.49267	5.45275	4.68462	5.22101	0.00175517	0.126171
ILMN_1687947	HIST1H2BE	5.27399	5.51206	5.47001	5.45524	5.4128	5.3471	5.21019	5.30496	4.49164	4.62839	4.43804	4.50164	0.0227632	0.37227
ILMN_2367010	GPR126	6.79811	7.00601	6.81919	7.21007	6.22287	6.52211	6.36123	6.14727	6.75008	6.32074	6.66967	6.58774	0.000796453	0.0896408
ILMN_1765829	NUFIP2	8.6076	8.60621	8.6122	7.83466	7.95737	8.1465	7.20615	6.82775	8.6084	8.31792	8.19704	7.97752	0.0974026	0.584236
ILMN_1664978	TJP2	8.60994	8.53016	8.75341	8.64002	8.30466	8.19812	8.24545	8.29222	7.87193	7.87224	7.99592	8.21824	0.000121217	0.0353392
ILMN_1714622	TNRC6A	8.01179	7.78689	8.00531	7.9092	7.59067	7.51685	7.65997	7.94871	6.83537	7.03723	7.35294	7.41723	0.00800579	0.244547
ILMN_1654262	ZMAT3	9.33036	9.42808	9.46393	9.27122	8.67468	8.6774	8.77191	8.82051	8.72763	9.25575	9.00291	8.98926	0.000238755	0.0511389
ILMN_1769520	UBE2L6	9.44901	9.57088	9.41148	9.42296	9.67002	9.19695	8.97912	8.89651	8.92586	8.72437	8.74581	8.50916	0.00770556	0.241531
ILMN_1762764	SH3BGRL2	6.57171	6.59262	6.44615	6.55315	6.2555	6.53002	6.15099	6.32696	5.76548	5.59529	5.79287	5.85158	0.0050048	0.196362
ILMN_1800225	PPARG	7.50556	7.54233	7.47124	7.58818	7.15007	7.00601	7.23293	7.06425	6.95009	7.2438	6.98468	6.53921	0.000420664	0.0647694
ILMN_1819304		5.70352	6.22231	5.88853	6.50667	5.35662	5.66592	5.95306	5.40293	5.80519	5.80004	6.15924	4.46127	0.0685919	0.532601
ILMN_1762134	ECHDC1	5.52345	4.82121	5.50662	5.00989	4.50234	4.59693	4.99886	4.78096	4.97046	4.39853	4.92784	4.51901	0.00541038	0.204906
ILMN_1794623	NBPF9	5.04589	5.10424	4.99598	5.55226	4.51535	4.64868	5.28545	4.59817	4.70193	4.4002	4.63961	4.58561	0.00385036	0.17384
ILMN_1794782	ABCG1	6.80113	6.80726	6.72289	6.71338	5.79592	5.85055	5.82526	5.90128	6.71907	6.47691	6.57903	6.92512	0.0310186	0.41404
ILMN_1661363	CDC14B	5.42298	6.22912	6.06221	6.47603	5.5034	5.71741	6.03159	5.64081	5.4489	5.80278	5.88969	4.33906	0.0830539	0.559827
ILMN_1803279	TMED5	9.45006	9.52147	9.51187	9.39517	9.04841	9.1602	8.97144	8.96574	9.10078	8.93226	8.86267	8.71513	1.90503e-05	0.0101357
ILMN_1787345	FKBP11	9.43971	9.56379	9.4984	9.39168	8.73548	8.55547	8.8236	8.77775	9.05404	9.48319	9.42003	8.94301	0.00581191	0.212017
ILMN_1810941	COMT	7.66886	7.71879	7.84415	7.72482	7.3832	6.92343	7.31171	7.01576	6.87235	7.59765	7.55626	7.26077	0.00208788	0.137294
ILMN_3273491	LOC100130332	6.66335	7.19516	6.7696	7.37308	6.68592	6.94374	6.97064	6.5654	6.19841	6.91872	6.62169	5.1083	0.109962	0.601865
ILMN_2206126	RAET1L	6.01664	5.25284	6.12428	6.24004	6.12111	5.97295	6.29194	5.98627	4.88725	4.55036	4.67962	4.79312	0.180635	0.677456
ILMN_1748970	PRR15L	6.69855	6.29072	6.54149	6.51041	6.44248	6.35182	6.40445	6.74824	5.56382	5.72659	5.37005	5.49267	0.0588751	0.512576
ILMN_1705107	SDCBP2	8.38166	8.30211	8.32195	8.13919	8.13141	7.71698	7.80461	7.86547	7.85962	7.51808	7.42795	8.0001	0.00081581	0.0906049
ILMN_2205963	C10orf54	6.21461	6.6673	6.18674	6.12726	5.7524	5.60913	5.96613	5.1049	6.208	5.92284	6.01108	5.85412	0.0111847	0.28083
ILMN_1759513	RND3	9.59592	9.75061	9.71076	9.61835	9.53867	9.81308	9.36055	9.39205	9.04112	8.70489	8.82464	8.71584	0.019983	0.35392
ILMN_2409078	SNHG10	5.0291	5.26096	5.44973	5.4015	4.60761	5.19065	4.76113	4.44939	4.72127	4.62055	5.41998	4.55387	0.00948034	0.263573
ILMN_1671478	CKB	8.8559	8.52425	8.79047	8.58443	8.56168	7.88836	8.19171	8.10741	8.24362	7.8243	8.11937	8.62383	0.00354627	0.167985
ILMN_2252160	UBC	6.53383	6.47023	6.37832	6.53162	6.20862	6.1976	5.89531	6.58425	5.68546	6.01633	5.88734	5.41514	0.00976581	0.266284
ILMN_1763666	ALDH3B2	8.03653	7.65997	7.63107	7.83038	8.6347	8.21221	8.02686	7.95414	6.83006	6.08705	5.83664	6.80396	0.308072	0.747192
ILMN_1736190	CYP4F3	5.5118	5.4262	5.45007	5.67802	5.28593	5.30256	4.95872	4.70408	5.39402	4.80955	4.54789	5.20107	0.00547652	0.206383
ILMN_1761797	CSTB	13.7458	13.6644	13.725	13.604	13.8406	13.7705	13.7405	13.7166	12.6172	12.6271	12.5432	12.6948	0.0956725	0.581995
ILMN_1770515	UBE2V2	9.39205	9.83567	9.59861	9.67761	8.71104	9.17618	8.75579	8.45429	9.86208	9.4129	9.40762	9.30076	0.0386342	0.447496
ILMN_1796461	PRSS8	10.8708	10.9918	10.7419	10.5735	10.5693	10.8825	10.8079	10.6402	9.89358	9.94326	10.0687	9.62526	0.0429664	0.461135
ILMN_1775883	IVL	6.05634	5.95407	5.86751	6.05869	6.16515	5.85461	5.93779	5.97853	5.37652	4.5912	5.19784	4.85159	0.0800595	0.554802
ILMN_1714364	PTK2	10.4334	10.6326	10.5135	10.4962	9.6217	9.77879	9.59932	9.36371	10.7837	10.4334	10.4557	10.2118	0.0514816	0.491297
ILMN_1787657	CLDN12	8.67468	8.74959	8.7518	8.69427	8.09976	8.2358	8.06507	7.84265	8.67903	8.38933	8.44271	8.08696	0.001661	0.123462
ILMN_1810420	DYSF	5.85393	5.65497	5.98652	5.95382	5.32928	5.3233	5.50662	5.58616	5.43445	5.40675	4.76955	5.64359	0.00278372	0.151574
ILMN_1716608	NGF	5.29478	5.29689	4.97694	5.14966	4.51209	4.38765	4.48418	4.85551	4.63203	5.19979	4.60079	4.86663	0.00259996	0.14898
ILMN_1879482		6.60347	7.41487	7.02657	7.24577	6.83309	6.83662	6.90468	6.80016	6.38141	6.89861	7.1524	4.88102	0.169008	0.667174
ILMN_1805449	TAPBPL	5.78241	5.47569	5.66537	5.80043	5.49033	5.21988	5.6529	4.96388	4.94114	5.10654	5.16318	5.02153	0.00205402	0.136656
ILMN_2392274	CD82	9.60896	9.36226	9.6096	9.4439	9.4563	9.26253	9.23718	9.10223	8.55437	8.79376	8.559	9.19757	0.00926211	0.26034
ILMN_1680132	CADM1	6.06865	6.63231	6.47603	5.97267	5.60616	5.67524	5.61776	5.16263	6.09261	6.23121	6.19868	5.82875	0.0226484	0.371409
ILMN_1684653	GPR115	6.53469	6.0308	6.44971	6.64089	6.07825	5.94175	5.98596	5.90104	5.58359	5.76548	5.86353	6.31295	0.00231735	0.142646
ILMN_1684210	NPAL3	8.74202	8.73485	8.75536	8.75318	8.08596	8.00656	7.80176	7.91264	8.56037	8.47831	8.46217	8.78457	0.00992876	0.266284
ILMN_3247018	SNORA67	9.00474	9.05607	8.78146	8.67302	8.54701	8.12691	8.55626	8.6523	8.14301	8.47296	8.37226	8.28199	0.000659588	0.0812299
ILMN_1696391	LEPR	5.57592	5.74519	5.39012	5.11782	4.77247	4.57889	4.95185	5.02274	4.61156	5.08205	5.67802	5.08378	0.0164399	0.328268
ILMN_3246839	LOC100132769	4.96959	5.09712	5.56105	5.26577	4.4506	5.16971	4.56462	4.69255	4.37394	5.05077	4.89857	4.71031	0.00649702	0.224282
ILMN_1741005	RG9MTD2	5.95168	5.60455	5.64228	5.08916	4.85993	4.81563	4.85245	5.13523	5.53072	5.40959	4.98279	5.11975	0.0100486	0.267354
ILMN_2379718	RAB24	8.25804	8.34858	8.17531	8.23297	8.44782	7.8337	8.06536	8.0707	7.38026	7.36371	7.51441	7.48554	0.018725	0.34562
ILMN_1723834	FLJ32011	5.68421	6.17196	5.60519	6.0462	4.90617	5.38553	5.45782	5.3471	5.53919	5.07576	5.84256	5.59324	0.00874234	0.255134
ILMN_1674390	PRKAR1B	7.88812	8.00189	7.86713	7.87757	7.38285	7.4371	7.56383	7.81145	6.99983	7.57089	7.40732	7.2324	0.00107136	0.105498
ILMN_2389445	ARHGEF10L	5.54127	4.76419	4.9563	5.04845	5.16174	4.53825	4.37553	4.67681	4.89484	4.43011	4.42673	4.25295	0.0131726	0.300465
ILMN_1754753	IL6R	6.93492	6.58513	6.84097	6.61879	6.78725	6.58425	6.44952	6.4567	5.90876	5.76577	6.08638	6.05965	0.0136346	0.304466
ILMN_2376822	SDCBP2	7.02797	6.9635	6.73667	6.69855	6.52337	6.32251	6.50717	6.54795	6.20716	6.29194	6.07825	6.51591	0.000315004	0.0583105
ILMN_1916025		5.42047	4.77983	4.63528	5.60009	4.50578	4.71845	4.6026	4.58896	4.62101	4.90105	4.5606	4.51993	0.00761063	0.239687
ILMN_1738725	LIF	5.58636	5.5984	5.66824	5.49926	5.33494	5.31504	5.30327	5.19105	4.64603	5.44049	4.66521	4.95944	0.00538036	0.204596
ILMN_1803889	LOC146439	6.13372	6.16253	5.94548	6.51797	6.77341	6.42336	5.94957	6.9434	5.17928	5.33483	4.663	4.40533	0.281396	0.73723
ILMN_1681644	BIRC3	5.32983	5.17807	5.36978	4.85738	5.00989	4.81473	5.05521	4.94951	4.54058	4.39715	4.4404	4.42229	0.006068	0.216249
ILMN_3302196	LOC732043	4.57477	4.82536	4.70579	5.32871	4.43052	4.42753	4.29745	4.34072	4.28968	4.44333	4.4815	4.32233	0.000693813	0.0836984
ILMN_2083567	PHLPP2	5.93749	5.93779	5.87478	5.79032	5.48253	5.80618	5.60497	5.82875	5.27756	5.15141	4.92552	5.16906	0.00729386	0.236074
ILMN_3238213	KILLIN	5.09638	5.86547	5.83979	6.30953	5.02528	5.49679	5.88248	5.32464	5.02477	5.28788	5.92587	4.42541	0.0910579	0.573464
ILMN_1773307	NAP1L5	6.58158	6.78444	6.58833	6.83869	6.0815	6.24949	6.33348	6.14928	6.50521	6.4581	6.38461	5.60519	0.00429338	0.182306
ILMN_2405680	CRB3	7.31208	7.17198	7.24411	7.23903	7.2835	7.04169	7.06064	7.10055	6.21946	6.75008	6.4076	6.25324	0.025513	0.386834
ILMN_1748675	TMPRSS11B	5.39703	6.08119	5.48927	5.91429	6.53677	5.16217	5.79326	5.68256	4.84321	4.55514	4.37986	4.99346	0.173672	0.672192
ILMN_2098126	CCL5	7.26655	6.94715	7.19307	7.32841	7.48861	6.95854	6.90622	7.218	6.11385	6.2791	6.41129	6.2779	0.0584297	0.511336
ILMN_1778010	IL32	6.00496	6.35108	6.04964	6.29979	6.25453	6.15689	6.26869	6.22139	5.12725	4.76181	5.56332	5.2409	0.103347	0.593727
ILMN_3236010	SCARNA11	5.2691	5.37283	5.35963	5.12051	4.83596	4.87873	4.6867	4.71767	5.14306	4.97865	4.60081	4.59054	0.000373722	0.0621076
ILMN_1765979	LOC147645	6.01865	5.91169	6.13809	6.13697	6.40889	6.09868	6.01551	6.18384	4.98176	4.93354	4.55198	5.42963	0.146631	0.644025
ILMN_1779648	HIST3H2A	7.61463	7.21954	7.46598	7.472	7.21175	7.0744	7.32256	7.23331	6.60959	6.77617	6.77803	6.73201	0.0038072	0.17384
ILMN_1777483	APOOL	6.33625	6.5384	6.41047	6.53984	5.68207	5.90747	6.19027	6.25477	5.9221	6.03974	5.97899	5.8686	0.000238102	0.0511389
ILMN_1666222	PHACTR3	7.97779	7.6941	7.6555	7.61864	7.72301	7.3521	7.21504	7.26545	7.32365	6.92693	7.1298	7.15269	0.00148972	0.117265
ILMN_3274119	LOC100130900	5.7159	5.22658	4.74192	4.53525	4.77923	4.51314	4.54835	4.53994	4.31961	4.82038	4.62328	4.49679	0.016205	0.325816
ILMN_1690040	TM7SF2	8.81621	8.57335	8.79571	8.842	8.86057	8.86633	8.9735	8.84509	7.54519	7.61148	7.71879	7.83548	0.126896	0.625511
ILMN_2210601	RNASEL	6.61013	7.08828	6.99902	6.902	6.50473	6.64773	6.51164	6.49752	6.42973	6.17831	6.37445	6.25738	0.000338989	0.0603014
ILMN_1702487	SGK	9.51873	9.67435	9.59378	9.56919	9.24745	9.28568	9.11333	9.14619	9.21221	8.91186	8.97702	9.02388	2.63515e-05	0.0121568
ILMN_1713638	NIPAL4	8.35797	8.08472	8.13112	8.14073	8.10313	7.71221	7.90842	8.1893	7.43184	7.23963	7.25831	7.79194	0.0148164	0.31468
ILMN_1741159	MAP3K8	5.94302	6.32984	6.05031	5.92547	6.66918	6.45425	6.5664	6.38566	4.72178	4.49712	4.97524	4.43591	0.30963	0.747777
ILMN_1655702	ABHD5	8.0878	8.12955	8.23187	8.20303	7.81222	8.04901	7.72054	8.02597	7.59325	7.5677	7.46743	7.27879	0.0023675	0.143616
ILMN_1756849	HIST1H2AE	4.56264	5.49315	5.18371	5.04552	4.83314	4.48385	4.77881	4.70745	4.35543	4.54076	4.36365	4.72125	0.00597046	0.214779
ILMN_1775236	LOC642313	5.1338	5.4103	5.62859	5.73306	5.05253	5.02831	5.4372	4.89838	5.07414	4.98152	4.95516	4.60095	0.00354928	0.167985
ILMN_2093343	PLAC8	5.89324	5.58616	5.61507	5.41701	5.32485	4.97975	5.01284	4.83579	5.35354	5.36586	5.53636	4.83243	0.00454303	0.186616
ILMN_1750003	CD200R1	5.13711	5.38553	5.34219	5.59133	4.84722	5.12959	5.42412	5.07861	4.68725	4.64304	4.44814	4.87523	0.00840355	0.250744
ILMN_1781636	VWA1	7.0744	6.65902	7.01639	6.82095	6.73925	6.25954	6.44561	6.60434	6.34473	6.32116	6.30776	6.34252	0.000423238	0.0648468
ILMN_1730433	CD2AP	6.22231	6.4228	6.40092	6.3842	5.82241	5.87755	6.04788	5.32501	6.31041	5.86979	5.7449	6.08638	0.0041415	0.179242
ILMN_1779147	ENC1	8.5363	8.67419	8.56463	8.57073	7.98907	8.21408	8.081	8.23695	8.00699	8.15535	8.1844	8.04856	4.26376e-06	0.00471046
ILMN_1757338	PLSCR4	4.91124	5.77201	5.66886	4.80262	5.17679	4.80137	4.87031	4.59334	4.90474	4.57886	4.84494	4.76535	0.0164442	0.328268
ILMN_2285490	PPIL3	5.40205	5.27976	5.75653	5.41068	4.73271	5.06505	5.43645	4.63738	5.15176	4.89945	5.49634	4.50978	0.0180283	0.340462
ILMN_3176146	LOC100128918	9.23362	8.88008	8.91254	8.99107	9.07703	8.69332	8.85039	8.98557	8.00138	7.76112	8.04856	8.84878	0.0643102	0.5236
ILMN_1679949	SLC25A23	9.2068	9.04322	9.17652	9.12412	8.99966	8.70237	8.76985	8.8194	8.37025	8.47872	8.50138	8.69666	0.000480356	0.0688255
ILMN_1803968	LOC641972	4.94607	5.24834	5.28304	5.28188	4.87406	4.63059	4.71624	4.60735	4.86701	4.82823	4.83344	4.39893	0.000302022	0.0573909
ILMN_2314417	HYAL1	5.54999	5.0586	5.53602	5.57339	4.8072	5.07501	4.74772	5.11208	5.08348	4.70081	4.69787	5.4517	0.00589429	0.213871
ILMN_1763529	LOC650254	5.92958	5.826	6.08773	5.73044	5.72494	5.24331	5.54314	5.19871	5.48835	5.35425	5.45682	5.37813	0.000291981	0.0567486
ILMN_1773485	QKI	5.82875	5.58801	5.8173	5.61995	5.24228	5.55882	5.28769	5.13295	5.29201	5.01767	5.34219	5.07457	0.000233682	0.0505683
ILMN_1881909		9.56643	9.45704	9.4624	8.99675	8.71686	9.23273	8.73895	8.87727	9.16775	8.83999	8.44192	9.19344	0.00737249	0.236444
ILMN_1772692	DICER1	8.45173	8.50669	8.48302	8.52377	8.21853	8.11125	8.34644	8.43981	7.61888	7.74687	7.73744	7.95843	0.00525569	0.202414
ILMN_1679391	MAMDC2	6.191	6.47099	6.10059	6.04468	5.72048	6.06191	5.49679	5.6769	5.89923	5.60533	5.72154	5.68739	0.000545725	0.0730931
ILMN_2131177	GUCY1A3	5.11082	5.31248	5.31997	4.77341	4.90788	5.00634	4.82867	4.58923	4.39247	4.36998	4.54831	4.64934	0.00377789	0.17353
ILMN_2136177	CNOT6	8.0912	8.38866	8.4322	8.3944	7.52328	8.00138	7.76824	7.69519	8.25066	7.71779	7.90809	8.0115	0.00162233	0.122937
ILMN_1809145	HRIHFB2122	6.06792	5.93805	5.89843	5.70147	4.94075	4.92078	5.62256	5.13608	5.46827	6.03917	5.93578	5.41268	0.0322282	0.419723
ILMN_1674151	GCOM1	5.51358	5.64114	5.7123	5.36618	5.20319	5.07819	5.26284	5.22329	4.94471	4.81648	5.35794	4.84445	0.000809371	0.0904637
ILMN_1784602	CDKN1A	12.8124	12.8124	12.8955	12.7308	12.37	12.4901	12.4477	12.3066	12.3929	12.3578	12.3253	12.0823	1.93147e-05	0.0101357
ILMN_1715901	FBXL17	5.2319	5.36586	5.74711	6.03219	4.93746	5.03495	4.82073	4.86223	5.25017	5.34656	5.3284	5.44559	0.010115	0.268053
ILMN_1654735	SLCO3A1	7.89893	8.00064	7.88705	7.98296	7.76255	7.48018	7.64918	7.63171	7.08081	7.2872	7.34125	7.57861	0.000892878	0.0939942
ILMN_1714108	TP53INP1	7.1304	7.22261	7.13379	7.1043	6.69874	6.97437	6.75826	6.60231	7.0795	6.41824	6.43388	6.49346	0.00153071	0.119444
ILMN_1741556	MTMR1	4.96719	5.67961	5.42823	5.36461	4.85435	4.92989	5.50727	4.76073	4.70334	4.89267	4.77463	4.73552	0.00774525	0.242002
ILMN_1655468	DSG3	10.5672	10.4311	10.525	10.373	10.6611	10.1213	10.1554	10.3901	9.57567	9.42526	9.60701	10.1506	0.0343849	0.429874
ILMN_2094952	NUAK2	7.18634	7.12848	6.94084	7.08938	6.91029	6.79524	6.97149	6.86895	6.42336	6.12131	6.21946	6.67603	0.00956076	0.263925
ILMN_3234775	SLAIN2	5.95603	6.04	6.00993	6.04964	5.41598	5.38338	5.76631	5.01025	5.88927	5.64413	5.48721	5.81214	0.00417597	0.180177
ILMN_1703955	FBXO32	8.82016	8.72125	8.75937	8.80365	9.20985	9.07644	9.19031	8.94118	7.4432	7.4232	7.45493	7.7705	0.242599	0.717932
ILMN_1695631	CHP2	4.35689	5.40924	4.67318	5.33302	4.48851	4.78973	4.36379	4.46386	4.39434	4.40879	4.52763	4.4247	0.0146743	0.313588
ILMN_1771120	TMEM45B	7.84807	7.53109	7.9294	7.7056	8.23297	7.96409	7.84156	7.81863	6.85224	6.27406	6.36476	6.99983	0.200759	0.692363
ILMN_3240962	DDRGK1	6.90872	7.03288	6.65674	6.82002	6.07872	6.57171	6.66292	6.16082	6.53734	6.6929	6.57171	5.88069	0.00841418	0.250744
ILMN_1680390	GCNT2	7.48803	6.96264	7.10619	7.0333	6.79497	7.00496	6.85049	6.85445	6.33794	6.81251	6.68983	6.15723	0.00885304	0.255965
ILMN_3294322	LOC441009	5.50085	4.75629	5.29927	5.72723	4.73084	5.04402	4.90284	5.0696	4.96181	4.74553	4.58483	4.85165	0.00768679	0.241181
ILMN_1824067	LOC728117	4.6188	4.50331	5.61923	4.95822	4.32152	4.30353	4.52107	4.25291	4.68983	4.61105	4.51116	4.51209	0.0153431	0.31865
ILMN_1725906	C1orf104	6.1412	7.12447	6.95247	7.3039	6.8349	6.58833	6.98922	6.56307	6.13339	7.05955	6.75268	4.44951	0.273733	0.73385
ILMN_1781155	LYN	9.4935	9.73432	9.61275	9.48587	9.4404	9.48656	9.25815	9.58993	8.74796	8.77063	8.7784	8.90786	0.016021	0.323714
ILMN_1900520		8.00843	8.2843	8.16089	8.24484	7.56359	7.42795	7.53559	7.40649	8.27353	7.6381	7.91191	7.96751	0.00730855	0.236198
ILMN_1709717	LRRC15	4.46083	5.51764	4.70241	5.06891	4.38798	4.52132	4.62497	4.42559	4.42644	4.54502	4.32023	4.57847	0.00778624	0.242002
ILMN_2341548	MYO5B	5.6888	5.96271	5.73484	5.85593	5.85076	5.68324	5.51423	5.51842	5.6737	5.03134	4.74917	4.79967	0.0358871	0.435177
ILMN_1699989	BNIPL	7.9688	7.68122	7.56214	7.74544	8.31242	7.9268	8.02936	7.95513	6.64072	6.24679	6.3667	6.78098	0.248353	0.721332
ILMN_1660436	HSPA1B	10.6188	10.7957	10.6638	10.5712	10.5393	10.4456	10.5553	10.5162	9.86589	10.0839	9.85899	9.77879	0.0126848	0.296276
ILMN_1676194	LOC650517	5.49315	5.91715	4.99829	5.38203	4.88249	4.55459	4.77218	4.90972	5.09478	5.14628	5.37769	5.18844	0.0151153	0.316831
ILMN_1662973	CD82	7.96259	7.80646	8.08871	8.01263	7.6614	7.72236	7.90556	7.77349	6.84832	7.54519	7.26135	7.36916	0.0130617	0.299643
ILMN_1899886		5.14654	4.50879	5.18886	5.3364	4.53185	4.68624	4.56643	4.36585	4.37736	4.62635	5.00439	4.54907	0.00721233	0.234897
ILMN_1673299	ZNF80	4.95905	5.23162	5.70186	5.22313	4.7752	4.83012	4.9131	5.07679	4.52509	4.9641	4.70085	4.79758	0.00261053	0.149057
ILMN_2146418	CRIM1	7.32762	7.34978	7.51787	7.32256	6.7507	6.68123	6.90408	6.43165	7.15514	7.35665	7.12266	6.98981	0.00606787	0.216249
ILMN_1816070		5.34145	5.85652	5.7048	5.27359	4.91483	4.97515	5.24278	5.09646	5.25578	5.65528	5.15638	4.41396	0.0249572	0.384764
ILMN_1724453	LOC653711	5.6772	4.95293	4.89066	4.95882	4.54149	4.59191	4.72822	4.64633	4.79094	4.67855	4.62628	4.71449	0.0022653	0.140815
ILMN_1737426	PCMTD1	7.77654	8.21337	7.75609	8.15156	7.50052	7.63171	7.42773	6.99004	8.04052	7.53535	7.54943	7.47984	0.00943592	0.262686
ILMN_1763972	TJP2	6.62197	6.10468	6.47796	6.59603	6.38461	5.8686	5.43871	6.55423	5.55863	6.13429	6.12215	5.90312	0.0294197	0.405607
ILMN_1781691	TRAK2	7.97722	8.05368	7.90203	8.12168	7.46201	7.53237	7.19081	7.78142	7.53405	7.63171	7.71411	7.62644	0.000327738	0.0600821
ILMN_3176937	LOC100129095	4.44293	4.91207	5.22142	5.46638	4.587	4.48387	4.53477	4.50391	4.90819	4.45872	4.59785	4.37522	0.00984618	0.266284
ILMN_1784287	TGFBR3	5.57559	5.95784	5.78703	5.62404	5.23362	5.11814	5.42604	5.2377	5.37157	5.3357	5.52902	5.00153	0.000511927	0.0709283
ILMN_3305938	SGK1	8.76247	8.8531	8.79889	8.94603	8.41899	8.46854	8.25587	8.49208	8.47383	8.23187	8.30781	8.44025	1.30082e-05	0.00814151
ILMN_1753143	RHPN2	8.83139	8.76866	8.81424	8.83296	8.51476	8.6838	8.49333	8.5363	8.34227	7.80382	8.34905	8.13989	0.00370344	0.172176
ILMN_1753584	KRT8	9.67085	9.47487	9.7681	9.58107	9.27038	9.30399	9.20482	9.37519	8.80631	9.1303	9.00613	9.2636	0.000492086	0.0694384
ILMN_2079285	ATP5L	8.42254	8.41023	8.29442	8.26936	7.46359	7.46271	7.12428	7.33395	8.54955	8.49006	8.53113	8.21039	0.116519	0.611009
ILMN_2262362	ABCG1	4.70582	5.29233	5.0936	5.30881	4.76486	4.83752	4.45805	5.03897	4.39055	4.6251	4.6074	4.45471	0.00468864	0.190178
ILMN_1805271	ZNF721	6.61211	6.61915	6.81053	6.66649	6.34655	6.38111	6.19171	6.30919	6.00526	5.96352	6.35351	6.24232	0.000160422	0.0420917
ILMN_1882590		8.1844	8.14361	8.29284	8.10053	7.77436	8.13	8.13255	7.90276	7.40952	7.4996	7.46359	7.50825	0.00652656	0.224324
ILMN_2299795	CPM	5.64736	5.73976	5.78175	6.12607	5.29266	5.9403	5.73282	5.49741	5.52217	5.01604	5.44572	4.52242	0.046754	0.47376
ILMN_2240109	NR1I2	5.37889	4.61367	5.01973	5.12214	4.4063	4.39671	4.44288	4.61701	4.7432	4.64246	4.70005	4.70251	0.0021488	0.13826
ILMN_1695864	LOC652669	5.93474	5.65661	6.12047	6.09045	5.46214	5.75342	5.60725	5.62929	5.64686	4.92858	5.41177	5.54779	0.00490883	0.19423
ILMN_1733519	HMGB3	7.85838	7.9974	8.12295	8.03403	7.63249	7.86591	7.67625	7.67288	7.63055	7.51393	7.34677	7.07587	0.002184	0.138291
ILMN_1849745		4.8176	4.76744	4.69297	5.24912	4.50058	4.43413	4.30184	4.35117	4.42033	4.44381	4.60091	4.39171	0.00030393	0.0574744
ILMN_1701991	SYNJ1	5.90482	6.43894	6.03055	6.55226	5.34785	5.57289	5.91677	6.11649	6.20349	5.3413	5.85009	5.89843	0.0226927	0.371699
ILMN_2371055	EFNA1	10.2453	10.2427	10.268	10.1799	10.1483	10.2496	10.0985	10.1175	9.40226	9.36161	9.48958	9.39925	0.0267004	0.392325
ILMN_1691341	IL7R	5.72817	5.04024	5.59072	5.66559	5.2843	5.05952	5.20121	5.19805	5.2759	4.70854	4.66439	5.05253	0.00873852	0.255134
ILMN_2353978	ACOT11	5.14828	5.59545	4.75781	5.46656	5.04366	4.75941	5.08863	4.77844	4.88111	4.53965	4.73166	4.51241	0.00912343	0.259317
ILMN_3256674	LOC100128485	5.62148	5.57289	5.50745	5.83589	5.09066	5.07333	5.2817	4.97592	5.12143	5.44081	5.54671	4.94617	0.00147152	0.116508
ILMN_1661427	RFNG	5.89378	5.80433	5.71412	6.2113	5.51764	5.28601	5.69638	5.55445	5.14135	5.45344	5.17663	5.82946	0.0044155	0.184813
ILMN_2241124	GPR110	7.05504	6.67332	6.68049	6.65615	6.49543	6.77235	6.66696	6.55357	5.83044	6.05742	5.90104	6.26375	0.0214008	0.363401
ILMN_3200140	LOC645638	8.13141	7.85599	7.80934	8.30024	9.23464	8.73599	8.77442	8.64241	6.60434	5.70272	6.28192	6.63036	0.481007	0.80371
ILMN_2381603	ING3	5.82215	6.17055	5.99236	6.45961	5.24205	5.97091	5.5569	5.30964	5.76297	6.05801	6.09074	5.31267	0.0263152	0.390059
ILMN_2353327	RNF38	5.58062	5.95679	5.64398	5.21767	5.34207	5.49575	5.53532	5.14702	4.76479	4.90172	4.84341	5.18315	0.0157417	0.322283
ILMN_1724410	USP46	6.91618	6.85662	6.84583	6.89154	6.64423	6.8431	6.63343	6.55294	6.21191	6.22738	6.0476	6.27764	0.00396844	0.175924
ILMN_1703886	SLC16A2	7.70344	7.41385	7.63848	7.52178	7.01338	7.4584	7.15046	7.07341	7.02748	6.83922	6.93916	7.47775	0.00200907	0.135343
ILMN_1808508	KITLG	6.76792	6.93751	6.77291	6.92209	6.11174	6.42574	6.06628	6.07267	6.90337	6.65867	6.59179	6.39622	0.00818618	0.247511
ILMN_1679106	LOC644919	5.79833	5.29063	5.53685	5.80882	5.32956	5.113	5.61856	5.10696	5.03291	4.88708	5.28514	4.92334	0.00536668	0.20426
ILMN_3244029	ANKRD52	6.68592	6.43414	6.54328	7.01776	6.09976	6.33506	6.52777	6.63701	6.28575	5.78676	5.99755	6.1199	0.0101401	0.268068
ILMN_1707124	TFPI	6.32142	6.49172	6.63883	6.63317	6.03652	6.24315	6.20227	6.15754	6.32895	6.22428	5.68232	5.72361	0.00301334	0.154623
ILMN_1815445	IDS	7.59958	7.70115	7.71288	7.84977	7.31768	7.3298	7.39124	7.42472	7.16892	7.08828	7.10055	7.33752	6.77292e-05	0.0240962
ILMN_1737308	GLRX	9.87045	10.2482	10.1645	10.2598	9.38514	9.68279	9.39068	9.58192	10.1175	9.84335	9.92027	9.59679	0.00472454	0.191218
ILMN_1708249	NR1D1	4.5925	5.93749	4.77501	4.65431	4.62034	4.53275	4.50053	4.53404	4.39157	4.54417	4.56921	4.65947	0.0359287	0.435251
ILMN_3252446	LOC100129543	5.60785	6.32142	6.07903	6.47338	5.84486	5.74793	5.94092	4.98776	5.27742	6.09893	6.32947	5.16992	0.0855304	0.564969
ILMN_2143314	SPIB	5.63219	5.85593	5.26787	5.64579	5.00502	4.94842	5.25929	4.59266	5.37226	5.37005	5.15129	5.54063	0.0131209	0.300465
ILMN_1682599	GPRC5A	6.43468	6.3861	6.27764	6.47968	6.06049	6.14099	6.08331	6.53587	5.74346	5.63746	5.59676	5.79501	0.0096091	0.264873
ILMN_1888609		5.33655	5.83301	5.24975	5.19891	4.41932	4.95101	5.46869	4.67332	5.63039	5.10172	4.80934	4.62319	0.0507245	0.489518
ILMN_2105919	FGF2	4.95293	4.76423	5.00486	5.60058	4.4609	5.01015	4.55291	4.45771	4.71789	4.69511	4.5996	4.59333	0.00625471	0.218644
ILMN_3270473	LOC100128918	7.55897	7.20251	7.35372	7.41249	7.5477	6.98808	7.12093	7.38204	6.46466	6.47968	6.4623	7.05285	0.0414322	0.455094
ILMN_1843198		9.92685	10.1097	10.0154	9.86045	9.63576	9.89271	9.71434	9.59537	9.48009	9.36371	9.39168	9.19544	0.00142138	0.115264
ILMN_1673620	KIF26B	4.96664	4.85011	4.78197	5.29849	4.47594	4.63237	4.50438	4.45482	4.4997	4.90657	4.42042	4.34491	0.00129328	0.112753
ILMN_2201678	FSTL1	8.60172	8.90186	8.78191	8.74275	8.31932	8.67776	8.25707	8.30166	8.30166	8.02504	8.16581	8.45866	0.00074479	0.0872751
ILMN_3230300	LOC729143	5.50213	5.67802	5.77775	6.14347	4.91666	5.45057	5.57139	5.82583	5.44016	4.7216	5.01183	5.72552	0.0426538	0.460234
ILMN_1798458	KIAA1026	6.97064	7.03572	7.07195	6.88129	6.85074	6.8349	6.62627	6.77735	6.24814	6.30981	6.21065	6.53103	0.00391569	0.174578
ILMN_1677843	RAB24	9.43383	9.22162	9.22739	9.17528	9.38836	8.98557	9.1466	8.88867	8.42874	8.63149	8.54701	8.57116	0.0144393	0.312709
ILMN_1699778	NKIRAS2	5.34797	5.35753	5.76658	5.31841	4.68546	4.73395	4.91101	5.12496	5.10967	5.24619	4.85524	5.38841	0.00543008	0.205185
ILMN_1657708	MGLL	7.11811	6.52874	6.95009	6.92085	7.01887	6.50617	6.36515	6.81294	6.39622	5.93827	6.09615	6.37866	0.0254694	0.386834
ILMN_2400759	CPVL	5.27505	5.18481	5.2802	5.36634	4.64823	5.44173	4.75015	5.43915	4.56898	4.74212	4.41498	4.68609	0.0268116	0.392736
ILMN_1678143	ARHGDIB	10.3896	10.4376	10.4274	10.4476	9.71481	9.92027	9.75792	9.8561	10.2587	10.235	10.2427	9.89873	0.0013053	0.112753
ILMN_1801999	LOC644474	4.63145	5.73827	4.68576	4.81225	4.40354	4.816	4.39153	4.54577	4.50209	4.56218	4.63252	4.36344	0.0214448	0.363401
ILMN_1793474	INSIG1	10.4137	10.5424	10.5862	10.3182	9.81047	10.145	9.80395	9.84527	10.2249	10.2236	10.3491	9.803	0.00217693	0.13826
ILMN_1801610	METRNL	6.65104	6.39913	6.60909	6.36584	6.89615	6.60932	6.51955	6.81835	5.28268	5.3764	5.29673	5.74144	0.190078	0.68464
ILMN_2133205	GPX2	9.5108	9.20482	9.25875	9.50389	8.83958	8.55311	8.76363	9.16083	9.0565	8.93446	8.97912	9.16556	0.00166231	0.123462
ILMN_1809522	NACC2	7.42679	7.52071	7.45997	7.36114	7.18727	7.35294	7.26103	7.34492	6.78129	6.98438	6.90768	6.21572	0.0253901	0.386834
ILMN_3263974	KRT18P13	10.2999	10.1156	10.2178	10.145	9.7681	9.75876	9.88657	9.86272	9.34813	9.88704	9.77351	9.77276	0.000331917	0.0603014
ILMN_2098418	LOC652968	7.24483	7.27001	7.57586	7.253	7.21954	7.44456	7.22192	7.33987	6.31422	6.28969	6.62863	6.73011	0.0608358	0.517273
ILMN_3307841	AGR2	8.95948	9.32267	9.16265	9.23718	9.11705	9.23405	9.13214	8.84935	8.63191	8.10815	8.3731	8.42011	0.039826	0.450106
ILMN_1755643	MGAT4A	5.14178	5.45082	5.43235	5.50642	5.13069	5.37791	5.1213	5.26327	4.60714	4.76123	4.45667	4.84785	0.0153484	0.31865
ILMN_1737514	KYNU	8.99168	9.32392	9.09376	9.25638	9.32185	9.37461	9.38563	9.37726	8.31173	8.04019	8.0912	7.93457	0.178589	0.676575
ILMN_2237428	SCD5	7.2731	7.51037	7.67247	7.54547	7.21917	7.32325	7.27468	7.23568	6.9912	6.71664	6.88768	6.86778	0.00274202	0.150866
ILMN_1754423	C3orf23	5.56478	5.78751	5.40091	5.38749	4.97932	5.02538	5.15533	4.85716	5.81313	5.06665	5.05308	4.84482	0.0126246	0.295921
ILMN_1810782	SH3KBP1	8.71894	8.72724	8.73895	8.76445	8.26581	8.3914	8.23226	8.17074	8.38966	8.40647	8.34534	8.2169	5.87443e-06	0.00530089
ILMN_1729216	CRYAB	7.51163	7.15484	7.03835	7.48654	7.86591	7.21917	7.00947	7.16343	6.63815	6.15689	6.15673	6.69332	0.124354	0.622006
ILMN_3202024	LOC392437	11.4574	11.1995	11.1825	11.1432	10.557	10.5512	10.9207	10.8917	10.7382	10.7566	10.8718	11.1995	0.00164781	0.123195
ILMN_2397294	PLCB4	5.1928	5.09618	5.60009	5.19684	5.26807	4.46767	4.48898	4.46032	5.11778	4.65901	5.2734	4.95809	0.0273475	0.395396
ILMN_2092933	ADAMTS4	4.99932	4.93428	4.97443	4.63303	4.51992	4.3456	4.53329	4.42068	4.4778	4.81341	4.32067	4.17913	0.0011519	0.1071
ILMN_1687757	AKR1C4	10.9347	10.7973	10.6251	10.8124	10.4352	10.3292	10.3916	10.4023	10.4721	10.1573	10.1528	10.5316	0.000164943	0.0427438
ILMN_1790014	METRNL	6.28323	6.23685	6.84621	6.46035	6.57356	6.48985	6.59728	6.57356	5.04059	5.6343	5.64294	5.64039	0.146218	0.644025
ILMN_2384561	TJP2	7.08029	6.89066	6.95452	6.7313	6.50858	6.56847	6.25898	6.85376	6.34156	6.41258	6.38692	6.52435	0.00079599	0.0896408
ILMN_3209399	LOC399965	7.14119	7.6288	7.54572	7.38911	6.80396	6.90659	7.18185	7.29733	6.59041	7.17744	7.14046	6.85336	0.00536474	0.20426
ILMN_1757437	UMPS	5.15578	5.48885	5.62228	5.79362	4.78051	4.76528	5.22368	5.21767	5.57003	5.19195	5.02659	4.89069	0.0122047	0.291782
ILMN_3295101	LOC100132369	5.48275	5.04158	5.45904	5.11895	4.84682	5.04272	4.47732	4.80515	5.24472	4.65327	4.96544	4.71711	0.00578366	0.211318
ILMN_1746408	MIDN	9.95802	9.89358	9.84883	9.7681	9.73712	9.40573	9.73014	9.75307	8.91217	9.31203	9.29981	9.33659	0.00759772	0.239687
ILMN_1774211	FLJ45032	5.3233	5.1662	4.65397	5.25051	4.51694	4.75576	4.65083	4.51235	4.58071	4.99016	4.7111	4.62412	0.0030207	0.15465
ILMN_1851492		7.37924	7.21007	7.4271	7.03428	7.07369	6.84	7.07147	6.99289	6.65044	6.68983	6.43165	6.92024	0.00338029	0.163677
ILMN_1712632	XDH	7.85697	7.88763	8.14134	7.94081	7.7772	7.62842	7.76145	7.89927	7.09019	7.4271	7.32365	7.31674	0.00740219	0.237064
ILMN_1739301	LOC643815	5.12946	5.42563	4.50221	4.7122	4.25629	4.74732	4.55288	4.54746	4.57323	4.60541	4.47325	4.35406	0.0101972	0.268733
ILMN_1880103		6.74403	7.12715	6.77458	6.88403	6.74287	6.0209	6.37495	6.27445	6.10661	7.02902	6.57412	6.5103	0.0190664	0.348198
ILMN_1869087		8.19311	8.06063	8.30739	8.05746	7.52358	7.60553	7.58887	7.49815	7.9352	7.7362	7.92315	8.00398	0.00123714	0.111147
ILMN_1719199	TULP3	5.94461	5.99558	5.81133	6.05498	5.44572	4.82433	5.0084	5.37318	5.91409	6.01219	5.7209	5.89997	0.0520577	0.492766
ILMN_1663281	ZNF702P	6.99513	6.9492	6.81529	6.85248	6.23207	6.69372	6.28969	6.61306	6.48412	6.63503	6.33224	6.53125	0.000397116	0.0640809
ILMN_2349831	DICER1	6.28246	6.34306	6.11174	6.46591	6.02867	6.32359	6.20146	6.09289	5.34145	5.39738	5.80756	5.80211	0.0249106	0.384422
ILMN_3249578	LOC100132394	10.1351	10.1921	9.71481	9.20109	9.58544	9.38563	8.99268	9.82372	8.95434	9.43588	9.32267	9.57508	0.0425597	0.459543
ILMN_2388874	GRHL3	6.11435	6.417	6.31261	6.31601	6.2975	6.12367	6.07793	5.99447	5.41897	5.46124	5.3757	6.16311	0.0303086	0.409655
ILMN_3246401	AIF1L	8.48056	8.48663	8.38009	8.31633	8.52125	8.39612	8.18529	8.52801	7.8743	7.48018	7.6271	7.30793	0.0724625	0.540138
ILMN_1730084	COMT	11.5677	11.6511	11.6511	11.5199	11.2641	11.0852	11.2603	11.0311	11.0376	11.316	11.1995	11.1803	2.56608e-05	0.0121042
ILMN_1861437		4.98873	4.86038	4.82692	5.36138	4.3729	4.642	4.53021	4.45403	4.82523	4.46038	4.8293	4.55621	0.0020517	0.136656
ILMN_3294800	LOC100132787	5.56127	5.50662	5.40567	5.83443	5.96303	4.73494	4.72215	5.1039	5.22757	5.45599	4.6684	5.33741	0.0597909	0.515313
ILMN_1789384	QSOX2	7.61353	7.8646	7.65836	7.71288	7.0874	7.11521	6.92262	6.93187	7.43344	7.78842	7.68986	7.33103	0.0163579	0.327346
ILMN_1812226	ICAM1	5.15055	5.64228	4.9742	5.14617	5.23614	4.76686	4.73758	5.17339	4.54668	4.8742	4.47971	4.61576	0.0158497	0.323318
ILMN_1733559	LOC100008589	9.27251	9.43438	9.27479	8.68689	9.02782	8.7184	8.40349	9.06191	8.53861	8.66752	8.79571	8.72811	0.0106346	0.275371
ILMN_1712161	BCOR	5.04241	4.58688	4.87221	6.06158	4.42807	4.90141	4.80622	4.96311	4.67738	4.70575	4.63267	4.61828	0.0571689	0.508158
ILMN_3187744	LOC100129484	5.08363	4.81525	5.54779	5.30784	4.68812	4.91055	4.82462	5.31098	4.29653	4.62225	4.856	4.60979	0.0215286	0.363401
ILMN_1748450	TAL1	5.12527	4.28136	5.43887	4.65295	4.35677	4.42332	5.31042	4.27956	4.24031	4.41895	4.29572	4.28176	0.0731996	0.542193
ILMN_1714737	ASF1A	7.08381	7.27064	6.94517	6.96142	6.52257	6.6827	6.53103	6.19785	6.9216	6.71117	6.89615	6.66998	0.00329336	0.161603
ILMN_1901666		5.44619	5.94489	5.32173	5.46757	5.59637	5.37226	5.26076	5.00359	5.09295	5.13422	4.8176	4.69828	0.0176668	0.337892
ILMN_1665455	DCUN1D3	7.95293	7.91002	7.67045	7.78517	7.81746	7.69217	7.51087	7.65593	7.20943	7.35029	7.23084	6.78852	0.0181524	0.341731
ILMN_1740429	FTL	13.691	13.4533	13.5192	13.4705	13.0746	12.9925	13.2515	13.1692	12.9757	13.2816	13.0979	13.0437	6.23242e-05	0.0229512
ILMN_1794882	DTWD2	5.21122	5.15883	4.60054	4.91409	4.67855	4.44811	4.47122	4.45858	4.50253	4.585	4.65057	4.59529	0.00091689	0.0955139
ILMN_1726682	LOC146909	6.59406	6.46667	6.4281	6.82913	6.48436	6.1275	6.34655	6.12131	6.22313	5.91213	5.75494	6.2887	0.00448863	0.186162
ILMN_2217601	ANXA9	4.92544	4.66106	5.04444	5.46214	5.11356	4.82095	4.64296	5.04031	4.24131	4.31633	4.39224	4.24326	0.0427564	0.460403
ILMN_3258914	LOC100129652	5.70045	6.40199	6.18039	6.27827	6.02433	6.05611	6.10969	5.70765	5.2682	5.86374	6.21041	4.50893	0.141008	0.639443
ILMN_2268990	DRD3	5.29643	5.23517	5.63165	5.14188	5.17739	4.99986	5.2211	4.79529	4.7061	4.80987	5.05327	4.4745	0.00767841	0.241098
ILMN_2323007	CDH26	5.80957	5.88704	6.05662	5.99335	5.99472	5.63681	5.81289	5.76049	5.31841	5.08225	5.13776	5.37706	0.0178827	0.339822
ILMN_1730028	MFSD9	5.39118	4.98008	5.6968	5.09589	5.06798	5.1389	4.96326	4.71135	4.5737	5.03583	4.58865	4.87687	0.0100587	0.267354
ILMN_1750325	USP20	5.39992	4.42608	5.02128	4.69556	4.50321	4.32734	4.32086	4.54526	4.49659	4.46561	4.45777	4.59857	0.00804424	0.245094
ILMN_3200673	LOC100131765	4.64971	5.23602	4.54969	5.22805	4.55824	4.48206	4.45388	4.48486	4.3003	4.5231	4.60864	4.54612	0.00399129	0.176357
ILMN_1695745	DISP1	5.39953	5.49951	5.43386	5.32299	4.70153	5.22396	4.85926	5.08024	5.03752	4.87113	5.13082	5.03938	0.000372371	0.0621076
ILMN_1764557	FIT1	4.8478	5.25664	4.81363	5.55659	4.45525	4.81518	4.92456	4.53369	4.84274	4.92872	4.46301	4.61931	0.0107394	0.276429
ILMN_2063168	MALL	10.8308	10.7985	10.6776	10.4732	10.8335	10.5424	10.5135	10.5036	10.1069	9.69863	9.80994	10.1876	0.0388228	0.44751
ILMN_1705252	KLK8	5.01862	5.10262	5.31648	4.9197	4.81927	4.85824	4.65718	4.95971	4.59432	4.34558	4.6528	4.46505	0.00222375	0.139514
ILMN_1674243	TFRC	10.6495	11.1123	11.144	10.9966	10.6158	10.9952	10.7105	10.8079	10.5472	10.2543	10.5329	9.97946	0.0205993	0.359097
ILMN_3237808	LOC100133111	5.45396	5.55352	5.03843	5.30174	4.95124	4.59425	5.36472	4.65873	5.16739	5.03347	4.76214	4.80491	0.00975347	0.266284
ILMN_1719577	C10orf67	5.64359	5.38107	5.30596	5.06099	4.86166	4.89521	4.90539	4.7263	5.24145	4.71537	5.01579	5.0674	0.00243461	0.143752
ILMN_1807767	KIAA0182	7.40409	7.7701	7.43968	7.76277	7.37062	7.25961	7.10854	7.43902	7.20097	6.73446	7.1112	7.17429	0.00344559	0.165314
ILMN_1853167		8.02874	7.32289	7.44226	7.82401	7.12246	7.62413	7.58486	7.43968	6.81251	7.03679	6.9198	7.34574	0.0280956	0.398206
ILMN_2359742	CTSB	11.8509	11.9184	11.7036	11.6741	11.2789	11.0485	11.1027	11.322	11.3551	11.7834	11.6348	11.4213	0.0043133	0.182377
ILMN_2346339	FOLR1	5.73558	5.44559	5.70045	5.6551	5.0831	5.12581	4.96897	5.29458	5.31322	5.48503	5.14046	5.31529	0.000544406	0.0730931
ILMN_1698117	DSCR8	4.54749	4.3755	4.76902	5.59761	4.45868	4.38167	4.376	4.35497	4.49988	4.44107	4.3451	4.37825	0.0234033	0.375808
ILMN_1796543	LOC651680	5.2474	5.70015	4.49575	5.01038	5.01753	4.60813	4.61187	4.6146	5.26018	4.55296	4.31388	4.58808	0.0558132	0.503893
ILMN_1674152	NFKBIB	5.5423	5.79032	6.26924	5.55352	5.21727	5.33068	5.42683	5.78751	5.03661	5.72007	5.02768	5.42811	0.023853	0.379023
ILMN_1913021		4.84696	4.74854	4.72105	5.43855	4.74859	4.60517	4.41504	4.48133	4.46795	4.56649	4.54701	4.34743	0.00389907	0.174253
ILMN_1727288	EVPL	9.41936	9.24588	9.45006	9.27479	9.67238	9.38611	9.26964	9.2938	8.74275	8.26068	8.29284	8.53474	0.11045	0.602535
ILMN_1791826	RAB25	10.4674	10.2287	10.365	10.409	10.4344	10.2287	10.373	10.3795	9.44166	9.40042	9.52554	9.83049	0.0631528	0.521672
ILMN_1744299	GPR110	6.96207	6.73255	7.03129	6.8101	6.70875	6.61447	6.43697	6.68783	6.55161	6.21882	6.02179	6.50569	0.00407795	0.178702
ILMN_2115534	GPR112	4.9019	4.56949	5.19265	4.97334	4.4646	4.45319	4.66972	4.449	4.67434	4.35662	4.57629	4.30545	0.0015415	0.119841
ILMN_2234526	LOC641835	5.77384	6.05251	6.08705	6.00623	6.82534	6.74147	6.18384	6.53125	4.5365	4.45732	4.48019	4.76092	0.406045	0.780855
ILMN_3297779	LOC731312	4.72916	5.60985	5.27992	5.84897	4.74863	5.02752	5.17235	4.63101	5.0145	5.14198	5.21136	4.66734	0.0366277	0.439067
ILMN_2150402	TMEM64	6.22078	6.26188	6.32469	6.29625	5.78913	5.57047	5.73087	5.612	6.24554	5.8673	5.91292	6.16196	0.0031984	0.159658
ILMN_1713124	AKR1C3	10.5843	10.5027	10.5853	10.4588	10.2374	9.87307	10.0616	9.99688	10.3229	9.73826	10.328	10.3874	0.00300108	0.154428
ILMN_3240058	LOC100134102	5.28334	4.78139	5.20052	4.94877	5.02002	4.79751	4.57741	4.54196	4.43715	4.64984	4.46483	4.62559	0.00318944	0.15959
ILMN_2267135	ST3GAL1	5.00862	5.11552	5.0679	5.53872	4.99325	4.70204	4.66021	4.76495	4.9741	4.48739	4.86279	4.70323	0.00238248	0.143616
ILMN_1771599	PLOD2	11.7925	11.8962	12.006	11.7903	11.5161	11.6301	11.5981	11.4012	11.5199	11.2688	11.2411	11.4821	0.000211552	0.0477483
ILMN_1768556	CASKIN2	4.66816	4.67533	5.26939	5.53747	4.47632	4.4376	4.49972	4.41571	4.80477	5.16739	4.54126	4.6457	0.0322646	0.419752
ILMN_1790533	PHACTR2	7.80567	8.22836	7.90952	7.65678	7.71102	7.97495	7.72329	7.48654	7.53974	7.18143	7.15609	7.12093	0.0222518	0.3693
ILMN_1803476	KCTD20	8.5678	8.28145	8.52884	8.42436	8.27412	8.04093	8.06333	8.43311	7.71328	7.82255	7.9299	8.02099	0.00350074	0.167576
ILMN_2163723	KRT7	11.3976	11.2015	11.5385	11.2603	10.8124	10.8223	11.0107	11.0591	10.8208	11.0631	10.9178	10.9852	0.00013089	0.0368786
ILMN_3250446	ZNF626	5.8273	5.59761	5.74307	5.39648	5.00697	5.83589	5.40521	5.5516	4.87481	4.86895	5.85698	4.4259	0.102979	0.593727
ILMN_1886537		4.6645	5.39703	5.29505	5.03772	4.76113	4.84445	4.80801	4.60265	4.73801	4.55707	4.56951	4.60607	0.00320945	0.16002
ILMN_2396672	ABLIM1	8.90079	8.69481	8.92586	9.02693	8.84457	8.57276	8.73647	8.71806	7.96521	8.26532	8.27312	8.41987	0.012746	0.296856
ILMN_1689378	CCRN4L	8.07485	8.2487	8.04971	7.94458	7.93068	7.7987	7.84807	8.00398	7.57991	7.49015	7.5211	7.16454	0.00903217	0.257771
ILMN_1680937	HIST1H2BC	5.80492	5.97213	6.00011	5.9504	6.00462	5.89557	6.13752	6.22256	5.087	5.2565	4.84853	4.70535	0.154593	0.651279
ILMN_1693270	SUSD2	5.27101	5.47616	5.32319	4.97843	4.95352	4.78804	5.23651	5.42786	4.6336	4.73146	4.6587	4.3712	0.0285052	0.399837
ILMN_1737314	BCL6	8.23136	8.11846	8.17195	8.35172	8.17406	8.0707	8.00897	7.67809	7.72013	7.52538	7.57405	7.69932	0.00406294	0.178231
ILMN_1830842		5.25017	5.38301	5.36832	5.83958	5.09017	4.68692	5.2952	5.24028	4.62795	5.40285	5.36744	4.67979	0.0298891	0.408014
ILMN_3289934	LOC441442	4.36309	5.04692	4.95543	5.47431	4.46023	4.52107	4.70064	4.7471	4.63783	4.30497	4.57482	4.4424	0.0181209	0.341731
ILMN_1808501	SH3KBP1	7.65359	7.57636	7.67625	7.38431	7.05259	7.19703	6.76678	7.01184	7.48251	7.21978	7.17888	7.38285	0.00302583	0.154723
ILMN_1720482	CEND1	4.69772	5.33878	5.064	5.06209	4.77363	4.76664	4.54843	4.70553	4.48616	4.63264	4.33942	4.78708	0.00280606	0.151598
ILMN_1752755	VWF	5.64598	5.4935	5.25128	5.60934	6.01145	5.83827	5.65243	5.62611	4.38221	4.27113	4.59364	4.34216	0.245631	0.719852
ILMN_1787830	RP11-49G10.8	5.16022	5.75494	5.62166	5.11887	4.43598	4.67971	5.20824	5.29738	4.83499	5.45731	4.92843	5.18655	0.041884	0.456775
ILMN_1651296	LOC143666	6.15537	5.63835	6.13064	5.9043	5.46918	5.47311	5.49171	5.37085	5.874	5.37386	5.64816	5.67506	0.00270381	0.15073
ILMN_3247939	SNORA23	4.75387	5.19314	5.22343	5.04819	4.5268	4.76047	4.51845	4.43801	4.75866	5.2409	4.39034	4.5238	0.0128562	0.297692
ILMN_2148944	ADCY4	5.13468	5.50983	5.27043	4.80586	5.0405	4.87459	4.56858	5.07106	4.59554	4.74022	4.63707	4.64179	0.00734767	0.236334
ILMN_1658383	HSPA6	5.37299	5.01216	5.12238	5.21058	4.95872	5.03022	4.80069	4.61219	4.83912	4.6478	4.65238	4.62414	0.000775755	0.0887386
ILMN_2342579	IL7R	5.05476	5.17663	5.39098	4.83998	4.51521	4.7638	4.6744	4.94457	4.80851	4.53143	4.65534	4.76058	0.00136073	0.114369
ILMN_1808732	SAA1	5.42456	5.84238	4.83572	6.11961	5.55473	5.98694	5.78676	5.78703	4.72584	4.28805	4.57698	4.46922	0.260252	0.726583
ILMN_1731287	ARFGAP3	8.67067	8.79047	8.63893	8.75014	8.00105	7.72548	7.87997	8.17573	8.56967	8.58249	8.65855	8.83887	0.0469297	0.475026
ILMN_1814823	FTL	13.4634	13.499	13.5341	13.4075	13.0292	12.8908	13.0862	13.1358	12.9255	13.1738	13.1406	13.1578	3.40481e-05	0.0145855
ILMN_3283369	LOC151760	5.26316	4.71683	4.78096	5.69273	4.9021	4.63512	4.70116	4.7241	4.58883	4.54189	4.48617	5.06505	0.0255116	0.386834
ILMN_1750974	S100A9	14.2114	14.1628	14.1837	14.1037	14.2357	14.1948	14.2236	14.1578	13.3047	13.0178	13.2097	13.7166	0.0992389	0.587099
ILMN_1684461	CADPS2	5.80298	5.89557	5.2933	5.54872	4.98526	4.86085	4.79578	5.6003	5.19195	5.28971	5.55717	5.53814	0.0295667	0.406699
ILMN_2094905	COMMD10	7.39156	7.69965	7.6337	7.56881	6.97689	7.42679	6.92815	6.91385	7.61535	7.17273	7.32148	6.97437	0.0075403	0.239086
ILMN_1773742	DNAJB9	7.36033	7.56712	7.45745	7.23293	7.33679	7.43184	6.98838	7.11775	6.76792	6.86989	6.65725	6.8101	0.00998714	0.266882
ILMN_2113340	AIM1L	6.98236	6.41788	6.98838	6.60084	6.55974	6.13697	6.26244	6.53187	6.0476	6.29072	6.30381	6.59179	0.00717772	0.234315
ILMN_3230508	NCRNA00152	5.52097	5.24018	5.05805	5.52043	4.86975	5.18844	4.75883	4.78544	4.90912	5.0027	4.98176	4.93153	0.00115567	0.1071
ILMN_1785158	HERPUD2	6.27468	6.53815	6.26031	6.53955	5.87231	5.82666	5.91768	5.88219	6.21508	5.83266	6.32074	6.1071	0.00183384	0.130013
ILMN_1695590	ADRB2	9.46393	9.51369	9.44437	9.51187	9.37878	9.25875	9.22445	9.06368	9.03118	9.07316	9.02888	8.56003	0.00384048	0.17384
ILMN_2113490	NTN4	7.82223	8.0783	7.95771	8.05764	7.9949	7.70344	7.81291	7.82494	7.55064	7.04322	7.20855	7.44572	0.0198955	0.353614
ILMN_1702899	PLEKHA7	5.66775	5.62929	5.73128	5.70815	5.66689	5.84897	5.84756	5.58196	4.87355	4.5367	4.73119	5.14331	0.106893	0.598036
ILMN_2041222	FLJ40504	10.3346	10.511	10.4789	10.4768	9.93472	10.0516	10.0998	10.2587	9.81495	10.173	10.0608	9.96641	0.000177326	0.0440803
ILMN_2363658	PXDN	9.68975	10.0343	9.9246	9.99047	10.0666	9.32928	9.97638	9.9175	9.10334	9.1704	9.28711	9.18588	0.0511776	0.49057
ILMN_1725338	CLDN23	6.29309	6.3867	6.26739	6.46145	6.4665	6.4281	6.53533	6.52733	5.50575	5.3812	5.14343	5.59783	0.151126	0.647371
ILMN_1746928	TMPRSS11D	7.63704	7.62296	7.45268	7.55897	7.40543	7.12398	6.7993	6.66373	7.61353	7.22903	7.23331	7.24326	0.0144614	0.312709
ILMN_1683026	PSMB10	10.4992	10.7316	10.6694	10.5862	10.3426	10.2832	10.3627	10.3381	10.0046	10.2322	10.2118	9.96727	0.000371771	0.0621076
ILMN_1708580	PDZK1IP1	5.95094	5.78175	5.8162	6.1361	7.01036	6.27744	6.61118	6.57842	4.55169	4.38456	4.34829	4.37782	0.457996	0.794904
ILMN_1678831	GCC2	5.50448	6.05533	5.60296	4.66908	4.68104	5.30211	4.98501	5.18226	5.61692	5.18226	4.55538	4.92989	0.0995369	0.587312
ILMN_2259949	BCKDHB	4.71207	4.55309	4.47638	5.47569	4.38572	4.42103	4.46163	4.40864	4.49941	4.34791	4.37257	4.31312	0.0132778	0.30161
ILMN_1686906	TP53INP2	6.52084	6.66553	6.49452	6.60058	6.21065	6.78098	6.53162	6.69278	5.93805	5.6772	5.67478	5.83496	0.0700157	0.535023
ILMN_1733998	DHRS9	9.31807	9.16129	9.36506	9.40691	9.83235	9.83709	9.58672	9.63674	8.41151	8.01128	7.99692	7.97105	0.322098	0.751649
ILMN_1800103	LOC731196	4.99157	5.0808	4.90548	5.05127	4.80455	4.73548	4.43477	4.49612	4.61284	4.83136	4.31959	4.60567	0.000830021	0.0914343
ILMN_3246805	LOC100134364	9.55572	9.47311	9.22303	9.03779	9.19389	9.04063	8.54755	9.00947	8.57205	8.92811	9.08908	8.98073	0.00888476	0.256176
ILMN_3308961	MIR1974	8.62642	9.37461	9.05361	9.0326	8.57116	9.20294	8.67115	8.27412	9.06115	8.65985	8.56348	7.95569	0.0653285	0.526539
ILMN_2348512	ZXDC	5.69837	5.95927	5.66227	6.10226	5.23602	6.01949	5.78797	5.08197	5.032	5.60616	5.35757	5.51164	0.0328685	0.421619
ILMN_1751351	FLJ90086	8.79809	8.46494	8.70194	8.57003	8.76001	8.59193	8.65627	8.37056	7.63285	7.70745	7.84666	8.29492	0.0715666	0.538608
ILMN_1787256	HCN3	5.32059	5.36486	5.92931	5.44647	5.33084	4.62972	5.28929	5.21545	5.54329	4.87958	4.79113	5.23874	0.0299144	0.408014
ILMN_1754865	LOC400455	10.1069	10.2158	10.0702	9.97748	9.42526	9.23676	9.35638	9.58733	9.83049	9.96137	10.0072	10.1324	0.0231244	0.374334
ILMN_1656501	DUSP5	8.89919	9.05293	8.88131	8.95718	8.53418	8.62383	8.45644	8.45866	8.53955	8.36262	8.63504	8.77033	0.00012102	0.0353392
ILMN_2233539	SLC39A8	6.60255	6.37378	6.38756	6.30272	6.00046	6.14552	6.00894	6.26375	6.07113	5.97182	6.21914	5.45227	0.00658769	0.225027
ILMN_1709039	RPL13	8.54118	8.45866	8.57003	8.55601	8.30621	8.28366	8.33545	8.22454	7.6555	8.27312	8.0927	7.88382	0.0042712	0.182129
ILMN_1780904	LOC390683	5.12928	4.97267	4.51207	4.83088	4.40993	4.35252	4.49615	4.2428	4.454	4.43092	4.54683	4.7599	0.00289324	0.151652
ILMN_1655930	ELL2	8.28848	8.41477	8.17435	8.24142	7.50362	8.09225	7.69196	7.60852	8.30854	7.71955	7.95175	8.16581	0.0122867	0.292847
ILMN_2411282	QSOX1	10.2198	10.268	10.1056	10.2097	10.0675	9.93403	9.81704	10.1056	9.6561	9.59248	9.57088	9.66679	0.00211988	0.1377
ILMN_2233454	SPTLC3	5.79556	5.16971	5.44519	5.59258	5.23692	4.88914	5.16052	5.23941	5.21392	4.96013	5.09242	5.02105	0.00217328	0.13826
ILMN_2342066	METRNL	6.28575	6.13184	6.28067	5.96786	6.28969	6.41923	6.43973	6.25979	5.12057	5.30581	4.9583	5.34656	0.18686	0.681937
ILMN_1747285	HFM1	5.71128	4.72325	5.40649	5.41802	5.10696	5.50106	5.19676	5.07969	4.78668	4.46295	4.53814	4.65357	0.0717438	0.538895
ILMN_1753111	NAMPT	7.86763	8.2446	8.13	7.84607	8.10443	8.06063	7.74635	7.72301	7.38231	7.62644	7.35618	6.98922	0.0438022	0.463424
ILMN_2215119	SYNJ2	5.28472	5.75187	5.5673	5.97872	4.65039	5.43596	4.86948	5.34219	5.44756	5.66775	5.40809	5.15937	0.0407223	0.452746
ILMN_1653358	FUT3	6.997	6.66269	6.88837	6.68727	7.40466	7.20502	7.1565	7.25108	5.52248	5.46036	5.29689	5.99109	0.349932	0.763405
ILMN_1812688	C2orf18	7.3046	7.45745	7.64138	7.63055	7.25863	6.98495	7.18272	7.66037	6.81498	7.08272	7.12715	6.77482	0.0126131	0.295921
ILMN_1763745	FLJ14166	5.62108	5.58236	5.81432	6.05696	5.56082	5.30077	5.74939	5.31151	4.9426	5.53511	5.24459	5.32588	0.00955867	0.263925
ILMN_1898662		5.39402	5.37143	5.17492	4.71092	4.96965	4.4762	5.15669	4.44971	4.98706	4.66029	4.93206	4.4935	0.0257509	0.387686
ILMN_1748661	AKT1	5.40301	4.63835	4.95191	5.79592	5.10764	4.7154	4.93525	4.73945	4.75425	4.37586	4.98392	4.79503	0.0461376	0.472264
ILMN_1748090	SLC2A11	5.18808	5.55074	4.75984	5.39475	4.97247	4.99703	4.82112	4.73271	4.87009	4.61962	4.86669	4.73727	0.00601096	0.214946
ILMN_2382290	KREMEN2	7.30346	7.21043	7.27879	7.43392	6.62411	6.98897	6.60472	6.7148	6.86617	6.81352	7.23768	7.43344	0.0136641	0.3048
ILMN_1737965	ELOVL4	7.27831	7.37122	7.2627	7.46121	6.85699	6.78899	6.61238	6.4912	7.57664	7.08122	7.26706	6.90265	0.0299248	0.408014
ILMN_1663054	LOC653199	6.03273	5.28751	5.20661	5.19842	4.94751	5.20346	5.03794	5.35753	4.8445	4.84422	4.88993	5.15799	0.0193217	0.349805
ILMN_1800626	SESN1	7.86396	7.49193	7.77762	7.72089	7.34413	7.34677	7.28626	7.51393	7.1857	7.07023	7.22929	7.5677	0.00117136	0.107604
ILMN_2342903	GIPC1	6.81498	7.23963	6.91872	6.7029	6.84395	6.27312	6.81251	6.38638	6.2154	6.81919	6.55226	6.2876	0.0154232	0.319115
ILMN_1668236	KCNB2	4.83529	5.08951	4.85286	4.77694	4.4854	4.41537	4.62314	4.50345	4.40734	4.48337	4.53126	4.49931	4.43631e-05	0.0179078
ILMN_3307221	NAV2	6.56711	6.71645	6.92132	6.96605	6.59853	6.78611	6.48953	6.46052	6.34429	6.21114	5.85995	6.43145	0.0137169	0.305614
ILMN_1708728	H2AFJ	10.8688	10.66	10.638	10.781	10.6436	10.4534	10.6077	10.5725	9.80849	10.2049	10.1408	10.3052	0.0123114	0.293002
ILMN_1723035	OLR1	5.37769	5.15853	5.49116	5.06912	4.82708	5.42235	4.75963	5.0632	4.96986	4.94587	4.3153	4.7305	0.0244688	0.382747
ILMN_2153332	ATXN1	5.56451	6.1479	5.47449	5.73526	5.23862	5.52273	5.21238	5.38553	5.3764	5.33547	5.22854	5.38553	0.00260478	0.14898
ILMN_1764571	ARHGAP23	9.98363	9.86751	9.88395	9.87886	9.51233	9.51326	9.48894	9.69544	9.45748	9.214	9.34065	9.8481	0.0013492	0.113966
ILMN_2353754	TPM3	4.80361	5.43734	5.76049	5.75168	5.31164	5.47076	5.35248	4.86468	4.6116	5.23664	4.73181	4.77132	0.0694219	0.534362
ILMN_1722811	CDKN1B	7.12469	7.36853	7.15827	7.25831	7.08049	7.29895	7.04322	6.59236	7.04957	6.50271	6.7993	6.30251	0.0277886	0.396986
ILMN_1772894	TMEM27	5.37523	5.45888	5.87191	5.20454	4.97843	5.31151	5.20941	5.15245	5.11895	5.02285	5.03247	4.84459	0.00376709	0.173406
ILMN_2290089	UBN1	4.66946	5.57163	5.27801	4.96345	4.77192	4.58249	4.57731	4.79978	4.78158	5.05152	4.52711	4.72489	0.0151291	0.316861
ILMN_3244025	LOC401650	5.57185	5.47701	4.81032	5.01878	4.74569	4.99215	5.03843	4.93623	4.69734	4.50255	4.67545	5.01965	0.0160143	0.323714
ILMN_1758657	LOC653876	4.61497	4.99063	4.63148	5.37696	4.32435	4.61401	4.53159	4.51494	4.43252	4.67257	4.53506	4.45516	0.00645725	0.2234
ILMN_1669940	TMEM38B	6.98788	6.7993	6.61399	6.73201	6.25738	6.51894	6.52562	6.21882	6.49664	6.43104	6.449	6.22409	0.000506889	0.0704628
ILMN_1692015	LOC652111	5.35583	4.67714	5.22521	4.96444	4.99996	4.97738	4.56637	4.40994	4.39616	4.97975	4.60895	4.36205	0.0256608	0.387549
ILMN_3244291	ZNF676	5.67287	4.95157	4.79423	4.85447	5.08174	4.68986	4.54965	4.64322	4.50864	5.07385	4.34585	4.51232	0.0392844	0.448939
ILMN_3238233	HIST2H4B	5.75738	5.38814	4.98245	5.86614	5.17832	4.95362	5.16692	5.21103	4.96135	5.21864	5.17575	4.98309	0.0112304	0.281036
ILMN_3191655	LOC100128440	5.42319	5.29048	5.55203	5.89166	4.71763	5.08473	5.58974	5.10978	5.17875	4.96071	5.43801	5.09602	0.0184984	0.344077
ILMN_3231638	FAM160B1	8.43736	8.8559	8.54955	8.2843	8.31428	8.35458	8.30054	8.22231	8.18288	7.97434	7.95101	7.81509	0.00598667	0.214946
ILMN_1663618	STAT3	7.89786	7.5262	7.92422	7.57664	7.72329	7.21278	7.57007	7.52471	6.9093	7.21756	7.30346	7.25175	0.011949	0.288626
ILMN_1741032	HERC3	5.28349	5.77384	5.69884	5.43964	5.05847	5.18425	5.07192	5.32274	5.12969	5.39974	5.0674	5.0214	0.00158108	0.121711
ILMN_1859259		5.27185	5.22741	4.92135	4.77733	4.2918	4.74585	4.44617	5.02831	4.72159	4.94597	4.4285	4.65283	0.0143531	0.311885
ILMN_1789781	PIM3	5.20052	5.304	5.28601	5.56829	5.10662	5.35537	5.11456	5.10719	4.59735	4.56598	5.1719	4.56534	0.0236583	0.3775
ILMN_1682928	CPVL	4.92359	4.74751	4.65277	5.34966	4.45811	4.6605	4.56663	4.73969	4.47039	4.42726	4.47055	4.42097	0.00373235	0.172374
ILMN_2070477	TAF8	5.27933	5.52853	5.53166	5.35388	4.59361	5.15486	5.26728	5.11116	5.1389	4.96334	5.49704	4.53499	0.0247129	0.383823
ILMN_1760575	PTP4A1	7.5121	8.01812	7.76112	8.02213	7.36821	7.88101	7.24804	7.87193	7.26801	7.13555	7.218	7.5121	0.0234899	0.376386
ILMN_2399304	NAV2	6.93788	7.07023	6.85932	6.80559	6.77803	6.7315	6.65725	6.66398	6.56793	6.26375	6.56491	5.99493	0.00954007	0.263925
ILMN_1666122	HEG1	7.87224	7.58416	7.79578	7.76405	6.93143	7.3477	7.15929	7.54233	7.64426	7.42893	7.17127	7.68572	0.00927901	0.260518
ILMN_2085862	SLC15A3	5.91197	5.69368	6.16253	5.54464	6.05166	5.95005	5.66983	5.89493	4.99662	5.07668	4.81918	5.04628	0.123722	0.621397
ILMN_1666191	KLK13	5.01831	5.54029	4.53017	5.27861	5.50662	4.83584	5.06082	4.92506	4.31161	4.36091	4.34292	4.2733	0.124173	0.621852
ILMN_1776275	LOC651777	4.95085	4.75915	5.36542	5.42151	4.92359	4.86657	4.52739	4.45134	4.99977	4.69843	4.44677	4.96396	0.0182822	0.342331
ILMN_3228056	LOC728716	4.74473	4.84388	4.40262	5.01994	4.28878	4.26351	4.34494	4.39709	4.30598	4.30312	4.32343	4.68244	0.00253169	0.147465
ILMN_1678692	MPRIP	7.78361	7.42832	7.6445	7.56301	7.36853	7.20457	7.46876	7.44456	6.78611	7.16713	6.96074	7.32631	0.0069227	0.230105
ILMN_1782991	C1orf108	5.50575	5.30564	4.63177	5.47477	4.95672	4.66464	4.75898	4.94277	4.87974	4.7268	4.82761	4.96664	0.0125491	0.295375
ILMN_1701869	FBXO22	5.92404	6.09945	5.97353	6.13064	5.21373	5.36216	5.12472	5.45316	6.11961	6.3009	6.13523	5.43561	0.0871039	0.567367
ILMN_1671351	MAP3K7IP3	5.23503	5.668	5.28585	5.50681	4.83584	4.91756	5.24665	5.36035	4.76243	4.94607	4.86592	5.34887	0.00978171	0.266284
ILMN_1814200	BMP2K	5.43778	5.5569	5.13043	5.32719	4.46829	5.42786	4.7073	5.26888	5.14517	5.02477	4.76639	4.98966	0.0252482	0.386138
ILMN_1810595	PLA2G4E	5.07998	5.12631	4.9421	5.64803	5.24588	5.27873	5.00105	5.08806	4.51276	4.33646	4.55274	4.47108	0.0665892	0.528848
ILMN_1812441	C17orf63	7.88629	7.83988	7.85193	7.95062	7.90842	7.98189	7.83424	7.81829	7.19478	6.82631	7.01776	7.37062	0.0764036	0.547354
ILMN_3244019	LOC647886	7.93303	7.91944	8.07948	7.71221	7.59924	7.556	7.45945	7.61785	7.41342	7.42187	7.63312	7.48364	0.000136265	0.038137
ILMN_1702496	LOC441461	5.11614	4.70828	5.21223	5.04241	4.78247	4.98887	4.5589	4.63859	4.51534	4.63842	4.66555	4.26636	0.0061583	0.217665
ILMN_3265423	KRT17P3	5.91213	5.65835	5.63274	5.98029	5.70636	5.40597	5.49094	5.1633	5.77231	5.16174	5.22224	5.34243	0.00749987	0.238525
ILMN_1708798	EAF2	5.60342	5.80882	5.58682	5.61113	5.02599	5.10991	5.37791	5.60861	5.63165	5.38636	5.15996	4.81914	0.0134674	0.303152
ILMN_1691048	SLC22A18AS	6.27888	5.96904	6.24814	5.88904	5.45708	5.86494	5.63219	5.89243	5.59299	5.99154	6.01693	5.22265	0.0171965	0.334184
ILMN_3243695	APLF	5.65614	4.51114	5.14628	4.97753	4.88124	4.44232	4.66484	4.91167	4.6457	4.58239	5.00748	4.34724	0.0453256	0.470413
ILMN_1685339	TPM1	6.76678	6.64072	6.51869	6.90872	6.49412	6.39946	6.51993	6.56268	6.25245	6.07872	5.84432	6.41898	0.00918167	0.259917
ILMN_1730085	LCORL	4.91483	5.20454	4.55079	4.65695	4.30658	4.33246	4.43489	4.54798	4.6921	4.40488	4.33446	4.50327	0.00383966	0.17384
ILMN_1701724	C7orf20	8.93135	8.83205	8.98187	8.79464	8.62195	8.60568	8.67386	8.65895	8.12691	8.4451	8.37025	8.47958	0.00134655	0.113966
ILMN_1690870	LOC401056	5.40316	5.80694	5.76889	4.78501	5.10938	5.28751	5.16868	5.2125	5.06374	4.65171	5.48203	4.45746	0.0820921	0.558284
ILMN_2181125	NAPB	8.02331	7.98067	7.88382	7.92588	7.78571	7.40053	7.45436	7.54827	7.56679	7.55095	7.79	7.43636	0.000337791	0.0603014
ILMN_2188862	GDF15	7.66037	7.57499	7.8337	7.7987	7.61535	7.45606	7.44833	7.88705	6.92085	6.70527	6.98495	7.62331	0.0608426	0.517273
ILMN_1809889	CCDC117	6.90364	7.23293	6.99872	7.11521	6.70493	6.95318	6.78159	6.64551	6.77189	6.78373	6.15723	6.60909	0.0061898	0.217665
ILMN_2218935	GPR37	5.86374	6.12298	6.06372	5.92931	5.77745	6.19841	5.874	5.49296	5.40982	5.23614	5.48817	5.3891	0.0222977	0.3693
ILMN_1696360	CTSB	10.4857	10.0131	10.3679	10.3907	9.77034	9.44954	9.66459	9.87307	9.9625	10.0744	10.0563	10.5718	0.0343757	0.429874
ILMN_2412336	AKR1C2	12.1812	11.7417	11.9311	11.9184	11.7193	11.5951	11.7096	11.6596	11.4783	11.293	11.3865	11.6153	0.00145038	0.115792
ILMN_1657442	ADARB1	4.93592	4.64517	5.15267	5.08535	4.28311	4.47773	4.50886	4.47533	4.53271	4.54601	4.70027	5.02669	0.00781841	0.242247
ILMN_2334765	ARMCX3	6.29194	6.47128	6.64383	6.4331	5.88	6.20204	5.85393	5.96185	6.63369	5.91002	6.24603	5.90652	0.0122851	0.292847
ILMN_1774091	FECH	6.16718	6.08846	6.46733	6.21914	5.77405	5.94041	5.77359	5.73255	6.0665	6.07408	5.78941	5.64816	0.00126361	0.112197
ILMN_1748751	NLF2	4.90605	4.77566	4.73861	4.87567	4.45785	4.54655	4.36349	4.54033	4.29044	4.41952	4.26856	4.6217	0.000171981	0.0437573
ILMN_1710544	PCDH7	8.78431	8.58785	8.71196	8.61652	8.22934	8.17958	8.37557	8.41622	8.11519	8.47027	8.30739	8.22454	0.000169491	0.0433867
ILMN_2313672	IL1RL1	5.36634	5.50236	5.58196	5.27265	4.59142	5.23638	4.97745	5.38027	5.48927	4.75883	5.31822	4.61387	0.0387455	0.44751
ILMN_1721478	LOC440080	4.99623	5.12898	4.48017	4.85878	4.31863	4.44791	4.47912	4.45078	4.36339	4.58152	4.45968	4.74678	0.00347488	0.166529
ILMN_1724715	MAPK11	4.95985	4.82756	5.17763	5.56008	4.80896	4.90647	5.09158	4.62912	4.81819	4.41339	4.40312	4.90082	0.0217489	0.364867
ILMN_1746676	CLDN8	5.40216	5.21223	4.99721	4.92272	4.56968	5.25943	4.97139	4.6102	4.55297	4.54275	4.86097	4.62296	0.0144969	0.312735
ILMN_1711516	ATP6V1A	10.4219	10.3217	10.4857	10.4066	10.0173	10.2198	10.0946	10.0204	10.1179	9.97203	9.87886	9.87251	0.000110693	0.0338585
ILMN_2055156	PAG1	4.97758	5.03233	5.33911	5.4038	4.8277	4.56708	4.95369	4.63733	5.01154	5.04913	4.85939	4.52276	0.00583181	0.212338
ILMN_1732468	HSPA4L	8.17769	8.34814	8.16622	8.39856	7.85547	8.03976	8.04093	7.89642	8.37411	7.74891	7.58887	7.56056	0.0107415	0.276429
ILMN_3263225	LOC100130506	6.20862	6.2723	6.48316	6.01815	5.59761	5.8285	5.84855	5.61762	6.08007	5.87555	5.95559	6.08597	0.00322765	0.160166
ILMN_2273882	RNF38	4.66318	4.54166	5.80146	4.27646	4.36943	4.98286	4.66	4.28694	4.33611	4.33047	4.23591	4.29059	0.115059	0.609054
ILMN_1658356	PAMR1	6.13339	6.32116	6.27406	6.15797	5.74085	5.54799	5.62929	5.85944	6.50717	5.88358	5.68688	5.84648	0.0160141	0.323714
ILMN_3273996	LOC100129148	5.73729	5.78676	5.64893	5.75557	5.52013	5.56451	5.61599	5.19151	4.8618	5.26976	6.18288	4.58035	0.105975	0.59703
ILMN_1693401	KLHL28	5.61249	5.73353	5.82414	5.53125	5.60808	5.35371	4.75369	5.04183	5.65944	5.34311	5.29201	5.2812	0.016622	0.329063
ILMN_1780460	C9orf41	5.55659	5.49531	5.87911	5.57139	5.27009	4.87891	5.14613	5.42319	5.51487	5.38749	5.60478	4.71002	0.0253036	0.3865
ILMN_1834803		5.21041	6.16481	5.40778	5.3798	4.83916	5.1049	5.01109	5.54464	5.38814	5.03938	4.79152	5.53987	0.0572943	0.508335
ILMN_1881478		5.01383	5.00228	4.60511	5.48641	4.50733	4.52606	4.73993	4.46303	4.54824	4.93633	4.57279	4.85464	0.0145735	0.313022
ILMN_1678454	CASP4	9.68351	9.78771	9.56379	9.87095	9.50626	9.46904	9.4537	9.50143	9.22993	9.283	9.35182	8.94986	0.00222054	0.139514
ILMN_1715508	NNMT	5.1023	5.08214	5.07128	4.57835	4.5613	4.43521	4.66003	4.51886	4.75958	4.48799	4.60112	4.57747	0.00149161	0.117265
ILMN_1749078	TIMP2	5.47361	5.2175	5.35583	5.42902	5.78891	4.97903	5.4836	5.31081	4.78087	4.4564	4.20968	4.87707	0.12923	0.629013
ILMN_1655748	ZNF323	7.21535	7.27879	7.01576	7.19822	6.8638	6.93818	6.79899	6.66183	6.94715	6.74803	6.63883	6.75509	0.00018541	0.0456053
ILMN_1689102	C1QTNF6	5.60985	4.53541	5.00555	4.86764	4.54217	4.41844	4.60955	4.48777	5.39183	4.28469	4.5743	4.6666	0.0771228	0.548178
ILMN_1806486	LOC389137	7.96652	8.20518	8.18905	8.27181	7.46855	7.24845	7.6978	7.31318	8.00276	8.24142	8.45024	7.78299	0.0760811	0.547288
ILMN_1678183	CDRT1	4.90912	5.12251	5.56212	5.39098	4.94929	5.38286	4.93931	4.97798	4.66816	4.40465	4.57263	5.01579	0.0355556	0.434563
ILMN_1698231	RRM2B	5.65638	6.11161	5.97273	5.52928	5.19375	5.54972	5.38814	5.27519	5.71497	5.54108	5.33858	5.48213	0.00570125	0.210136
ILMN_3245707	RIMKLB	7.08451	7.38666	7.4037	7.22677	6.84747	7.18531	7.03229	6.88739	6.92106	6.81455	6.92438	6.537	0.00241177	0.143616
ILMN_2059294	RTCD1	8.8788	8.93653	8.91671	8.95659	8.48267	8.67115	8.74381	8.9194	8.42804	8.2993	8.4447	8.33441	0.00294023	0.152894
ILMN_1708203	OTUD4	7.3644	7.18885	7.3073	7.18017	6.26137	6.93187	6.6084	6.73505	7.00628	7.29099	7.00187	7.19216	0.0280183	0.397657
ILMN_1683604	LOC441864	4.94238	5.94408	5.09431	5.76176	5.46896	5.22286	5.1115	4.86181	5.13754	4.69521	4.52576	5.40836	0.0891403	0.572116
ILMN_2102951	FAHD2A	5.52384	6.18152	5.58904	6.26924	5.28953	5.21008	5.25866	5.6737	5.67547	5.94847	5.89044	5.13093	0.0607554	0.517273
ILMN_1775822	PDGFB	5.3806	5.84001	5.68935	5.15336	5.15656	5.00822	4.7246	4.63796	5.60747	5.40228	5.21699	5.32369	0.0488222	0.482328
ILMN_1697460	REEP6	6.42459	6.3274	6.25631	5.94829	6.22738	5.88986	6.04126	6.26137	5.5984	5.18981	5.92989	5.72755	0.0440035	0.46415
ILMN_1774077	GBP2	5.84432	5.68729	5.62404	6.00789	6.31494	6.36029	5.86894	5.71984	5.06583	4.78772	4.48706	4.67564	0.275617	0.734427
ILMN_1716397	LAYN	7.01748	6.86263	6.9864	7.22225	6.68396	6.64472	6.59472	6.82661	6.57953	6.55161	6.4686	6.78336	0.000390346	0.0637633
ILMN_1654060	MKNK2	7.58486	7.54446	7.94735	7.77654	7.803	7.49593	7.62958	7.63454	6.79426	6.72209	6.98309	7.60024	0.0791776	0.55324
ILMN_1673769	KCNG1	6.84771	6.68143	6.78693	6.80428	6.34988	6.39318	6.27468	6.44971	6.43757	6.42917	6.25245	6.61266	0.000101732	0.0316357
ILMN_2143685	CLDN7	10.6685	10.2949	10.4137	10.2938	10.478	10.3772	10.442	10.7272	9.35363	9.62526	9.4872	9.81591	0.13783	0.636774
ILMN_1791593	DENND5B	6.24232	6.11865	6.20547	5.8771	5.67287	5.63554	5.78941	5.88794	5.54178	5.63535	5.74109	5.94804	0.000841145	0.0919589
ILMN_1738491	SNX30	5.90601	6.23418	6.31096	6.38183	5.90876	5.93975	5.85335	5.9425	6.19554	5.62611	5.65589	5.5096	0.00817223	0.247511
ILMN_1686884	IL1RAP	7.14692	7.4375	7.14315	7.38399	6.48531	6.79426	6.73372	6.94501	7.2335	6.63979	7.10297	7.25452	0.0168263	0.331172
ILMN_3223317	LOC728666	9.29981	9.23858	9.29867	9.28711	9.01804	8.73433	8.87114	8.81621	8.50165	9.23505	9.11705	8.92149	0.00423049	0.181488
ILMN_3241904	LOC100134000	5.62771	4.83821	5.22101	5.28593	4.63693	5.66444	5.08247	5.25664	5.07113	4.27686	4.49875	4.42522	0.128547	0.627725
ILMN_3240321	AEN	7.31406	7.12543	6.88102	6.84674	6.63671	6.3346	6.5682	6.84395	6.74973	6.74287	6.78693	6.64089	0.00294244	0.152894
ILMN_1663119	DSC2	9.65365	9.72622	9.40691	9.69734	9.78399	9.74259	9.69099	9.62229	9.15244	8.53295	8.60279	8.81132	0.140993	0.639443
ILMN_1706758	SEC24C	4.99797	4.99924	4.84254	4.64843	4.42876	4.3379	4.82285	4.67603	4.33728	4.6007	4.34154	4.40518	0.00284021	0.151652
ILMN_1810025	SLC39A2	5.1877	4.51156	4.95124	5.63583	5.41134	5.29758	4.78809	4.94859	4.2625	4.3773	4.19751	4.26873	0.164381	0.663423
ILMN_1789793	NUAK2	6.52562	6.48913	6.82254	6.83509	6.41277	6.64886	6.31041	6.7828	5.70975	5.92309	6.22976	6.30725	0.0430405	0.461135
ILMN_3194711	LOC100128998	5.064	4.56817	5.26888	4.69828	4.28994	4.39888	4.62216	4.82107	4.37484	4.44523	4.79606	4.4327	0.014946	0.315609
ILMN_3289128	LOC653695	5.12908	5.15811	4.75088	5.17712	4.78226	4.40741	4.76245	4.73022	4.61843	4.53304	4.6518	4.92872	0.00254846	0.14788
ILMN_1810532	CAV3	5.46229	4.49919	4.38511	5.02682	4.42098	4.41231	4.93184	4.5182	4.29808	4.37599	4.32686	4.44764	0.0485482	0.480799
ILMN_3239673	LOC100134474	5.89899	4.96847	4.88716	4.92762	4.79751	4.54864	4.64655	4.61578	5.30192	4.81998	4.45245	5.1719	0.0780224	0.549982
ILMN_1734031	LOC643757	5.09891	4.69618	4.61506	5.55517	4.96022	4.67188	4.2468	4.59949	4.53973	4.59999	4.46804	4.83502	0.0373419	0.4422
ILMN_1671353	IL12A	4.92396	5.30581	4.94351	4.74813	4.39863	4.76191	4.46035	4.63763	4.81894	4.49133	4.88124	4.38368	0.00703328	0.231762
ILMN_1668825	DKFZp686I15217	5.44499	4.62983	4.58393	5.14816	4.78846	4.42426	4.66744	4.45964	4.5076	4.55392	4.71789	4.48587	0.0184818	0.344007
ILMN_1761260	COBLL1	9.2537	9.23718	9.33119	9.10459	8.86226	9.06416	8.80072	8.69751	9.07151	8.76554	8.81857	8.76629	0.000398632	0.0640809
ILMN_2297526	HYDIN	4.43751	5.47466	4.81009	4.31954	4.37336	4.31993	4.33185	4.44905	4.35029	4.3993	4.39723	4.45924	0.0324834	0.420602
ILMN_1711838	SLC25A24	7.01516	6.75748	7.0055	6.85108	6.79646	7.10327	7.41249	6.61238	6.14368	6.64849	5.88358	5.65614	0.186929	0.681937
ILMN_1784333	SECISBP2L	6.97355	7.23768	7.0814	7.13897	6.97032	7.10297	7.08697	6.69538	6.86895	6.31128	6.44847	6.37692	0.0270936	0.394676
ILMN_1917174		5.04373	5.38286	5.36634	5.20871	5.09738	4.40708	4.5214	5.12143	4.98008	5.00634	4.81808	5.05009	0.0153248	0.318491
ILMN_2102693	NUFIP2	7.7356	8.03869	7.88658	7.88536	7.47076	7.42472	7.56214	6.99813	8.10891	7.56119	7.6011	7.36476	0.0233673	0.375808
ILMN_2401978	STAT3	9.14344	8.91442	8.96161	8.71488	8.68641	8.51861	8.56307	8.84309	8.05316	8.49052	8.52295	8.79315	0.0106125	0.275017
ILMN_1884922		5.11199	4.50658	5.04727	5.56624	4.70072	5.35616	4.71461	4.49406	4.42823	4.64294	4.60963	4.52267	0.0615173	0.517273
ILMN_2411864	PHACTR3	6.08082	6.16699	5.64816	6.23337	6.04099	5.90669	5.55122	5.60696	5.31288	5.87802	5.25836	5.70949	0.0274588	0.395883
ILMN_3246708	SNORA5C	6.23121	5.7826	5.42412	5.78812	5.86595	5.16318	5.41209	5.76352	5.32381	5.47665	5.36937	5.08655	0.0335623	0.425296
ILMN_3296663	LOC727900	5.47466	4.97316	4.93257	4.8083	4.54877	4.88205	4.74669	4.6695	4.60032	4.42373	4.88487	4.63087	0.00728658	0.236074
ILMN_1740443	LOC728811	4.96606	5.5993	5.00177	4.72846	4.86644	4.62082	4.78047	4.92365	4.45492	4.79779	4.38211	4.77494	0.0215115	0.363401
ILMN_1721127	HIST1H3D	4.99818	4.55549	5.08338	5.29478	4.59209	4.39444	4.95478	5.15211	4.47356	4.45875	4.42426	4.4244	0.0357254	0.434563
ILMN_3238358	SCARNA22	5.1618	5.36216	5.4207	5.65896	4.82102	5.18149	5.09285	4.79113	5.1424	5.42745	5.15404	4.60968	0.0172745	0.334195
ILMN_2398378	PML	5.0364	5.39689	4.92741	5.4412	5.09809	4.91959	5.10852	4.66012	4.88389	4.98131	4.38973	4.58076	0.0208842	0.360651
ILMN_3245869	LOC440957	9.05454	8.95888	9.01531	9.03549	8.63626	8.32195	8.61652	8.60022	8.53742	8.99931	8.89183	8.5438	0.00317776	0.159196
ILMN_1911605		7.34536	7.48768	7.31095	7.20294	7.00415	7.19216	6.82095	6.99872	7.35915	6.77704	6.7984	6.76224	0.00495793	0.195804
ILMN_3186782	LOC100128653	4.59707	5.06257	4.36322	5.09268	4.49431	4.43209	4.35367	4.57422	4.39795	4.33195	4.36023	4.3075	0.00766754	0.240937
ILMN_1677314	MUC1	5.43031	5.78461	5.63864	5.0305	5.77423	5.18481	5.20001	5.70464	4.74383	4.4988	5.10764	4.57632	0.135108	0.634204
ILMN_1685803	AKR1CL1	4.60284	4.75181	5.38933	4.92654	4.36463	4.34095	4.43063	5.11456	4.63995	4.59284	4.51675	4.36438	0.0318342	0.418459
ILMN_3249501	ZNF697	6.27725	6.17699	5.77522	6.31128	5.62308	5.88559	5.87478	5.89014	5.77902	5.81487	5.58392	5.65528	0.00247922	0.145642
ILMN_1908488		6.4665	6.26231	6.47544	6.23476	5.92309	6.19236	6.3277	6.13372	5.71567	5.8173	5.92836	5.86796	0.00427818	0.182129
ILMN_1751598	SESN2	5.53264	5.28105	5.8997	5.62131	5.12708	5.22805	5.44431	5.15799	5.15115	4.80334	5.07604	5.71206	0.0237589	0.378242
ILMN_1757143	DGKZ	4.585	5.33528	4.7868	5.34391	4.40549	4.59263	4.89484	4.70247	4.48106	4.68785	4.73997	4.62871	0.0175391	0.33714
ILMN_2185984	SASH1	7.2438	7.44694	7.16833	7.46271	7.30122	7.48731	7.32289	7.13412	6.6929	6.68658	6.48198	6.56979	0.0632483	0.521776
ILMN_1771264	ELL3	7.13784	7.2627	7.20729	7.28157	6.98897	6.68233	7.14209	6.84598	6.96518	6.8527	6.81835	6.51682	0.00202203	0.135386
ILMN_1799062	NFKB2	6.77395	6.48773	6.64524	6.70527	6.44005	6.31767	6.57381	6.43658	6.23418	5.95094	6.14631	6.15905	0.00343576	0.165139
ILMN_1700727	KLF6	5.4846	5.5539	5.63371	4.99612	4.99928	5.13093	5.4822	5.67802	4.83382	4.98008	4.48438	4.78263	0.0760554	0.547288
ILMN_1849013		8.05003	8.33566	8.34467	8.3569	7.84844	7.81692	7.77927	7.68921	8.25141	8.00276	7.96121	7.8642	0.00211327	0.1377
ILMN_1725680	LRRC1	6.08251	5.83786	6.41397	6.21572	6.21418	5.71897	5.68148	6.10494	5.11614	5.53872	5.78725	5.97764	0.0515981	0.491571
ILMN_2214197	TP53INP1	6.02511	6.36732	6.09361	6.27577	5.92497	5.80094	5.87257	5.79404	5.98794	5.92058	5.4307	5.83217	0.00227345	0.140815
ILMN_3289287	LOC100131774	4.75402	4.5464	5.23545	5.26888	4.59482	4.50968	4.28845	4.55145	4.55669	4.80279	4.31011	5.03583	0.0327105	0.421363
ILMN_2072101	C4orf49	5.23009	4.63925	5.39026	4.50534	4.77901	4.55358	4.89685	4.71092	4.55925	4.37749	4.28623	4.40766	0.0391615	0.448458
ILMN_2388547	EPSTI1	7.51511	7.87305	7.96918	7.94933	8.41073	7.96652	7.72132	7.57468	7.36948	6.74437	7.12469	6.74403	0.188756	0.682937
ILMN_1893466		4.76458	5.08563	4.95455	6.03632	4.66532	5.18005	5.087	4.55059	4.73927	4.81434	4.60714	5.08151	0.086061	0.565807
ILMN_1813039	LOC652551	4.4401	5.04115	4.66792	4.94709	4.32711	4.45016	4.44142	4.33828	4.34918	4.37818	4.51516	4.43618	0.00174221	0.126123
ILMN_1794612	UBA7	6.14958	6.66762	6.62074	6.44155	6.70236	6.56053	6.20204	6.25835	5.90771	5.73404	5.48799	5.94989	0.0829879	0.559708
ILMN_1696311	IMPAD1	7.4725	7.70075	7.67185	7.47419	7.24356	7.221	7.16206	7.16242	7.3653	7.25374	7.24242	7.03229	0.000152781	0.0411148
ILMN_2174574	HNRNPA3P1	5.33776	5.30122	5.62666	5.43618	5.27519	5.22435	4.82355	5.29716	4.86421	5.05009	5.05805	4.85768	0.00362913	0.169849
ILMN_1660629	NBEAL2	7.51585	7.10813	7.49914	7.37348	7.23932	7.24164	7.113	6.95173	6.95813	6.51921	6.74905	7.27022	0.0177285	0.338356
ILMN_1664316	CCR9	4.78517	4.81655	4.63995	5.32485	4.44838	4.60816	4.57434	4.39408	4.61146	4.6228	4.52113	4.40197	0.00377866	0.17353
ILMN_2247988	MOCS1	5.57094	5.45439	5.99673	5.28304	5.22089	5.10506	5.30386	5.28483	5.51842	4.69319	5.83109	4.70241	0.080112	0.554884
ILMN_1771697	VRK3	8.35841	8.04723	8.30621	8.00897	8.08449	8.03004	8.21572	7.86368	7.29895	7.73716	7.62331	7.63964	0.0259152	0.387861
ILMN_1769720	STAU2	6.79599	7.00242	6.97794	6.64524	6.28632	6.44419	6.62899	6.16905	6.95247	6.63538	6.53162	6.24679	0.0139154	0.307784
ILMN_3246821	MYO1H	4.96326	4.90492	4.84475	4.97201	4.69615	4.87508	4.44776	4.5449	4.51933	4.41456	4.32737	4.59686	0.00114315	0.1071
ILMN_1729801	S100A8	13.797	14.0192	13.928	13.9852	14.1073	14.136	14.1037	14.1305	13.185	12.775	12.972	13.1028	0.195933	0.687807
ILMN_3239795	SIK2	4.88753	5.53433	5.05033	5.08669	4.90605	4.94314	4.7539	4.67195	4.97843	4.61523	4.963	4.33961	0.0160222	0.323714
ILMN_1783627	CAST	7.89927	8.0616	7.66324	7.48615	7.74959	7.81911	7.99356	7.40409	6.87922	7.3395	7.04349	7.04856	0.0865976	0.566802
ILMN_1767337	SFXN5	6.04904	5.94769	6.0233	6.40445	5.8023	5.43801	5.68185	5.83496	5.91346	5.62131	5.53796	6.07903	0.00783042	0.242247
ILMN_1758626	IDS	8.259	8.08244	8.35358	7.95686	7.82365	7.98609	7.81054	7.94582	7.75321	7.71698	7.78112	7.54898	0.0012468	0.111366
ILMN_1664691	DAPP1	6.15138	6.26444	6.47741	6.22428	5.98076	6.15723	6.02867	6.70432	5.51709	5.10726	5.7489	6.05801	0.111861	0.604651
ILMN_1884453		4.77544	4.84153	5.08283	4.7238	4.50755	4.65738	4.35988	4.48516	4.69745	4.35019	4.5046	4.35387	0.000947298	0.0972338
ILMN_3311015	MIR219-2	4.791	4.48109	4.99403	4.84123	4.4293	4.41947	4.50056	4.48449	4.41763	4.40887	4.27222	4.35146	0.000627596	0.07984
ILMN_2076415	TBCCD1	4.83966	4.93868	4.97008	4.93299	4.43392	4.7037	4.53739	4.49521	4.28623	4.99463	4.58754	4.39719	0.00430169	0.182377
ILMN_1782015	FCRLB	6.48198	6.21461	6.27044	6.42606	5.39769	5.45904	6.05068	6.03397	6.08846	6.17584	6.51835	6.13523	0.0549864	0.501497
ILMN_1769201	ELF3	7.10763	7.04506	6.74287	7.06318	7.63285	7.27468	7.4899	7.46743	5.69946	5.39769	6.01393	6.01551	0.389648	0.776413
ILMN_3266197	LOC100130171	6.5977	6.5495	6.65902	6.70025	6.40518	6.16746	6.41898	6.49867	6.0883	6.0827	6.44248	5.98367	0.00288539	0.151652
ILMN_1654663	LOC642843	4.99765	5.02591	5.07333	5.20623	4.60084	4.50034	5.0306	4.95996	4.79853	4.66631	4.42567	4.69924	0.00418131	0.180222
ILMN_2402090	RPLP0	5.42197	5.00916	4.4298	4.50862	4.50143	4.75891	4.26893	4.42766	4.54344	4.51623	4.39838	4.40379	0.0332015	0.423408
ILMN_1789702	GBE1	8.04052	8.20006	8.23539	8.22319	7.63435	7.99286	7.73655	7.58984	8.10959	7.71621	7.73827	7.9603	0.00223495	0.13983
ILMN_2072140	BTF3L4	7.56519	7.77182	7.48706	7.62644	7.19307	7.4711	7.3904	7.10484	7.38603	6.98081	7.27521	7.18017	0.00147643	0.116508
ILMN_1868407		5.29885	5.59258	5.37791	5.84928	4.92534	5.03726	4.639	5.07215	5.38386	5.06335	5.12326	6.07589	0.0953859	0.581476
ILMN_1801124	KIAA1826	7.18215	7.30529	7.30968	7.17983	6.61619	6.92262	6.55315	6.49307	7.32325	7.14566	7.08221	6.90114	0.0222634	0.3693
ILMN_1744212	INPP5D	7.91944	7.81012	7.68921	7.51585	7.23568	7.08221	7.13897	7.00242	7.62413	7.40772	7.50362	7.95802	0.0351533	0.432905
ILMN_1786630	LOC645079	5.07348	5.67597	5.05847	5.75614	5.02362	5.30122	4.81395	4.96664	4.89993	5.00555	5.23178	4.96991	0.0193099	0.349805
ILMN_1656672	LOC650076	5.09823	4.80041	5.1618	4.71135	4.71683	4.93577	4.44835	4.56892	4.39188	4.45405	4.45811	4.6548	0.00591932	0.214107
ILMN_1820657		4.94102	4.55561	5.1298	5.04325	4.47768	4.64214	4.72018	4.50958	4.37152	4.87545	4.466	4.36317	0.0075354	0.239086
ILMN_1694810	PANX2	6.14849	6.26332	6.40292	6.23177	5.69349	5.82526	5.87231	6.13453	6.07745	5.86441	5.70045	6.01436	0.00133646	0.113776
ILMN_1727135	FIBCD1	4.50133	5.33998	5.6643	5.1961	4.3804	4.69386	4.67338	5.07113	5.34175	4.93699	4.76846	4.62839	0.0870429	0.567348
ILMN_2318459	TMEM8B	4.90808	5.65896	5.21575	5.40909	4.72258	5.23135	4.88801	4.75834	4.88004	4.93211	5.13704	4.93135	0.0129514	0.298919
ILMN_3309458	SNORD114-7	4.7599	4.56959	5.18575	4.9657	4.55925	4.71925	4.26392	4.53008	4.56975	4.32354	4.52508	4.56916	0.00527071	0.202414
ILMN_2279377	SLC29A1	4.62482	4.92085	5.05549	5.41098	5.34906	4.44433	4.49564	4.72426	4.59456	4.46812	4.53089	4.51809	0.0488664	0.482328
ILMN_1809998	LOC285095	5.20548	5.33151	5.26395	5.73097	5.26689	5.05796	4.58538	4.90539	5.18005	5.2541	4.55655	5.36047	0.0394898	0.449354
ILMN_3241756	FAM136B	6.53749	6.21341	6.17699	6.31208	5.95559	5.97458	6.12087	6.23019	5.49622	6.01771	5.86614	5.92611	0.007341	0.236334
ILMN_1805519	CD24	10.7297	10.5915	10.6455	10.6903	10.6598	10.5181	10.6788	10.5818	9.78035	10.1517	10.0019	10.0501	0.0406213	0.452341
ILMN_1730201	DTNA	5.64061	5.73729	6.22565	6.16023	5.67567	5.50983	5.70147	5.72316	5.85184	5.28472	5.48744	5.40391	0.0132371	0.301197
ILMN_1690223	CNTNAP2	7.17681	7.29813	7.28081	7.22308	6.69212	6.96985	6.83815	6.65131	7.21278	6.84202	7.12561	6.73755	0.00326788	0.160728
ILMN_1742923	ZNF584	5.46338	5.27265	5.10325	5.65638	5.16198	4.92784	4.99092	4.91763	4.75554	5.61371	4.98908	4.74874	0.0279857	0.397657
ILMN_1735499	DCBLD2	10.0101	10.4757	10.2726	10.2616	9.18873	9.60701	9.43971	9.45299	10.3616	10.5585	10.4016	10.1474	0.160842	0.659539
ILMN_1892403	SNORD13	7.28686	7.2872	7.33856	6.58367	6.69278	7.29549	6.59023	5.5569	7.71543	6.76978	6.56793	6.92186	0.245842	0.720119
ILMN_2074044	PLS1	7.62958	7.9991	7.95005	7.65997	7.12163	7.2727	7.36716	7.12289	7.90485	7.75609	7.64224	7.40804	0.0277469	0.396986
ILMN_1699071	C21orf7	8.06276	8.21879	8.22153	8.15966	7.87649	7.97521	7.68667	7.79926	7.98576	7.61565	7.81468	7.69217	0.00042706	0.0649582
ILMN_3246273	RNU1-3	6.70236	6.83607	6.68481	6.96787	6.45217	6.74311	6.58158	6.46841	6.16196	6.47292	6.45425	6.16905	0.00392145	0.174578
ILMN_1727756	IDI2	5.03003	5.33741	5.03022	5.35895	4.68217	5.02373	4.95996	4.89784	4.43132	5.00018	4.92521	4.7193	0.00699068	0.231449
ILMN_2296045	PPM1A	5.10864	5.17934	4.86785	4.76568	4.83552	4.6086	4.58875	4.74564	4.33406	4.80726	4.65589	4.39434	0.00508656	0.198469
ILMN_1674696	OLAH	5.37085	5.23454	4.9964	5.16821	4.81265	4.74706	5.31248	5.2565	4.4795	4.52403	4.86644	4.66845	0.031211	0.415563
ILMN_1656074	LOC653145	5.84564	5.90576	5.93371	5.86464	5.59353	5.05587	5.43045	5.42129	5.40675	5.87857	6.04126	5.39909	0.0254641	0.386834
ILMN_2087941	ENTPD3	8.81732	8.77442	8.60956	8.7291	8.21572	8.39681	8.12912	8.29978	8.50828	8.43981	8.55547	8.44345	0.000736292	0.0869268
ILMN_1806415	TTLL1	6.12521	5.75614	5.65716	6.11292	5.45396	5.55659	5.89294	5.94426	5.47494	5.02896	5.5476	5.53222	0.0309694	0.413958
ILMN_1807881	NEDD4	6.2154	6.29849	6.41898	5.96059	5.92008	5.99303	5.92793	5.85652	6.09828	5.97023	5.53788	5.61177	0.00619029	0.217665
ILMN_2148012	EPR1	6.37832	7.00982	7.07532	7.07745	6.83065	6.51921	6.78042	6.44593	6.28012	7.26055	7.27197	4.8219	0.332785	0.756589
ILMN_1691508	PLAUR	8.36204	8.41433	8.42503	8.46854	8.3837	8.1844	8.46707	8.32908	7.71007	7.99629	7.94838	7.45022	0.043899	0.463864
ILMN_3301728	LOC728401	4.98404	4.60794	4.48738	4.92708	4.25309	4.52117	4.37758	4.39729	4.28074	4.38198	4.48174	4.45113	0.00174442	0.126123
ILMN_1719782	LOC652097	5.51588	5.17991	5.26096	5.12969	5.60428	4.99818	4.70871	4.98876	4.55447	4.76631	4.8778	4.80691	0.0355322	0.434563
ILMN_1843403		5.42176	5.90128	5.36586	5.42393	4.69658	5.3339	5.25836	4.94157	5.3339	5.42217	4.98032	5.39252	0.0260815	0.387861
ILMN_2385239	PBRM1	4.86298	5.12781	5.21358	5.23626	4.63053	5.13314	4.62552	4.8104	4.93835	4.39687	4.69219	4.79027	0.00926481	0.26034
ILMN_1693293	LOC648176	5.3282	4.95775	5.5727	4.8216	5.08771	4.67227	5.10161	4.97001	4.6342	4.63837	4.74424	4.65008	0.0242837	0.381435
ILMN_1884357		4.66517	5.13824	4.54503	5.2545	4.43318	4.44466	4.46001	4.67425	4.6167	4.56648	4.3992	4.74964	0.0119331	0.288408
ILMN_2171789	TRAF1	5.36285	4.74055	5.41838	4.95133	4.64957	4.90356	4.67934	4.57041	4.64457	4.66497	4.9443	5.02851	0.0148648	0.315171
ILMN_1662618	SQSTM1	11.8613	11.8561	11.9485	11.6889	11.5509	11.4213	11.5579	11.4783	11.3608	11.6404	11.5677	11.2742	0.00040295	0.0640809
ILMN_1655026	LOC647979	5.0872	4.95323	5.12946	4.92661	5.19651	4.74609	4.45751	4.69369	4.51809	4.57398	4.38833	4.76113	0.0119941	0.28905
ILMN_1801391	SKP2	5.113	5.12353	5.19929	5.34887	5.3757	4.82446	4.93164	4.67143	4.72217	4.83516	4.82145	4.52995	0.0114974	0.28455
ILMN_1682996	VWA5A	5.83905	6.05293	6.19536	6.19121	5.52559	6.04788	5.73924	5.95443	5.68607	5.67347	5.52834	5.54511	0.00559352	0.208917
ILMN_1805111	BRWD1	5.98627	5.59023	6.06865	5.98188	5.72532	5.6769	5.39475	5.2416	5.57025	5.55172	5.7678	5.46951	0.0057689	0.211318
ILMN_1691499	TJP1	8.76598	9.05525	8.99431	9.01077	8.58982	8.8907	8.75318	8.15578	9.02631	8.63735	8.55626	8.18805	0.0296535	0.406796
ILMN_1821483		5.66689	5.54435	5.82977	6.15005	5.58339	5.00454	5.78615	5.44325	5.74559	4.9478	5.57384	5.44344	0.0464389	0.473067
ILMN_2154654	PTP4A1	6.57206	6.4632	6.38993	6.50737	6.2542	6.05801	5.46296	6.48336	6.22697	5.85158	6.54704	6.12812	0.0444402	0.46592
ILMN_1859843		5.49248	5.77678	5.5852	5.58132	5.88219	5.16835	5.62611	5.20388	4.91289	4.7225	5.77114	4.73259	0.111815	0.604651
ILMN_1748393	MARCH9	4.80376	5.11826	5.42736	4.55525	4.54481	5.13277	4.34934	4.72014	4.60275	4.53657	4.52587	4.54528	0.03834	0.446727
ILMN_1734929	BBOX1	5.33829	5.3233	5.6774	5.50745	5.82312	5.76214	5.50519	4.85335	5.02768	4.58777	4.65631	4.62862	0.154661	0.651315
ILMN_2390859	NFKB2	6.25795	6.51993	6.6165	6.48773	6.27827	6.11497	6.29587	6.47603	6.01738	5.92931	5.77138	6.0343	0.00928358	0.260518
ILMN_1652277	SECTM1	5.77138	5.33466	5.40871	5.29943	5.70591	5.02504	5.58928	5.2933	5.03726	4.57393	4.63313	4.92512	0.0913834	0.573894
ILMN_1671067	MED13	4.8967	4.87699	4.81212	5.06343	4.5965	4.41988	4.5633	4.44554	4.4279	4.64911	4.73853	4.61359	0.000331759	0.0603014
ILMN_2391912	SEC14L1	5.75355	5.82526	5.93849	5.97023	5.60585	5.41701	5.65696	5.58011	5.28531	5.69208	5.41984	5.4739	0.000700449	0.0840161
ILMN_1779517	RASEF	6.06848	5.90591	5.83827	5.81544	5.94216	6.16449	5.52834	5.71953	5.58548	5.06209	5.2952	5.11523	0.0678346	0.529914
ILMN_3242856	BEND3	5.46066	4.94187	4.6999	5.31703	4.83344	5.36021	4.7389	4.97327	4.7322	4.51929	4.32212	4.5172	0.0668362	0.529004
ILMN_2061446	AADACL1	8.23953	8.71429	8.51429	8.53113	8.21596	8.26504	8.09741	8.57335	8.00656	7.79508	8.33685	7.86713	0.0191888	0.349088
ILMN_1665982	AKTIP	6.08331	6.35478	6.07769	6.78899	5.74909	6.26715	6.18939	6.07043	5.78361	5.8771	5.53104	6.3009	0.0459938	0.472212
ILMN_2322597	LYPD5	5.16892	4.74795	4.93402	5.05526	4.72684	4.6636	4.78451	4.75166	4.47466	4.60764	4.46763	4.49538	0.00144804	0.115792
ILMN_1699809	CAPNS2	8.26401	8.3246	8.19399	8.46059	8.34335	8.04223	8.13308	8.05959	7.92775	7.38571	7.81692	7.93916	0.0198819	0.353614
ILMN_2332250	ACOT7	10.6631	10.7105	10.7586	10.7653	10.0892	10.159	10.5424	10.4797	10.1934	10.6395	10.449	10.4057	0.00317572	0.159196
ILMN_1877442		5.13019	4.73368	4.98916	4.5466	4.39844	4.43486	4.52372	4.52067	4.42551	4.46272	4.3051	4.8912	0.00888069	0.256176
ILMN_1679318	ARSJ	6.73589	6.89114	6.62704	6.81106	6.06865	5.81521	5.9221	5.71206	6.87027	7.14209	6.93788	6.82661	0.199156	0.69179
ILMN_1745154	PARD6B	4.52409	5.11963	5.16065	5.45904	4.6119	4.40408	4.77404	4.93193	4.78451	4.80824	4.54161	4.83603	0.027616	0.396766
ILMN_2359096	SS18	5.64893	5.87577	5.60616	5.9035	5.41687	5.56395	5.60646	4.97932	5.59689	5.70186	5.47165	4.89784	0.030086	0.408706
ILMN_1848095		4.71676	5.31783	4.92365	4.73358	4.65313	4.65648	4.61331	4.82045	4.3466	4.5366	4.45201	4.47166	0.00744693	0.237561
ILMN_1777397	MSX1	5.17223	5.59747	5.42489	5.40442	5.38321	4.88521	4.73201	4.63034	4.80651	4.96284	5.48977	5.4775	0.054077	0.499292
ILMN_3239236	NCRNA00095	5.22521	5.70893	5.34561	6.2785	5.25361	5.14996	5.52321	5.08767	5.43497	5.00086	5.1491	5.68913	0.0668744	0.529004
ILMN_1810069	CCNYL1	7.44378	7.48594	7.64868	7.52802	7.46598	7.46723	7.48687	7.43465	6.88317	6.92836	6.73867	6.98051	0.0329974	0.422657
ILMN_3234762	RN5S9	7.32325	7.68611	7.26155	7.4371	7.26545	7.2985	7.30422	7.09122	7.17776	6.956	7.00123	6.49452	0.0225134	0.370498
ILMN_1684585	ACSL1	6.80953	7.04886	6.91325	7.13241	7.12093	6.96638	6.72274	6.91702	6.32551	5.84342	6.60165	6.48412	0.0848748	0.56361
ILMN_1696704	TLE4	5.48134	5.32501	4.81109	5.4472	4.68986	4.82604	4.63839	5.26689	5.30932	5.33741	4.65321	4.58326	0.0660864	0.527749
ILMN_2286514	GTPBP8	8.36648	8.33081	8.34393	8.23741	8.01777	7.68244	7.92138	7.87607	8.06117	8.14697	7.97305	8.05629	0.000577169	0.0754835
ILMN_1726815	HIST1H3G	4.80987	5.00906	5.12051	4.46924	4.71509	4.42731	4.31382	4.62414	4.40319	4.65207	4.401	4.45928	0.00778144	0.242002
ILMN_1766169	BCAT1	7.56404	7.4907	7.82845	7.54519	7.02999	7.05071	7.10071	6.93818	7.72589	7.32111	7.34303	7.52767	0.0213164	0.363401
ILMN_2399300	NAV2	9.07845	9.22661	9.14863	9.33174	9.11091	9.19129	9.04183	8.78616	8.9735	8.52931	8.48267	8.63893	0.0187101	0.34562
ILMN_1669888	CSTA	9.43715	9.42268	9.35268	9.45497	9.65496	9.716	9.18792	9.03779	9.21709	8.41622	8.63271	8.65686	0.123002	0.620425
ILMN_3250870	USP46	5.81923	5.94711	5.35794	5.39822	5.0046	5.49845	5.22124	5.11356	5.57484	5.23416	5.11848	5.46448	0.0195003	0.351347
ILMN_1766054	ABCA1	8.17808	8.24608	8.32382	8.32976	7.73827	8.15733	8.00621	7.51346	8.2934	8.14185	7.88151	7.60852	0.0192525	0.349601
ILMN_1761456	ALG13	8.75937	8.66752	8.54065	8.75207	8.27728	8.50464	8.64038	8.56509	8.18148	8.37369	8.15937	7.92315	0.0103444	0.270741
ILMN_1682828	FGL1	4.72584	4.68667	4.75159	5.57865	4.5086	4.56648	4.88147	4.67938	4.3033	4.69429	4.54359	4.49427	0.0360765	0.435586
ILMN_1796180	CRY2	6.78203	6.86743	6.66183	6.95318	6.41308	6.55294	6.57729	6.64948	6.41626	6.33506	6.28386	6.48715	0.000626915	0.07984
ILMN_2413615	LLGL2	5.96786	5.69861	6.18288	5.58917	6.13975	5.69555	5.71776	5.80278	5.43256	5.30413	4.84333	5.12752	0.104737	0.595274
ILMN_1697971	TRIM38	7.14046	7.05766	7.09986	6.77651	6.81053	6.88068	6.83662	6.51639	6.45189	6.23794	6.77118	6.83023	0.0123733	0.293112
ILMN_1732426	CRHR1	5.60138	5.51748	5.47665	5.21786	4.57027	4.99612	4.8443	5.11686	5.52881	5.28638	5.54799	4.92372	0.0492248	0.482943
ILMN_1737805	TPCN1	5.24717	5.23216	5.42319	4.66982	5.23466	5.20635	4.82145	4.90843	4.46239	4.51195	4.66528	4.52245	0.0585434	0.511697
ILMN_1727393	FBXW10	5.49464	5.19241	5.49248	5.49985	5.30174	5.25704	5.31081	5.23651	5.0305	4.5568	4.46208	5.39201	0.0588429	0.512402
ILMN_1721284	LOC652798	5.18315	5.14966	4.76566	5.18248	5.11782	4.3937	4.90468	4.83557	4.64345	4.47926	4.69363	4.68351	0.0148241	0.31468
ILMN_1710989	LOC653061	5.46255	6.11065	5.73306	6.00211	6.62141	5.71793	6.30776	6.3521	4.87293	4.88223	4.59611	4.45613	0.389852	0.776462
ILMN_3241127	LOC100131856	5.17726	4.65915	5.49791	5.4001	4.68291	4.85712	4.95672	4.92032	5.03518	4.78148	4.78355	4.64265	0.0182614	0.342331
ILMN_1813091	ARL1	9.00037	9.11333	9.05719	8.81132	8.5299	8.57521	8.43548	8.52219	8.83406	8.67148	8.78114	8.80678	0.00147636	0.116508
ILMN_1780824	PCTK2	5.60314	5.24018	5.21517	5.02515	4.28674	4.70884	4.90042	4.78158	5.28863	5.06487	5.00288	5.32535	0.0576819	0.509693
ILMN_3289144	LOC100132910	5.16372	5.25618	5.60162	5.3757	5.08388	5.19296	5.03596	5.0357	4.79286	5.06505	5.0777	4.70399	0.00383108	0.17384
ILMN_1660021	M6PRBP1	11.8893	12.0081	12.2237	12.1307	11.7663	11.8749	11.9567	11.8422	11.5725	11.618	11.5814	11.4867	0.00289352	0.151652
ILMN_1765116	PAOX	5.31344	5.07152	5.54063	5.01123	4.85117	4.97247	4.69851	4.86515	4.52835	5.05308	4.75253	5.34846	0.0231626	0.374573
ILMN_1780898	PRKCH	8.7329	8.76554	8.72682	8.80264	8.54506	8.57477	8.4873	8.64073	8.36093	8.11846	8.18981	8.33545	0.00243393	0.143752
ILMN_1712518	LOC644733	4.99215	5.17962	5.58559	6.14099	5.46673	5.27576	4.88405	4.85693	5.10113	5.18092	4.95318	5.27742	0.0725821	0.540262
ILMN_1765032	LOC440993	4.76719	5.41047	5.4128	5.26539	4.99538	5.09792	4.99463	4.63558	5.02787	4.58945	4.85286	4.71779	0.018277	0.342331
ILMN_1731134	LOC730686	4.67451	4.86914	4.86975	4.42579	4.38311	4.33356	4.4695	4.4774	4.28828	4.30484	4.34018	4.28192	0.000897765	0.094223
ILMN_1696003	GNAI3	7.10215	7.45374	7.18185	7.19865	6.62342	6.79363	6.65773	6.69395	7.33793	6.95342	7.14424	6.86933	0.0158189	0.322951
ILMN_3242535	LOC100133568	4.93397	5.21585	5.31877	4.70625	4.82898	4.71252	4.48455	4.57023	4.4748	4.59615	5.28882	4.59613	0.0343778	0.429874
ILMN_1891944		5.30881	5.11723	4.85829	4.86346	4.82624	4.55527	4.93076	4.81716	4.67403	4.53897	4.81054	4.34583	0.00923408	0.260314
ILMN_2337336	PVRL2	6.99459	6.70025	6.92477	6.93492	6.85911	6.58552	6.85224	6.77256	6.17135	6.47865	6.19663	6.39704	0.0214595	0.363401
ILMN_1764769	VWA5A	6.88566	6.74728	6.71848	6.83681	6.58108	6.52733	6.57903	6.51591	6.28687	6.21508	6.36235	6.51462	0.000662803	0.0812299
ILMN_1687625	DPCR1	5.31514	4.86657	4.60349	5.37652	4.39938	4.64272	5.0696	4.48723	4.69868	4.94007	4.33178	4.96152	0.0565764	0.506204
ILMN_2235975	FXYD5	4.84078	4.87435	5.42659	5.39272	4.79517	4.98168	5.45247	4.85031	4.6186	4.45811	4.62146	4.49955	0.066402	0.528561
ILMN_1815570	HOXA6	5.29444	5.40675	5.67205	5.24298	4.82476	5.00105	4.61646	5.02941	5.18928	5.08447	5.49267	5.20469	0.0223565	0.369439
ILMN_1763641	ZNF614	6.44529	6.51758	6.50242	6.37767	5.31453	6.19418	5.58559	5.94657	6.65576	6.15488	6.44341	6.60347	0.128209	0.62739
ILMN_1651415	DERL3	4.59674	4.65983	4.92661	5.34774	4.65603	4.79088	4.84395	4.40382	4.42546	4.4434	4.24485	4.46864	0.0277505	0.396986
ILMN_1691930	CBX6	7.98773	7.94458	8.09627	7.94363	7.58741	7.58984	7.70344	7.79673	7.51951	7.62296	7.56214	7.77799	0.000151399	0.0410057
ILMN_1658945	LOC652367	4.43988	5.27201	4.7499	4.4731	4.34355	4.45186	4.36616	4.55224	4.37562	4.38244	4.27081	4.34431	0.0149929	0.315974
ILMN_1677829	SLC9A6	6.95475	7.08768	7.01776	7.04638	6.24926	6.56241	6.55256	6.09215	7.3298	6.78934	6.81294	7.04201	0.0798488	0.554677
ILMN_1684341	CHTF8	6.49307	7.11203	6.83788	6.80919	6.94605	6.68345	7.01607	6.50569	5.98133	6.82575	7.21175	4.5537	0.383873	0.773479
ILMN_1685314	WNT7B	5.5249	5.37523	5.10451	5.69208	4.67513	5.03174	5.02752	5.13619	4.95293	5.21341	5.27845	5.29794	0.0140683	0.309697
ILMN_2226753	ZC3HAV1L	5.37318	5.0014	4.5913	4.91978	4.31213	4.58919	4.82725	4.81918	4.48632	4.91959	4.76907	4.27365	0.0363617	0.437559
ILMN_1697760	GALT	4.84976	4.58766	4.63594	4.99771	4.5066	4.42478	4.3284	4.41787	4.53734	4.38248	4.30553	4.46436	0.000698575	0.0840161
ILMN_3235817	LOC100132941	5.04663	4.80696	4.95463	5.15295	4.74629	4.4727	4.55489	4.68688	4.69248	4.79681	4.62235	4.57849	0.0005753	0.0754742
ILMN_3243639	LOC440014	5.49339	4.89641	5.06643	4.33872	4.62228	4.44753	4.55644	4.33144	4.57398	4.294	5.33445	4.65892	0.110276	0.602489
ILMN_1799837	LOC727848	5.44799	5.54601	5.6056	5.09999	5.26873	5.34675	4.74985	4.96544	4.81813	4.88806	5.4207	5.17068	0.0248869	0.384393
ILMN_1667081	CCND2	11.1967	11.3426	11.3232	11.3959	10.6723	11.0285	10.9083	11.1249	11.0458	10.9944	10.9758	10.9966	0.000620184	0.0793781
ILMN_1664216	NKIRAS1	7.65499	7.75442	7.51346	7.75381	7.67317	7.54446	7.48469	7.44168	7.3889	7.10194	7.08049	6.86804	0.0213193	0.363401
ILMN_1700666	OBP2B	5.65568	4.76807	4.43393	4.47295	4.46453	4.56254	4.47215	4.19402	4.68506	4.3935	4.38529	4.7374	0.0846958	0.563227
ILMN_1677695	KIAA1530	5.7524	5.22996	5.148	4.96592	4.73398	4.96181	4.81596	4.90132	5.02735	5.1056	5.19747	4.68366	0.021296	0.363401
ILMN_1746972	LOC653321	4.95917	5.20268	5.07441	4.39505	4.33203	4.38771	4.42199	4.66049	4.75084	4.78522	4.4226	4.73778	0.0266712	0.392325
ILMN_1736650	JMJD2A	5.97853	5.82875	5.34797	5.86956	5.29344	5.46869	5.46757	6.02595	5.14072	5.87137	4.97925	5.04076	0.091627	0.574296
ILMN_2386444	ANGPTL4	8.02546	8.06177	8.0215	7.96121	7.37924	7.35408	7.5242	7.35546	7.70239	8.10891	8.20518	7.74891	0.0430739	0.461135
ILMN_2329927	ABCG1	5.12033	4.95412	5.23703	5.54633	4.34446	4.53159	4.50041	4.98451	5.21829	4.73176	5.38694	5.25724	0.0966726	0.583293
ILMN_1761915	BRWD1	4.96749	5.43536	5.16044	5.34311	4.71375	5.10945	4.84309	4.71525	5.17068	4.61956	4.90356	4.97716	0.00941571	0.262686
ILMN_2147306	PNRC2	9.42268	9.62229	9.47193	9.48401	9.34926	9.29685	9.25257	8.9901	9.24745	9.08311	9.08183	8.94036	0.00112492	0.106363
ILMN_1762294	ADAMTSL4	6.3407	6.0853	6.35447	6.0866	6.32551	6.08368	6.12367	6.26478	5.66864	5.07465	5.46505	5.97002	0.10835	0.599191
ILMN_2412475	ARHGAP8	6.56769	6.36097	6.38566	6.65576	6.30623	6.45961	6.38024	6.25045	5.80694	6.25835	5.84823	5.87257	0.0194938	0.351347
ILMN_1676689	PPT2	5.44291	5.21136	5.52902	5.40285	5.57592	5.11223	4.97667	5.50497	4.6493	5.08049	4.76235	4.75411	0.0521306	0.493017
ILMN_1865764		8.96476	9.1602	9.04841	9.13919	8.44632	8.68326	8.56198	8.6229	8.89806	8.89749	8.95659	8.80264	0.0030562	0.155707
ILMN_1756411	SHOX2	4.93772	5.60009	5.41583	5.35425	5.50642	5.11208	5.1491	4.46363	4.85176	5.09967	4.62646	5.05216	0.0639108	0.522909
ILMN_1770228	KRT34	5.29159	5.29542	5.21864	5.02504	4.65409	5.15638	5.23911	4.77918	4.54269	4.94374	4.84202	4.74969	0.0126531	0.29626
ILMN_1800898	ARG2	5.10541	5.81738	5.66179	5.66812	4.97343	5.47361	5.41559	5.34065	5.1703	5.31248	5.13412	4.93076	0.022362	0.369439
ILMN_1733142	UBE2E3	5.1551	5.83589	4.70599	4.82697	5.00555	4.75358	4.518	4.8243	4.98062	4.6444	4.68339	4.8866	0.0626417	0.5198
ILMN_2381257	DSC2	8.18009	7.89584	8.16692	8.00189	8.39106	8.14301	8.33566	8.08664	7.35455	7.23715	6.69566	7.49435	0.231349	0.710794
ILMN_3195198	KRT17P3	13.5153	13.5417	13.4705	13.5078	13.392	13.0437	13.2097	13.0602	12.8908	13.0498	13.2633	13.4117	0.00253664	0.147495
ILMN_1707286	FLJ22662	5.77775	5.67923	5.46673	6.0343	6.07849	5.7449	5.5118	5.87935	5.10356	4.84014	4.85195	5.16022	0.148087	0.646004
ILMN_1697189	PNCK	5.90554	5.81868	6.191	6.02462	6.03937	6.26616	6.0919	5.89899	5.56233	4.96965	5.02105	5.28531	0.160164	0.658298
ILMN_1777668	LOC647949	5.27801	4.44796	5.1764	4.94675	4.61363	4.59763	4.44644	4.56696	4.72958	4.42286	4.6135	4.9628	0.0260565	0.387861
ILMN_1700074	SNORA62	7.01576	6.98864	7.1112	6.50338	6.48058	6.67112	6.4507	6.7313	6.50597	6.6384	6.59853	6.41677	0.00525203	0.202414
ILMN_3201523	LOC100132652	5.01247	4.99044	5.29776	5.28659	4.68403	4.6432	5.00733	4.79376	5.29562	4.61401	4.6504	4.74372	0.014578	0.313022
ILMN_1655077	PRDM1	6.59705	6.76792	6.5064	6.70369	6.83869	6.91356	6.71453	6.55758	5.99612	5.3284	6.20413	5.85538	0.191667	0.685243
ILMN_1740990	GPX6	4.76235	4.94288	4.76645	4.93976	4.52292	4.29916	4.50862	4.74955	4.52898	4.6201	4.44778	4.40472	0.00084597	0.0922461
ILMN_1758852	ENTPD7	7.06609	7.16865	7.07587	7.07341	7.21427	7.22334	7.14643	7.29583	6.46084	6.40199	6.3958	5.88904	0.171471	0.669569
ILMN_1704472	EID2	7.58356	7.76606	7.69217	7.58741	7.1572	7.18108	7.20635	7.41413	7.29778	7.47919	7.42862	7.35437	0.000469642	0.0677343
ILMN_2096747	SNORA33	6.21859	6.61032	6.54222	6.42299	6.02932	6.19073	6.00694	6.15062	6.40445	6.03301	6.1422	5.89192	0.00304258	0.155391
ILMN_3264066	LOC100129720	4.80404	5.11574	4.71426	5.78461	4.58825	4.60247	4.54999	5.195	4.61479	4.74095	4.45286	5.35476	0.118773	0.614761
ILMN_1695290	FERMT2	7.7724	7.92891	7.78641	7.93591	7.72877	7.95027	7.69706	7.63249	7.50745	7.36142	7.41632	6.81529	0.0480762	0.479476
ILMN_1781952	MGST1	9.54306	9.73014	9.70404	9.81254	9.4961	9.80849	9.17652	9.30813	9.55628	9.27925	9.20247	9.01804	0.0155091	0.320104
ILMN_1710954	LOC283932	6.72076	6.55887	6.81168	6.27077	6.34407	6.36765	6.13453	6.12312	6.10006	6.537	6.30321	6.08119	0.00753422	0.239086
ILMN_1810299	PARP8	4.42657	4.30608	4.96326	5.67131	4.62017	4.49524	4.43668	4.60318	4.32046	4.48549	4.64468	4.39531	0.0963408	0.582702
ILMN_1665715	LOC649238	5.12693	5.15093	4.84309	4.30736	4.42579	4.29907	4.93876	4.33302	4.38619	4.6786	4.50625	4.55786	0.0427745	0.460441
ILMN_3273229	LOC100129781	6.14042	6.12812	6.21627	6.43737	5.95899	6.1696	5.71611	5.5423	6.03498	5.7944	5.78535	6.11174	0.00919101	0.260006
ILMN_1721339	ZNF276	5.42727	5.1195	5.94408	5.75738	5.87342	5.27547	4.87347	5.50479	5.19556	5.03406	5.03736	4.97417	0.0858278	0.56534
ILMN_2090802	TMEM79	10.0204	9.84883	9.95085	9.84949	10.161	9.97748	10.0154	10.0019	9.35692	8.85078	9.20985	9.03943	0.165796	0.665391
ILMN_1732296	ID3	9.88799	9.91655	9.79545	9.73826	9.62804	9.30038	9.6269	9.37978	9.40312	9.58733	9.49096	9.53446	0.000447364	0.0670745
ILMN_1726704	RSC1A1	5.14809	5.59682	5.36386	5.25848	4.63169	5.49033	5.03661	5.54601	5.15578	4.75958	4.73255	4.65689	0.0745662	0.544318
ILMN_1756070	INSC	4.40904	5.42456	4.51508	4.98661	4.51149	4.29966	4.80174	4.49739	4.46912	4.29973	4.67028	4.39616	0.0531216	0.49733
ILMN_1665547	CADPS	5.12959	5.38888	4.82427	5.23426	4.69346	4.51205	4.79937	4.51982	4.70306	4.98908	5.26551	4.94805	0.0284261	0.399785
ILMN_1814151	AGR2	5.47646	5.35508	5.37085	5.48927	4.84955	5.53602	5.47139	5.02929	5.02057	4.83839	5.10407	4.8116	0.0228872	0.372705
ILMN_1724349	RGS3	4.73781	4.66176	5.13093	5.40054	4.66305	4.49044	4.3272	4.60676	4.38474	5.4846	4.6793	4.50413	0.100343	0.588576
ILMN_1709237	EPHX2	5.54259	5.34966	5.46538	5.63059	5.27359	5.35687	5.08669	5.23692	5.13938	4.894	4.89379	5.37354	0.00462753	0.188701
ILMN_3244987	KIAA0895L	5.5207	5.71877	5.58422	5.86014	5.34774	5.49593	5.2545	5.12201	5.73625	5.1143	4.86212	5.7135	0.0380193	0.444899
ILMN_1757142	C12orf37	4.48714	4.94993	4.87729	5.47449	4.64373	4.40805	4.87661	4.33933	4.7006	4.93982	4.43834	4.51093	0.0502817	0.487389
ILMN_3250659	SKA2	4.65969	4.36673	4.44401	5.52853	4.35573	4.27369	4.35888	4.48914	4.41064	4.37535	4.53641	4.4789	0.0581307	0.510776
ILMN_3245062	SHROOM3	6.68658	6.92132	6.80396	6.95705	6.57585	6.67541	6.36622	6.53225	6.75134	6.26839	6.43104	6.41857	0.00238863	0.143616
ILMN_1744963	ERO1L	9.26161	9.50324	9.37816	9.45433	9.20759	9.198	9.22661	9.04063	9.24008	8.86267	8.94176	8.76001	0.00404376	0.17795
ILMN_1660741	ATP2B3	4.62104	5.18599	4.61771	4.50839	4.3315	4.31522	4.33179	4.41849	4.28092	4.62813	4.3835	4.45947	0.00841222	0.250744
ILMN_1687100	KIAA1751	5.12103	4.46077	5.14369	4.80041	4.33392	4.50063	4.65097	4.6205	4.63748	4.4526	4.32365	4.81579	0.0185862	0.34449
ILMN_1784380	DTX3L	5.11356	5.57525	5.48487	5.33796	5.35616	5.20548	5.70128	5.35273	4.47181	5.20652	4.57784	4.4365	0.148722	0.646329
ILMN_1748844	CNKSR3	7.40804	7.4572	7.37405	7.17919	7.49469	7.40581	7.34708	7.28593	6.71848	6.79554	6.47192	6.60485	0.0934198	0.577917
ILMN_1675656	PPFIBP2	6.90768	6.78934	6.96638	6.88768	7.05466	6.88566	6.76831	7.07023	6.36584	5.84648	6.07589	6.32576	0.127186	0.625647
ILMN_1872106		4.78271	4.9162	4.639	4.86254	4.60764	4.48228	4.53687	4.46544	4.3037	4.5751	4.29661	4.42554	0.00060857	0.0786106
ILMN_2336609	SYTL2	6.13697	6.42833	6.49664	6.12298	5.97672	6.06221	6.04926	5.92135	5.88	5.90771	6.13996	5.72578	0.00248884	0.145754
ILMN_1810431	LOC642299	7.75503	7.83763	7.67517	7.89736	7.90875	7.9327	7.71674	7.5991	7.28513	6.84252	7.21278	7.12677	0.0839387	0.561992
ILMN_1759598	DLX5	5.40999	5.24897	5.0232	4.99468	5.29159	4.99653	5.1312	5.20838	4.41792	4.34829	4.79032	4.46397	0.0847096	0.563227
ILMN_1738406	SLC2A9	5.20713	6.07503	5.21699	5.5993	5.43734	5.20186	5.23044	5.56936	4.87994	5.46673	4.97592	4.73008	0.0861953	0.565933
ILMN_1707356	CFL2	6.1887	6.11052	6.24054	6.10378	5.89685	6.07563	6.21225	5.75956	5.47926	4.98404	5.98568	6.19121	0.095846	0.581995
ILMN_1730307	MED16	7.28967	7.02748	7.16515	7.12469	6.94509	6.80113	6.87983	6.97569	6.49254	6.72194	6.64551	7.05155	0.00430803	0.182377
ILMN_1746128	ACSM2B	4.75201	4.8494	4.66665	4.93558	4.61906	4.40336	4.8201	4.44111	4.25697	4.28089	4.43776	4.44872	0.00405888	0.178231
ILMN_2295511	LUC7L	5.27382	5.56272	4.51427	4.70631	4.61701	5.11826	4.36089	4.39532	4.898	4.91354	4.35308	4.75883	0.106033	0.597062
ILMN_1743145	ERAP2	8.84588	8.46978	8.78114	8.65755	8.43024	8.21853	8.16277	8.65721	8.10189	8.35508	8.32129	8.56509	0.00742983	0.237561
ILMN_1906110		5.71272	5.79833	5.80574	5.60764	5.05194	4.8176	5.18507	4.81003	5.85393	5.64039	5.82414	5.97113	0.144858	0.644025
ILMN_3279960	LOC642784	6.88368	6.66212	6.52825	6.203	6.9117	6.4228	6.0476	6.47904	5.85335	6.60788	6.31917	5.21798	0.196054	0.687807
ILMN_1690066	TIGD2	7.33856	7.42576	7.61463	7.40303	7.04957	7.48891	7.14378	7.40976	6.97064	7.05243	6.87698	6.88029	0.0116149	0.285696
ILMN_1661994	ESRRG	5.05835	4.76586	4.71495	4.5828	4.58923	4.48528	4.71632	4.26991	4.26873	4.43179	4.35103	4.44085	0.0047447	0.191512
ILMN_3268840	LOC100130469	4.92815	5.07749	5.02114	4.83866	4.93848	4.73717	4.44692	4.82837	4.65265	4.54125	4.52053	4.37543	0.00520825	0.201333
ILMN_1720531	JMJD2B	6.2465	5.88681	5.97899	6.51481	5.77992	5.94175	5.64413	6.0883	5.38575	5.71272	5.71555	6.29625	0.0481754	0.479718
ILMN_1750690	ARFIP2	5.05253	4.8071	4.63707	5.34405	4.45892	4.79779	4.67464	4.70505	4.57941	4.57327	4.76058	4.44199	0.0114139	0.284036
ILMN_1687589	CPT1A	5.53384	5.92376	5.82946	5.40836	5.51447	5.0783	5.24126	5.21481	5.29914	5.2961	5.7048	5.35293	0.0136428	0.304488
ILMN_1667418	LOC283953	6.96674	7.24063	7.03542	7.33334	6.64172	7.17776	6.89154	7.08537	6.51231	6.45425	6.95039	6.75134	0.0250158	0.384967
ILMN_1741027	GEFT	4.74878	4.89521	5.11262	5.15074	4.90239	4.7448	4.64436	4.92062	4.46436	4.70422	4.39616	4.35118	0.0141472	0.309977
ILMN_1657679	VAV3	6.77235	6.98897	7.01002	6.96985	7.09519	6.73978	6.90025	6.54328	6.62411	6.07142	6.28701	6.53533	0.0460754	0.472264
ILMN_1770338	TM4SF1	12.0106	12.0758	12.1624	11.9675	12.0823	12.1724	12.1069	12.0472	11.4278	11.2774	11.2819	11.3532	0.0979965	0.585876
ILMN_1773236	LOC163233	4.82255	5.16796	5.29233	5.6968	4.90312	5.03115	5.02776	4.56913	5.0779	5.34486	4.69493	4.63	0.0579181	0.510724
ILMN_3235549	LOC100133200	4.72018	4.97149	4.95738	4.7502	4.35227	4.65143	4.796	4.33151	4.40014	4.37257	4.72748	4.4868	0.00498765	0.19617
ILMN_1653501	SEMA3B	4.96654	5.47477	4.86263	5.28472	4.41049	4.57263	4.54427	4.62102	5.45639	4.66962	4.95935	5.2645	0.0992758	0.587099
ILMN_1755411	RBMS2	7.43928	7.5307	7.52922	7.41978	7.27667	7.64475	7.17862	7.70938	6.98703	6.88513	6.78011	6.69829	0.0750579	0.546293
ILMN_1751346	ERBB3	6.90622	6.69212	6.87403	6.5401	7.05048	6.85491	6.86804	6.97261	5.96904	5.63039	5.63393	6.36774	0.240267	0.715797
ILMN_1732873	IPPK	7.16679	6.71872	6.60678	6.6428	6.82836	6.72572	6.42736	6.83121	6.08953	6.19981	6.09654	6.3958	0.0594624	0.513642
ILMN_1761069	UVRAG	6.10589	6.38072	6.62042	6.40092	5.66227	5.88198	5.87555	6.07076	6.11174	6.21278	6.15226	6.37288	0.0179377	0.339822
ILMN_1760109	SLAMF6	4.47102	5.06699	5.04697	4.45933	4.50667	4.41214	4.49558	4.30395	4.39307	4.30699	4.66464	4.33241	0.0156352	0.322073
ILMN_2380237	C1QTNF1	7.10297	6.8755	6.78477	6.81704	6.68873	6.55855	6.84467	6.62141	6.22845	6.40487	6.39417	6.7494	0.00887532	0.256176
ILMN_2388155	CASP3	9.21043	9.16775	9.07069	8.89949	8.79172	8.54187	8.53164	8.83847	8.53787	9.10888	8.79047	8.88759	0.00839924	0.250744
ILMN_1912808		4.70688	4.93535	4.53862	5.37674	4.45051	4.92046	4.43958	4.50307	4.79471	4.34238	4.40164	4.59539	0.0372696	0.442161
ILMN_1703337	LOC441763	9.64209	9.87444	9.59248	9.12585	9.40762	9.32009	8.88568	9.53446	9.23718	9.3426	9.16083	8.91486	0.0350502	0.432143
ILMN_1732923	SIPA1L2	6.98981	7.0795	7.37885	7.1298	7.27064	7.37205	7.33194	7.0795	6.61915	6.14694	6.20631	6.46401	0.177021	0.675173
ILMN_1653240	LOC644683	4.81237	4.51891	4.87687	4.96879	4.46408	4.25619	4.41102	4.51452	4.66678	4.44065	4.36871	4.56734	0.00258878	0.14898
ILMN_1794074	MXI1	5.45135	5.24126	5.5217	5.11723	5.00677	5.29983	5.32983	4.92187	4.9033	5.05366	4.84178	4.64332	0.017271	0.334195
ILMN_1706497	P2RX2	4.64638	4.55724	5.02268	4.63155	4.34994	4.53273	4.23117	4.31715	4.43516	4.44758	4.37515	4.36458	0.00166877	0.123508
ILMN_1671547	HMGA2	4.40137	4.50667	4.99026	5.00408	4.31857	4.35173	4.39956	4.72935	4.39974	4.37587	4.25058	4.31872	0.0151849	0.317245
ILMN_1740590	LOC647881	5.50824	4.74212	4.75601	4.9789	4.61633	4.49753	4.40205	4.54904	5.23778	4.51662	4.64765	4.84422	0.0599977	0.515884
ILMN_1743619	NEDD9	4.92744	5.02994	4.99053	5.33352	4.60566	5.20001	4.6045	5.07998	4.67847	4.62999	4.50468	4.60035	0.0243416	0.382015
ILMN_1747943	ZNF695	5.85307	5.43561	5.71059	5.19904	5.56357	4.98069	4.98379	4.94012	5.39252	5.34633	5.51026	5.02239	0.0431813	0.461135
ILMN_1678828	KRTAP22-1	4.70973	5.00052	4.56965	4.91826	4.41105	4.41112	4.49744	4.41038	4.38089	4.22236	4.33958	5.06699	0.0261155	0.387905
ILMN_1862180	MGC3032	6.54982	6.78336	6.78669	6.77888	6.45466	6.74256	6.71255	6.56371	6.32947	5.98748	6.23369	6.11703	0.0260049	0.387861
ILMN_1703635	EEF1D	5.20039	4.37938	4.45358	4.92982	4.40023	4.45474	4.45321	4.46298	4.24226	4.53779	4.23217	4.48728	0.024204	0.381267
ILMN_1736300	SEMA5B	4.69893	5.52928	4.60625	4.68062	4.60654	4.73008	4.50853	4.4888	4.37145	4.46669	4.72392	4.47896	0.0380077	0.444899
ILMN_1740088	LOC647920	4.73853	4.98379	4.89868	5.29815	4.78399	5.00555	4.98434	4.40627	4.73013	4.49132	4.41229	4.36933	0.0342155	0.428778
ILMN_1822117		5.53685	5.77053	5.90808	6.12586	4.9742	5.31543	5.01444	5.64626	5.92673	5.63554	5.39387	6.12154	0.116284	0.610728
ILMN_1706021	TMPRSS4	5.8347	5.9008	6.04178	6.28104	5.82633	5.93077	5.78047	5.94511	5.64372	5.33616	5.33796	5.6646	0.0215549	0.36356
ILMN_1844823		4.70916	5.46214	4.90114	4.96673	4.96334	4.80635	4.43255	4.63303	5.05592	4.46686	4.64591	4.42388	0.0424487	0.458902
ILMN_1774806	SLC9A7	5.76687	5.45979	5.54415	6.01664	5.42856	5.27912	5.34933	5.55145	5.50411	5.27166	5.17406	5.36785	0.00574912	0.210974
ILMN_1679158	FAAH2	5.4804	5.56008	5.42856	5.05887	5.07063	5.35495	5.04552	5.30019	5.12718	4.38364	5.30019	4.82543	0.0593843	0.513601
ILMN_1691858	LOC648039	4.59256	5.289	4.75687	5.2645	4.67584	4.4611	4.484	4.43529	4.6118	4.75583	4.74985	4.98513	0.0317851	0.41843
ILMN_1723536	USP33	5.83072	6.22976	6.10631	6.00088	5.5673	5.84732	5.38636	5.7449	5.8023	5.874	5.76715	5.69918	0.00447445	0.185974
ILMN_2353358	LGALS8	7.17621	7.52282	7.24845	7.54344	7.13676	6.99872	7.02247	7.39369	7.06033	7.02548	6.89219	6.80622	0.00692246	0.230105
ILMN_2329735	ECM1	9.64621	9.56643	9.64688	9.73862	10.0094	9.71179	9.76406	10.035	8.73352	8.54232	8.58785	9.16709	0.264438	0.728939
ILMN_3238012	LOC100133033	4.87746	4.42796	4.85148	5.42516	4.50352	4.42325	4.71657	4.65495	4.41568	4.78266	4.33461	4.68789	0.0397467	0.450106
ILMN_2105223	FCRL5	4.80657	4.67738	4.97118	5.31423	4.65631	4.55783	4.94709	4.52847	4.55736	4.44777	4.75657	4.44234	0.0144378	0.312709
ILMN_1721732	GSDMC	8.581	8.27797	8.28589	8.4953	8.31833	7.98508	8.22413	8.26068	8.03215	7.89642	7.91458	8.00458	0.00399346	0.176357
ILMN_1683178	JAK2	5.01462	4.87951	5.30426	5.72801	5.01132	5.06516	4.86801	4.95369	5.14274	4.55178	4.62186	4.99403	0.0440959	0.464651
ILMN_1699357	SLC22A5	6.68412	6.81168	6.74311	6.90531	6.42522	6.4961	6.4629	6.45356	6.58643	6.60589	6.44812	6.16624	0.000992741	0.101196
ILMN_2331197	C21orf66	5.80637	5.41147	5.36199	5.22647	5.32689	5.21798	5.56054	5.19635	4.97037	4.96095	4.91767	4.81795	0.0316816	0.417816
ILMN_1752559	FBS1	5.50538	5.91928	5.74939	5.45457	5.57746	4.99842	5.32928	5.37405	5.41635	4.8462	5.40521	5.66775	0.0378625	0.444445
ILMN_1823100		5.36919	4.84337	5.88053	4.93257	4.70074	4.72879	4.86217	5.13337	5.32649	5.17566	4.75166	4.73027	0.0887508	0.571563
ILMN_2317701	MMP23A	5.10945	5.40228	5.42713	4.55733	5.44389	4.67714	4.90613	5.04697	4.43711	4.9021	4.66093	4.27685	0.127194	0.625647
ILMN_1701361	C9orf150	5.5366	5.14555	5.9247	5.36994	5.20388	5.35442	5.51709	5.27009	5.1496	4.81732	4.99932	5.00072	0.0375639	0.443168
ILMN_1794510	FLJ32255	5.53501	5.05549	4.6648	4.7551	4.82655	4.50738	4.70587	4.28502	4.92494	4.89508	4.55165	4.68435	0.0512004	0.49057
ILMN_1655307	FAM136A	9.26607	9.24171	9.17914	9.12507	8.89102	8.81621	9.01848	8.78242	8.76363	8.97324	9.14248	8.59666	0.00253262	0.147465
ILMN_1787326	SNORA65	5.42024	5.49219	5.92347	5.73063	4.99443	5.41047	5.19086	5.38814	5.54086	5.52405	5.27519	5.16951	0.0128531	0.297692
ILMN_2386967	VPS54	5.64039	6.07636	5.78751	5.36239	5.14306	5.60497	5.55822	5.2267	5.4879	5.38553	5.27185	5.41598	0.016258	0.326412
ILMN_1675542	LOC729148	9.84247	9.84527	9.86351	9.95916	9.31951	9.58107	9.45299	9.36925	9.84703	9.81452	9.65365	9.34439	0.00689153	0.229652
ILMN_1748915	S100A12	5.74393	6.38993	6.26137	6.65468	7.0744	7.34894	6.95854	6.78934	5.05757	4.5638	4.65455	5.01481	0.553723	0.821671
ILMN_2405297	NOTCH2	6.34834	6.52633	6.40161	6.427	6.18194	6.4632	6.48011	6.24232	5.94657	6.04099	5.45214	5.96158	0.0506683	0.489104
ILMN_1756261	GPR143	5.16052	5.17279	5.06189	4.73832	4.53828	4.94195	4.68841	4.48595	5.08268	4.48645	4.60042	4.80605	0.0176033	0.337428
ILMN_1652378	IPO7	6.63231	6.49393	6.72365	6.6735	6.2154	6.60409	6.09324	6.5503	6.26031	6.2968	6.20012	6.19027	0.00408469	0.178811
ILMN_1731180	EXOC2	6.71988	6.57381	6.93459	6.5503	6.37239	6.48316	6.35351	6.47099	6.31295	6.28506	6.15797	6.48501	0.00169693	0.124544
ILMN_1814305	SAMD9	8.17435	8.06276	8.27081	8.18805	8.62642	8.60131	8.44192	8.19812	7.74959	7.19615	7.08029	6.86239	0.322196	0.751662
ILMN_1702171	LPCAT1	7.55758	7.28657	7.79829	7.68499	6.92343	7.14119	7.66919	7.13897	7.46635	7.15115	7.24602	7.2835	0.021409	0.363401
ILMN_3237187	LOC100133438	4.41363	4.95731	5.28971	4.98951	4.39573	4.53557	4.64852	4.6902	4.33555	4.50742	4.98632	4.56997	0.0392879	0.448939
ILMN_2334760	ARMCX3	6.89543	7.15365	6.95173	6.9058	6.40321	7.09257	6.58534	6.18152	7.24147	6.66799	6.72799	6.28292	0.0789153	0.55266
ILMN_1741881	C9orf72	5.30819	5.81073	5.83109	6.04742	4.71591	5.39974	5.07063	5.27606	5.77168	5.7545	5.97295	5.40597	0.134487	0.633763
ILMN_1752579	ATP6V0A1	10.1389	10.0608	10.1894	10.0144	9.87251	9.79607	9.83049	9.73261	9.63009	9.7562	9.7276	9.83709	0.000107859	0.0332945
ILMN_1722294	CPNE8	7.36742	7.68415	7.65737	7.45892	7.29654	7.51107	7.61672	7.27022	7.2526	7.03288	7.32576	6.4059	0.0815395	0.557425
ILMN_1806728	TRAF3IP1	5.48241	5.40091	5.4431	5.59353	4.91599	4.80143	5.48817	5.3876	4.79447	5.09589	5.32535	5.40731	0.0302222	0.409543
ILMN_2147114	PSPH	5.52043	5.71611	5.85502	5.8966	5.39945	5.51932	5.42713	5.20615	5.57792	5.61942	5.83876	4.76593	0.0547648	0.500609
ILMN_2183728	INTU	5.80668	5.86796	6.28409	5.86565	5.74773	5.86979	6.38838	5.52301	5.7209	5.38405	5.38575	5.0074	0.117033	0.611469
ILMN_1772312	BARX1	4.94842	4.5776	4.53855	5.15836	4.63164	4.4811	4.43886	4.54435	4.49833	4.4813	4.47437	4.27429	0.00854836	0.25326
ILMN_1712943	CCK	5.3757	5.12718	4.88508	5.09915	4.43662	4.64909	5.05077	4.63382	5.04808	5.06199	4.67476	4.79774	0.0222077	0.369129
ILMN_3176561	LOC100129064	6.00993	6.10272	6.21065	6.39226	5.89608	5.7418	5.91928	5.96717	5.80985	6.07636	5.91655	5.48316	0.00654923	0.224419
ILMN_1729645	BBC3	6.85699	6.85756	7.24164	7.22606	7.06949	6.67145	6.48058	6.78956	6.43442	6.86712	6.66141	6.76978	0.0156762	0.322239
ILMN_2395981	PYHIN1	4.61528	4.99281	5.05491	5.12795	4.42209	4.49084	4.64811	4.52227	4.69761	4.86764	4.65751	4.65682	0.00592833	0.214107
ILMN_1653429	SLC35A3	8.31499	8.28876	8.07231	8.18981	7.9294	8.00276	8.06276	7.88382	7.80598	7.63285	7.95651	7.83876	0.00121846	0.110005
ILMN_2067656	CCND2	12.3412	12.3759	12.459	12.3253	11.8937	12.2237	11.9393	12.0684	12.3632	11.9824	11.8989	12.0162	0.00232998	0.142999
ILMN_1670746	BOLL	5.46896	4.85712	4.81735	5.45979	4.80269	4.27937	4.66072	4.47896	5.16519	5.10054	5.06521	5.03726	0.0949853	0.580941
ILMN_1786470	C1orf74	9.00947	9.30399	9.16522	9.02967	9.02243	8.96357	9.08029	8.85998	8.73599	8.63826	8.55311	8.54701	0.0106446	0.275371
ILMN_1743853	LOC284861	4.40504	4.68534	4.56489	5.30917	4.34048	4.52122	4.51886	4.53079	4.43237	4.31197	4.31735	4.34115	0.0248841	0.384393
ILMN_1868404		4.87367	4.61349	4.52107	5.2485	4.57345	4.46773	4.57703	4.39197	4.33465	4.61039	4.64366	4.29994	0.0161746	0.325543
ILMN_1779486	FAM126B	6.85911	6.9198	6.98468	6.84832	6.83509	6.88486	6.79136	6.873	6.67112	6.27018	6.25366	6.02996	0.0557851	0.503893
ILMN_1699354	EPHA2	8.30496	8.01337	8.1379	8.17195	8.0851	7.65143	7.8642	8.22989	7.21756	7.75153	7.87713	7.96706	0.0429407	0.461135
ILMN_1881081		5.14358	5.1877	5.23952	5.38537	5.20954	4.9027	5.59353	4.59153	5.02188	4.46998	4.57147	4.93965	0.0805547	0.555425
ILMN_1720829	ZFP36	9.66259	9.95802	9.70972	9.7077	9.72168	9.40162	9.52931	9.47311	9.34304	9.31418	9.22303	9.4583	0.00273659	0.150866
ILMN_1801743	FCAMR	4.43845	4.55418	5.25996	5.13948	4.58647	4.59557	4.39337	4.44025	4.54885	4.38724	4.58504	4.63768	0.0292874	0.404846
ILMN_1699728	BTD	5.33416	5.57792	5.2474	5.24178	4.93939	4.82204	4.70867	4.90753	5.00622	5.2779	4.67784	5.85335	0.0925923	0.576042
ILMN_1653134	TMEM188	7.68862	7.64667	7.7987	7.76905	7.58984	7.66747	7.4584	7.74138	7.2274	7.17958	7.20539	7.12741	0.0156544	0.322239
ILMN_1893939		4.59165	4.95318	5.14414	4.50837	4.49709	4.53878	4.47406	4.42609	4.65649	4.40681	4.52188	4.26476	0.0102348	0.269236
ILMN_1819590		5.35937	4.62831	5.06655	4.58872	4.7843	5.1312	4.42826	4.59033	4.60381	4.31875	4.49867	4.32301	0.0693093	0.533985
ILMN_2062620	NMT2	5.75516	5.16636	5.57139	5.68283	4.98004	4.7985	5.17691	5.43618	5.23483	5.46806	5.10584	5.54382	0.0395478	0.449354
ILMN_3201153	LOC727901	5.10696	5.55203	4.96202	4.78531	4.71098	5.18364	5.19958	4.884	4.42077	4.29127	4.71578	4.79957	0.0855843	0.564969
ILMN_1776079	CACNG8	4.96581	4.30307	4.57467	4.87238	4.37059	4.50785	4.41472	4.36802	4.36439	4.28006	4.27803	4.24129	0.00785602	0.24277
ILMN_3243677	SNORA73B	6.22976	6.13661	6.0815	5.88324	5.69918	5.73353	5.91197	5.86353	5.58175	5.92437	5.81289	5.52853	0.0028285	0.151652
ILMN_1713759	UBE2J1	7.83876	8.15888	7.98474	7.98609	7.32671	7.5845	7.36476	7.2111	8.25234	7.79097	7.96191	7.83923	0.0730964	0.542193
ILMN_1723092	CRB3	8.59498	8.5079	8.40349	8.34227	8.5821	8.2969	8.54118	8.58276	7.50701	7.9795	7.7694	7.83317	0.113398	0.606749
ILMN_1902563		4.98822	4.82247	4.43034	5.02887	4.8104	4.47468	4.58672	4.40542	4.48522	4.28583	4.45479	4.43368	0.0123834	0.293112
ILMN_2196347	CDKN1B	6.69144	6.53734	6.06628	6.59328	6.28292	6.10468	6.38638	6.203	6.16765	5.86998	6.27547	5.88424	0.0195682	0.351969
ILMN_1756079	WASF1	5.59611	4.5163	4.36321	4.52862	4.50914	4.32836	4.41661	4.33272	4.5293	4.33397	4.55712	4.39913	0.0838831	0.561992
ILMN_1705085	C8orf77	5.04102	5.34764	4.88073	4.72963	4.59926	4.84822	4.50552	4.56248	4.45592	5.26592	4.67485	4.48401	0.0456893	0.471601
ILMN_1854469		7.10071	6.98981	7.21427	7.0445	6.45399	6.43468	6.81168	6.5454	7.06655	7.20771	7.0097	6.56736	0.0398116	0.450106
ILMN_1759501	TNFSF15	5.38636	5.1719	4.38242	4.79147	5.33848	4.701	4.38935	4.49571	4.77641	4.47887	4.35339	4.32981	0.126404	0.62522
ILMN_3235896	LOC100132640	5.13434	4.6201	4.93487	5.04651	4.46525	4.81374	4.50643	4.42662	4.87451	4.35513	4.94249	4.48649	0.0237514	0.378242
ILMN_1700880	LOC648399	6.27599	6.31747	5.96575	6.24202	5.12507	5.89215	4.56389	6.11385	6.02485	6.33734	6.55315	6.39159	0.309787	0.7479
ILMN_1676602	SLC7A14	4.2064	5.35537	4.58604	4.30908	4.25743	4.25865	4.30112	4.29506	4.23599	4.37086	4.34227	4.25494	0.0586195	0.511944
ILMN_1814787	ICA1	7.26361	7.14692	6.95365	6.86951	7.05203	6.98107	7.11142	7.2335	6.01051	6.44272	6.68374	6.35542	0.130472	0.63077
ILMN_1762235	LOC388923	5.75956	4.71155	4.5882	4.65564	4.62029	4.34556	4.39102	4.44677	4.62548	4.91077	4.74502	4.74917	0.105738	0.596561
ILMN_1723535	P2RY2	5.8285	5.68095	5.90465	5.55758	5.60747	4.89501	5.4811	5.73484	5.55924	5.32891	5.49845	5.24368	0.0271957	0.394808
ILMN_2053281	C14orf149	7.17296	7.48136	7.36628	7.35372	7.10763	7.10619	7.41107	7.15846	6.80823	6.85699	6.94154	6.7647	0.0118397	0.287474
ILMN_3249452	LOC728465	5.5476	5.36726	5.48641	5.16565	4.90172	4.80132	4.83565	4.68214	5.24611	5.09545	5.95679	5.0216	0.107383	0.598847
ILMN_2087608	ECAT1	4.71697	5.06516	4.77939	4.68898	4.48754	4.42026	4.28908	4.41831	4.59415	4.57776	4.46399	4.65705	0.00196053	0.134204
ILMN_3249276	LOC100134138	4.45525	4.6146	4.61938	5.28641	4.47157	4.46195	4.32128	4.40589	4.34374	4.46775	4.42831	4.45801	0.0162692	0.326482
ILMN_1670899	FBN2	10.5147	10.6788	10.5959	10.6174	10.1768	10.0457	9.89672	10.1013	10.5462	10.6598	10.4376	10.3582	0.0227525	0.37227
ILMN_1824029		5.05675	5.31478	5.32019	5.33928	4.87864	4.86964	4.81452	4.79152	5.2292	4.8923	5.30359	4.69192	0.012025	0.289297
ILMN_1916588		4.93193	4.95149	4.58948	5.02851	4.60203	4.63842	4.3131	4.51942	4.4438	4.65556	4.69628	4.54368	0.00324706	0.16056
ILMN_1665437	CYP2E1	5.6774	4.88621	5.13214	5.00555	5.09468	4.99291	5.49704	5.03134	4.6007	4.39786	4.68211	4.51581	0.119266	0.615696
ILMN_1762825	CANX	7.94933	7.97214	8.11679	7.90704	7.48469	7.64138	7.52328	7.45268	7.84504	7.92393	7.72877	7.70075	0.00333691	0.162545
ILMN_3286751	LOC284648	5.23235	5.36138	5.70665	4.47352	4.71891	4.87128	4.90917	5.12718	4.99703	4.76676	4.58208	4.98545	0.0843642	0.562785
ILMN_1792014	FAM70B	6.1958	6.28436	6.0853	6.25019	5.48541	5.3806	5.7489	6.11205	5.97641	6.14347	6.18361	6.01219	0.0427021	0.460368
ILMN_1790227	IGFL2	5.39183	5.0027	4.64014	4.57932	4.92131	4.42756	4.59529	4.4198	4.86291	4.61187	4.40518	4.39662	0.0482899	0.480053
ILMN_3247587	SLC48A1	6.41341	6.37832	6.57973	6.2752	5.97441	5.80882	5.74559	5.78376	6.40363	6.5021	6.29374	6.19518	0.0412792	0.453891
ILMN_1670937	LOC727937	4.84039	4.33834	4.93952	5.35657	4.45956	4.42549	4.64836	4.59685	4.36349	4.68257	4.77931	4.40853	0.0427129	0.460368
ILMN_1862939		4.84868	4.86072	4.7374	5.3812	4.55902	4.87756	4.54692	4.53416	4.77549	4.53756	4.70815	4.53174	0.0119291	0.288408
ILMN_3310890	MIR1206	4.51813	4.78866	5.1154	4.49706	4.43291	4.41821	4.24532	4.41675	4.47497	4.36733	4.38859	4.51021	0.00659523	0.225055
ILMN_3278893	LOC100132469	4.91882	4.44998	5.26592	4.98255	4.6307	4.5651	4.87618	4.34439	4.59076	4.69426	4.45221	4.49706	0.0252389	0.386138
ILMN_1660973	GAD1	5.55265	6.02645	5.58157	5.64648	5.11814	5.35856	5.43202	5.0914	5.30795	5.751	5.59353	5.37831	0.0215842	0.363907
ILMN_2389957	RNF7	4.30603	5.04402	4.72651	4.59004	4.47099	4.39891	4.33195	4.37937	4.27795	4.26932	4.40217	4.21977	0.00879151	0.255134
ILMN_1783185	SOX21	6.92836	7.10484	6.77189	7.0097	6.77888	6.59112	6.67332	6.8287	6.47815	6.60985	6.6384	6.449	0.00185968	0.130461
ILMN_1696028	ETNK1	6.43811	6.81919	6.75268	6.66762	6.4629	6.64383	6.53047	6.61816	6.00382	6.44646	6.2499	5.8208	0.0455619	0.471234
ILMN_3310466	MIR572	4.74964	4.84106	5.02875	5.41858	4.42423	4.5449	5.1913	4.58631	4.75186	4.5013	4.90172	4.59577	0.0461576	0.472264
ILMN_3300891	LOC729652	5.17235	5.14159	5.34107	5.32464	4.81933	5.32125	5.41068	4.81212	4.78699	4.49242	5.22614	4.51262	0.0716971	0.538834
ILMN_2377991	ZNF323	5.65023	5.56557	5.66637	5.34261	5.20039	5.14135	5.04735	5.13456	5.44572	5.44153	5.08776	5.37523	0.00442653	0.185091
ILMN_1781373	IFIH1	7.66461	7.56383	7.57161	7.36065	8.33566	7.95062	7.69965	7.88319	6.73867	6.56108	6.3895	6.18739	0.400022	0.778913
ILMN_1681871	FTHL7	4.60487	5.09406	5.37873	5.03819	4.73112	5.0826	5.02153	4.58362	4.44342	4.44528	4.73391	4.6148	0.0462853	0.472633
ILMN_1818833		4.54105	4.9593	4.65468	5.59183	4.48426	4.59958	4.32423	4.61472	4.81061	4.5875	4.79158	4.70587	0.0631636	0.521672
ILMN_1765858	CAB39	10.9772	11.2603	11.2218	11.0688	10.7837	10.9528	10.6611	10.839	10.9662	10.7355	10.8059	10.7367	0.000826551	0.0913146
ILMN_1669598	SUV420H1	7.01073	6.99223	7.1043	6.97569	6.80823	6.78303	7.17712	6.75236	6.44509	6.60932	6.58086	6.43529	0.0153861	0.31865
ILMN_1710136	HDHD1A	8.69501	8.61553	8.66377	8.56037	8.13112	8.46618	8.35197	8.4521	8.21271	8.40218	8.38757	8.0912	0.00138655	0.114369
ILMN_1892010		4.44989	4.41165	4.47136	6.11665	4.41753	4.45271	4.60951	4.65821	4.47607	4.37866	4.50471	4.82989	0.225439	0.707747
ILMN_1753164	IPO8	5.8686	5.75971	6.2465	5.81802	4.9702	5.66158	5.40316	5.78535	5.77855	5.38575	6.01461	5.81655	0.0724903	0.540249
ILMN_1814631	SMCP	5.58904	4.91373	4.81929	5.28788	4.8266	5.05152	5.0679	4.55267	5.10823	4.49751	5.16052	4.38639	0.0903618	0.572858
ILMN_1831763		4.97947	5.10608	4.70113	4.71503	4.37916	4.4172	4.50766	4.53185	4.76458	4.60508	4.53115	4.69838	0.00406233	0.178231
ILMN_1774874	IL1RN	10.8947	10.4651	10.5615	10.4999	10.9293	10.6174	10.7208	10.6661	9.74916	9.49897	9.71365	10.3803	0.222613	0.706774
ILMN_1675939	IFNGR1	9.94416	10.0161	9.9312	9.98881	10.0431	10.1672	9.9828	9.94114	9.48488	9.25735	9.24463	9.07316	0.121932	0.619121
ILMN_1719695	NFKBIZ	8.9728	9.22708	9.2018	9.17237	9.36699	9.62903	9.43119	9.30116	8.22792	8.33081	8.16735	8.12793	0.296107	0.743003
ILMN_1738523	MYD88	7.44833	7.54572	7.46723	7.61255	7.72772	7.52922	7.3039	7.12741	7.03835	6.97661	7.00924	6.87133	0.0388976	0.44751
ILMN_2089167	RHOD	11.1755	10.9258	11.0532	10.9411	10.773	10.5818	10.7653	10.6743	10.4992	10.7786	10.6149	10.9411	0.00183515	0.130013
ILMN_1891482		4.45901	5.10638	4.85225	5.28007	4.66803	4.90292	4.4562	4.3286	4.99787	4.49454	4.63712	4.34873	0.0593286	0.513437
ILMN_3306730	RBM47	9.59248	9.58107	9.42808	9.63109	9.63382	9.64621	9.64621	9.66679	8.68052	8.75084	8.75014	9.12969	0.146314	0.644025
ILMN_2410924	PLOD2	8.05629	8.22581	8.04171	8.23432	7.72916	8.13989	7.73266	7.9046	7.87332	7.65085	7.71136	7.8134	0.00262273	0.149068
ILMN_2368713	TMEM189-UBE2V1	8.89559	9.3996	9.18964	9.32009	8.7784	9.34813	8.89651	8.69135	9.32185	8.81378	8.74551	8.45465	0.0601192	0.516153
ILMN_1689234	LOC643836	5.05869	4.77045	4.73134	5.11603	4.80525	4.71129	4.37845	4.74772	4.60046	4.32852	4.69174	4.52995	0.00906436	0.258338
ILMN_1751615	COQ10B	8.87844	8.9801	8.84372	8.78935	8.62795	8.62946	8.51092	8.46446	8.78616	8.60621	8.50593	8.29284	0.00162197	0.122937
ILMN_1745256	CXXC5	8.6519	8.47383	8.4077	8.33798	8.38866	8.02736	8.37089	8.33122	7.87945	7.79926	8.06879	8.32248	0.0182054	0.34212
ILMN_2159384	SBDSP	8.65627	8.68812	8.65985	8.48874	8.24905	8.35797	8.2818	8.16118	8.32659	8.51624	8.17808	8.36124	0.000640155	0.080704
ILMN_1708130	EHF	9.317	9.1466	9.45299	9.25453	9.0581	9.11646	9.13346	9.06228	8.76123	8.69481	8.90952	9.05454	0.00438862	0.18432
ILMN_1670099	NOSTRIN	5.4207	5.13396	5.44344	5.65474	4.7685	5.3099	5.06934	5.09166	4.82476	5.51748	5.28531	4.88761	0.0375025	0.442836
ILMN_1684520	TSTD2	5.33878	5.56936	5.76381	5.54382	5.22174	4.97436	5.36785	5.39165	5.13643	5.00668	5.19891	5.58318	0.0135487	0.303814
ILMN_1664608	INPP5A	7.93622	7.93703	7.85015	7.50788	7.32631	7.05504	6.97955	7.30122	7.53665	7.7987	7.75675	8.16052	0.118691	0.614625
ILMN_1697626	LOC641819	5.75187	5.08437	5.81868	5.16463	4.8056	5.21561	5.05847	5.07003	5.47477	5.49392	5.14816	4.82649	0.07375	0.542902
ILMN_1721113	HLA-C	6.62863	7.04579	6.43165	6.47544	6.18212	6.18384	6.37015	6.56081	5.88402	6.21572	6.65073	6.57064	0.048121	0.479613
ILMN_1913676		5.74909	5.01005	5.36367	5.06643	5.29458	5.07913	4.69506	5.17492	4.99476	4.62885	4.96258	5.00566	0.0471433	0.47621
ILMN_2376204	LTB	4.72864	4.30726	4.35198	5.37264	4.47697	4.22458	4.36822	4.40078	4.23882	4.52522	4.3057	4.43803	0.0617292	0.517273
ILMN_3220934	NCRNA00152	5.81026	5.66707	5.15956	5.41779	4.81542	5.12683	5.04671	5.31514	5.18613	5.37618	5.56082	5.13948	0.0356542	0.434563
ILMN_2365569	ICA1	6.43388	6.24145	6.39374	6.2047	6.08904	6.11718	6.37658	6.4244	5.63937	5.39387	5.89243	6.07284	0.0727386	0.540789
ILMN_1789924	LOC642354	4.78559	4.7973	4.29508	4.97999	4.35455	4.42169	4.56774	4.35764	4.27859	4.24582	4.31998	4.63126	0.0142219	0.31055
ILMN_1912438		4.97102	5.32514	4.8991	4.71011	4.70345	4.70132	4.4218	4.41763	4.61126	4.56377	4.63391	5.22089	0.041193	0.453535
ILMN_2339705	MED8	7.56838	7.46855	7.70013	7.95893	7.66493	7.25564	7.70745	7.47666	7.14692	7.25633	7.27022	7.0772	0.0266605	0.392325
ILMN_1895548		5.23973	5.22791	4.95478	5.25501	4.63554	5.18537	4.70803	4.90565	4.6409	5.04948	5.09081	4.60254	0.0194239	0.350575
ILMN_1658835	CAV2	10.7526	10.9005	10.9283	10.8208	10.1117	10.1031	10.0828	9.89358	11.0591	10.927	11.0786	11.0126	0.201345	0.69251
ILMN_1785141	MICAL2	6.29849	6.3753	6.49201	6.48715	5.80547	5.86796	6.24751	6.19479	6.13523	6.09922	6.28292	6.13697	0.0041132	0.178815
ILMN_1735333	NBR1	5.3083	4.90948	4.88394	4.5737	4.58861	4.7329	4.73927	4.41087	4.84822	4.63066	4.34785	4.5197	0.0226788	0.371687
ILMN_1878350		4.43333	5.05869	4.75825	4.70259	4.35693	4.30304	4.44211	4.67914	4.38705	4.46457	4.48067	4.26011	0.00875791	0.255134
ILMN_1778650	VILL	5.71953	5.60707	5.51001	5.70792	5.64061	5.18262	5.40692	5.10172	5.73994	4.89442	4.91419	5.67786	0.0685968	0.532601
ILMN_1777917	DSCR10	4.76991	4.91289	5.12012	5.16044	4.91645	4.37615	4.50424	4.55034	4.53619	4.97451	4.87009	4.66871	0.0190646	0.348198
ILMN_2249018	LOC389816	5.38146	5.18877	5.35895	5.09158	5.88904	4.79297	5.54108	5.30673	4.67043	4.34969	4.45073	4.51156	0.238791	0.715547
ILMN_1679582	LOC727735	5.19105	4.598	5.21122	5.58832	4.94043	4.45444	5.27992	5.28304	4.59137	4.72292	4.94859	4.42877	0.127902	0.627272
ILMN_1716264	ANKRD1	4.97985	4.48617	4.58284	5.03318	4.39529	4.5516	4.45228	4.39222	4.67608	4.3881	4.37318	4.408	0.00839185	0.250744
ILMN_1890587		4.66564	4.70153	4.59716	5.44782	4.70879	4.42496	4.437	4.80404	4.53063	4.36819	4.67425	4.35015	0.0466744	0.473067
ILMN_3259374	LOC100129665	5.3095	4.5032	4.68409	4.3226	4.38861	4.37796	4.54824	4.35065	4.30381	4.51528	4.35692	4.27164	0.0387135	0.44751
ILMN_1889215		5.20428	5.3471	4.74619	5.0679	4.47305	4.71661	4.90495	4.53089	4.77657	4.94382	4.67529	5.18425	0.0336559	0.425704
ILMN_1802799	AKIRIN1	8.37335	8.26799	8.46745	8.01777	7.88039	7.66886	7.97184	7.66177	7.89584	8.2177	8.14361	8.28766	0.0257906	0.387686
ILMN_1840742		5.07955	5.09122	4.99902	4.56497	4.44203	4.69282	4.6888	4.81732	4.43698	4.51021	4.78122	4.57491	0.0107315	0.276429
ILMN_1839019		8.16875	8.33798	8.12691	8.1678	7.58628	7.71136	7.56484	7.41894	8.1838	8.00531	8.30803	8.2993	0.0776339	0.549016
ILMN_1727332	ATPIF1	10.6316	10.365	10.5486	10.5659	10.2236	9.98234	10.2567	10.1754	10.0563	10.3592	10.3874	10.2567	0.00198687	0.13497
ILMN_1778980	LOC441136	4.58508	5.32319	5.00192	4.63808	4.37515	4.43163	4.61843	4.60035	4.86752	4.65348	4.35774	4.66875	0.0328958	0.421809
ILMN_1765204	ST13	9.36506	9.2825	9.23018	9.21989	8.85942	9.19595	8.92549	8.82863	9.29011	8.9115	8.81465	8.84673	0.00469577	0.190284
ILMN_2200917	SLC4A7	8.94805	9.317	9.17847	9.283	8.56509	8.90331	8.72537	8.54187	9.39746	8.81132	9.04653	8.93973	0.0396112	0.449439
ILMN_2157075	LRCH4	6.59201	6.86989	6.33174	6.63296	6.47663	6.3087	6.55974	6.24586	6.43737	6.17021	5.99303	6.1395	0.0159168	0.32345
ILMN_3248844	WASH2P	5.56587	5.67347	5.85912	5.36021	5.20905	4.95892	5.4015	5.56492	4.93032	5.46656	5.59826	5.26645	0.0356719	0.434563
ILMN_1740305	DLEC1	4.67875	5.06449	4.77657	4.98655	4.58805	4.58965	4.30309	4.74104	4.75918	4.567	4.49661	4.44751	0.00526323	0.202414
ILMN_2094266	HES2	10.5725	10.4427	10.5779	10.577	10.1845	10.1465	10.1664	10.1781	10.2714	10.1021	10.2379	10.5337	0.00113719	0.107041
ILMN_2081087	HSPA12A	5.12616	5.78535	5.68688	5.80413	4.956	5.44691	5.07414	5.06421	5.89135	5.50852	5.39066	4.95379	0.0988045	0.586777
ILMN_2306540	PDE9A	6.46619	6.22472	6.5668	6.41397	6.44382	6.03397	6.3376	5.99586	6.17655	6.23966	6.1361	5.46036	0.047755	0.478246
ILMN_1747020	SGK3	6.24054	6.54497	6.06553	6.42099	5.87257	6.21431	5.95328	5.67427	6.07462	6.11817	6.28537	5.83242	0.0186801	0.34562
ILMN_1863230		5.35293	4.70617	4.56436	5.01775	5.06019	4.37576	4.60214	4.56066	4.37402	4.90709	4.38178	4.50293	0.0670349	0.529004
ILMN_1704078	ACTL8	4.81475	5.13991	4.87162	4.37673	4.62294	4.58261	4.54019	4.37069	4.32918	4.59666	4.46566	4.38027	0.0151968	0.317245
ILMN_1702764	MARCH5	5.41514	5.89899	5.34327	5.64736	5.07659	5.48241	5.53788	4.70496	5.55717	5.65474	4.94887	5.12946	0.0912641	0.573816
ILMN_2327780	TRIM23	5.02887	5.00347	5.18737	5.36765	4.75232	4.68914	4.76084	4.99775	5.09833	5.21207	4.5723	4.57561	0.0250064	0.384963
ILMN_1687202	LOC643012	4.68093	5.12023	4.99771	4.62138	4.49854	4.63893	4.59474	4.44042	4.37455	4.83889	4.45835	4.48033	0.00995975	0.266489
ILMN_1758229	QSOX1	6.02409	5.45627	5.88523	5.77775	5.6551	5.29625	5.56855	6.03632	5.17566	4.92272	5.21438	5.90219	0.116959	0.611469
ILMN_1803838	CNFN	8.50669	8.10782	7.97184	8.35405	9.69863	8.70289	9.03709	8.87114	6.78237	6.7522	6.76243	6.75979	0.585654	0.826619
ILMN_1784690	LOC732381	5.3427	5.33858	4.83539	4.37607	4.35268	6.00875	4.42745	4.35258	4.49186	4.66078	4.44751	4.53044	0.282967	0.737919
ILMN_1811957	CAMSAP1	8.06214	7.95027	7.93536	7.98268	7.85458	7.82494	7.87588	7.95175	7.44572	7.45778	7.37831	7.55959	0.0144368	0.312709
ILMN_2383611	PTPRE	7.70629	7.57266	7.68329	7.76872	7.04856	7.17056	7.20502	7.19934	7.6546	7.5008	7.5719	7.59886	0.0170025	0.333358
ILMN_1766219	C6orf54	4.512	4.81972	4.85768	4.72741	4.39388	4.49286	4.39847	4.37528	4.45933	4.33249	4.39456	4.47477	0.000424856	0.0648579
ILMN_1749375	TNFAIP8	4.9093	4.71981	5.44325	4.78096	4.47206	4.63572	4.39402	4.69269	4.6102	4.50979	4.90944	4.97276	0.0397573	0.450106
ILMN_1774839	RBM19	5.1312	5.55042	5.21167	5.66401	4.6521	5.09104	5.39334	4.93924	4.89056	5.25284	5.14198	5.24433	0.0373223	0.4422
ILMN_2074401	LYSMD3	5.60009	4.2835	4.3729	4.24797	4.37075	4.29716	4.37633	4.29254	4.37997	4.18536	4.35811	4.23984	0.130877	0.631221
ILMN_1688480	CCND1	11.9712	12.0162	12.1354	11.9393	11.6913	11.7537	11.6741	11.7485	11.6689	11.868	11.5927	11.618	0.000265003	0.0534862
ILMN_3202574	LOC727884	4.98152	5.96185	5.11975	5.63039	5.42823	5.28213	4.95815	5.12465	5.289	5.11223	5.28386	4.40054	0.134873	0.634023
ILMN_1736481	SECISBP2	7.90246	7.83548	7.7649	7.59067	7.52729	7.55626	7.55144	7.63207	7.25733	7.34894	7.30968	7.49632	0.00237669	0.143616
ILMN_1717295	C6orf122	5.5217	4.52136	4.88984	4.31004	4.61584	4.62103	4.33213	4.42538	4.53914	4.47513	4.64457	4.32585	0.0851575	0.564071
ILMN_1905094		5.23952	5.61476	5.70015	5.66949	5.31478	4.99886	5.45945	5.50764	5.1782	5.08767	5.80694	4.58817	0.103078	0.593727
ILMN_1770895	EIF1AX	4.45249	4.90734	4.91018	5.19805	4.44051	4.4007	4.54101	4.37115	4.94597	4.49076	4.84894	4.39097	0.041048	0.453246
ILMN_1652638	LRRC58	7.28626	7.04349	7.14078	6.81399	6.40694	6.07589	6.51591	6.19027	7.21401	7.31291	7.14209	7.20502	0.206223	0.695933
ILMN_1750689	MPP5	7.23119	7.16174	7.14828	7.48103	6.57033	6.8384	6.75107	6.54773	7.19896	7.06453	7.02035	7.54827	0.0726781	0.540502
ILMN_3250984	CNBP	4.67043	5.14542	5.1078	4.93287	4.67987	4.6045	5.17304	4.34348	4.63478	4.86181	4.47185	4.43985	0.0419648	0.457276
ILMN_1868866		7.82652	7.40804	7.4996	7.77881	7.30654	6.78745	7.03129	6.86239	7.39156	7.60598	7.83958	7.6978	0.117863	0.612729
ILMN_1730209	OR5A1	4.52503	4.47763	5.54435	4.39929	4.51687	4.54635	4.61603	4.33666	4.4361	4.31459	4.31107	4.31177	0.0885826	0.57093
ILMN_1796337	CXCL17	5.86464	5.26403	5.45945	5.76417	5.77053	5.84486	5.39788	5.59023	4.83075	5.02239	4.64713	5.09818	0.167646	0.666122
ILMN_2263718	SPAG9	8.55042	8.76322	8.68689	8.61697	8.3862	8.41622	8.53341	8.39402	8.41376	7.71445	8.47027	8.40427	0.02552	0.386834
ILMN_2143795	MGC4677	11.0184	10.8023	10.937	10.9852	10.5499	10.408	10.4658	10.6174	10.76	10.7183	10.8976	10.5672	0.00343086	0.165139
ILMN_1808326	NPAS3	4.94075	4.74321	4.68812	5.03726	4.56084	4.80344	4.64167	4.49213	4.57035	4.37484	4.51124	4.36327	0.00404383	0.17795
ILMN_1721749	SNORD18C	4.37026	4.42576	4.36135	5.42432	4.36631	4.48636	4.35416	4.26983	4.35973	4.35824	4.2492	4.22105	0.0725191	0.540262
ILMN_1901947		5.52541	6.12463	5.71903	5.77946	5.49845	5.63274	5.43297	5.50394	5.50001	5.94571	5.85675	4.42825	0.177488	0.675781
ILMN_1810729	UBL3	7.19451	7.21504	7.31171	7.16713	6.7029	6.79185	6.60409	6.44301	7.44893	7.19478	7.12343	6.96985	0.0644373	0.5236
ILMN_1774287	CFB	6.36008	6.6165	6.42459	6.58987	7.39097	7.27734	6.85727	6.87983	5.44736	5.20573	5.10131	5.3244	0.492357	0.808215
ILMN_1745963	FOLR2	4.73534	4.8003	5.12885	4.45066	4.63182	4.42252	4.29797	4.45151	4.36774	4.60786	4.48705	4.46598	0.00991281	0.266284
ILMN_1658858	SP140L	4.84688	4.73659	4.72637	5.88734	4.7075	4.74884	4.93124	4.89132	4.60008	4.88285	4.43934	4.69567	0.110065	0.601876
ILMN_1700733	KIAA1370	7.16287	7.30094	7.2948	7.19103	7.15872	7.16454	7.17327	7.20321	6.67025	6.60959	6.59975	6.82305	0.0320583	0.418744
ILMN_1694051	OR7G2	5.11523	5.75883	5.55333	4.68038	5.06882	5.07056	4.96614	4.89501	4.62093	5.05685	5.15552	4.88725	0.0763678	0.547354
ILMN_1710571	PAPD5	8.081	7.88258	7.84959	7.95737	7.70938	7.51346	7.46989	7.64274	7.53139	7.82152	7.70682	7.65143	0.00103092	0.103292
ILMN_1752927	KIAA1600	8.20859	7.88151	8.10011	8.02459	7.73412	8.05405	7.6419	7.83466	7.76405	7.49888	7.56256	7.84504	0.00690357	0.229833
ILMN_3293244	LOC100131744	5.83664	5.68256	5.44619	5.84342	5.03487	5.38672	5.08594	5.04636	5.50066	5.62942	5.73462	5.7048	0.0550396	0.501873
ILMN_1684038	CLIP1	5.53143	5.71776	5.78676	5.61526	5.57003	5.65412	5.45057	5.40355	5.26387	5.05505	5.30509	5.10624	0.0121011	0.290923
ILMN_2197365	RGS2	9.76872	10.0125	9.78771	9.76872	9.49059	9.68895	9.22085	9.26253	9.99613	9.20613	9.63576	9.68232	0.0378754	0.444445
ILMN_1761175	RPS6KB2	7.9327	7.83113	7.80835	7.95324	7.75442	7.53211	7.89285	7.66223	7.03174	7.6337	7.42984	7.62296	0.0248662	0.384393
ILMN_1727200	SLCO4A1	5.51721	4.96036	5.16782	5.38869	4.60478	5.14112	4.63408	4.9207	4.68068	5.51378	4.8072	5.27519	0.0859535	0.56534
ILMN_1688464	MAP6D1	7.03465	7.18238	7.22476	7.11401	6.9058	6.88864	7.01036	7.02315	6.71277	6.82002	6.6401	6.6202	0.00288438	0.151652
ILMN_3223181	SEC13	9.40573	9.51118	9.56143	9.2938	9.2434	8.99476	9.31616	8.99226	8.92896	9.2248	9.2434	9.11091	0.00274379	0.150866
ILMN_1693397	PSG4	4.62577	5.31659	4.79434	4.59876	4.56854	4.39201	4.43259	4.69194	4.70775	4.40669	4.46973	4.51226	0.0207027	0.359211
ILMN_1711949	MARLIN1	4.69948	4.91298	4.90333	5.09383	4.62156	4.35777	4.51751	4.78305	4.79255	4.55081	4.40047	4.70646	0.00652537	0.224324
ILMN_1783276	NEXN	5.97295	6.13429	5.95705	5.92673	5.78656	5.59023	5.612	5.41164	6.01393	5.90377	5.53283	5.64318	0.00909675	0.25891
ILMN_1661687	IL21R	5.53796	5.89192	5.67989	5.28318	5.37143	5.12725	5.39272	5.4428	5.17653	5.33416	4.98008	5.47415	0.0176328	0.337549
ILMN_1837428		8.89389	9.001	8.89919	8.91003	8.89458	9.07069	8.75797	8.67635	8.73502	8.16735	8.20197	8.41806	0.0575648	0.509242
ILMN_1787705	ATP6V1B2	10.3707	10.3411	10.3636	10.3298	9.90993	10.1712	9.91429	10.0869	10.1904	10.0781	9.89429	10.0791	0.000553772	0.0737835
ILMN_1850338		5.78103	4.84021	4.96991	5.50538	5.33483	4.83524	5.06214	4.58567	4.57494	5.289	5.11989	4.90642	0.117656	0.612442
ILMN_1798690	ADAMTSL3	5.16729	5.42266	4.87215	4.45291	4.72805	4.54451	4.61305	4.45502	4.92506	4.7923	4.47657	4.81076	0.0556211	0.503858
ILMN_1666798	LOC649443	4.85476	4.74673	5.45751	4.58659	4.54278	4.50532	4.67703	4.54005	4.9336	4.40388	4.7423	4.4625	0.0450058	0.468716
ILMN_1798187	MYST2	4.80041	5.11931	5.03452	4.51317	4.51968	4.52886	4.73288	4.53417	4.35899	4.61267	4.49338	4.67192	0.00982796	0.266284
ILMN_2169761	CPNE8	7.01431	7.50628	7.03572	7.41302	6.84636	7.30968	6.74113	7.03465	7.12398	6.60874	6.98616	6.80726	0.0334518	0.424783
ILMN_1821915		4.80344	4.76593	4.66886	5.08127	4.3432	4.76413	4.63853	4.31454	4.44904	4.34857	4.40709	4.89406	0.0199251	0.353712
ILMN_1708159	PRKCABP	6.15856	6.53419	6.68176	6.72572	6.30453	6.16839	6.14631	6.4581	5.84256	6.26031	6.09045	6.45445	0.0263877	0.390415
ILMN_3278506	LOC148430	12.1696	12.0106	11.4333	12.1246	11.0521	11.5711	12.2272	11.205	11.8466	11.969	11.8587	11.2721	0.167934	0.666232
ILMN_1801476	CDS1	8.7291	8.97702	8.98632	8.66262	8.75417	8.7538	8.60514	8.64002	8.43802	8.53083	8.35728	8.15919	0.0153812	0.31865
ILMN_1673457	MECR	5.18371	5.27359	5.29169	5.81179	5.55062	4.94741	5.38181	4.87496	5.0963	4.92815	4.87355	4.99726	0.0517188	0.492227
ILMN_2066858	TNFSF13B	6.63343	6.43037	6.44005	6.70109	6.49568	6.19785	6.37288	6.04926	6.14708	6.23864	6.47475	5.96244	0.0103573	0.270911
ILMN_1708131	BHLHB9	5.65964	5.7692	5.26844	5.52585	5.54511	5.54832	5.15368	5.17304	5.37072	4.91318	5.38841	4.88366	0.0418501	0.456775
ILMN_1694983	DDX20	5.08447	5.32535	4.27252	4.56266	4.34556	4.4439	4.43674	4.46172	4.62031	4.67522	4.57917	4.45809	0.063823	0.522872
ILMN_1754078	CABP7	5.06065	4.90117	4.60189	4.74753	4.68388	4.78782	4.40609	4.42949	4.39199	4.3662	4.70625	4.38225	0.0114047	0.283976
ILMN_1731745	NINJ2	4.77761	5.02607	5.24699	4.97853	4.49053	4.60993	4.37085	4.98613	4.96213	4.90781	4.43292	4.83029	0.0346675	0.430804
ILMN_1854349		6.43556	6.81835	6.64501	6.59528	6.25178	6.12111	6.33224	5.99472	6.48672	6.28656	6.65748	6.39027	0.0150136	0.316093
ILMN_3235231	SNORA49	5.21319	5.25684	4.98723	5.11378	4.81772	4.86693	4.8333	4.9019	4.6747	5.10146	4.90438	4.57467	0.00416272	0.17979
ILMN_1660232	PEX5	9.05525	9.37045	9.19274	9.15862	8.84509	8.93499	8.78489	8.88088	9.09649	8.91839	8.98512	8.64135	0.00259917	0.14898
ILMN_3241034	SNORD3C	6.26421	6.12403	5.83688	5.20954	5.82977	5.74711	4.78853	6.00726	5.71438	5.62506	5.46525	5.22717	0.186248	0.68122
ILMN_1663252	LOC644099	5.14468	4.31482	4.49992	4.65332	4.33271	4.38324	4.30019	4.2902	4.48778	4.39492	4.27993	4.29467	0.0194114	0.350501
ILMN_3200234	LOC100131094	4.94421	4.80224	4.93633	4.69059	4.43311	4.51254	4.64513	4.61383	4.37382	4.46366	4.69099	4.55234	0.00111786	0.106341
ILMN_1867964		5.12512	5.32292	4.52043	4.48224	4.49529	4.44741	4.54922	4.75713	4.61537	4.84445	4.3765	4.35498	0.0620248	0.518445
ILMN_1768969	LBR	6.68983	6.75718	6.77085	6.81668	6.53225	6.76792	6.30827	6.35182	6.67145	6.5694	6.33734	6.0697	0.0146978	0.313692
ILMN_1691535	CUL4B	4.67262	5.54127	5.47522	5.44595	4.86192	4.89864	5.03083	5.24246	5.2952	4.60416	4.50683	5.36919	0.1247	0.622553
ILMN_1681757	FAM80B	5.70765	5.47087	5.64039	5.54314	5.23545	5.55578	5.16821	5.15321	5.70835	5.37813	5.21078	4.85341	0.030914	0.413577
ILMN_3240173	MTSS1L	5.0857	5.03772	4.77572	5.18131	4.8321	4.42548	4.62582	4.49442	4.69286	4.94297	4.83191	4.85476	0.0115786	0.285428
ILMN_3246595	AQP12B	4.85007	5.39402	4.40149	5.57819	4.51527	4.99587	4.61277	4.81788	5.09041	4.66348	4.82068	4.47122	0.123776	0.621397
ILMN_1688606	RNFT1	6.26785	6.15099	6.04443	5.55099	5.68958	5.79833	5.68546	6.02847	5.82977	5.59336	5.63583	5.3099	0.0411799	0.453535
ILMN_3245310	CCDC94	5.71196	5.99129	5.72895	5.78615	4.94421	5.48817	5.58616	5.48554	5.58422	5.61315	5.59878	5.679	0.0208295	0.360299
ILMN_2361185	PHF20L1	6.87354	6.94483	6.58108	6.64134	6.61839	6.35829	6.15138	6.39763	6.48126	6.57482	6.21882	6.82534	0.0214126	0.363401
ILMN_1738832	SACS	4.56412	5.7286	4.33783	4.49461	4.64109	4.69582	4.25584	4.42072	4.4036	4.33728	4.5246	4.51667	0.147774	0.64564
ILMN_1795937	VIL2	12.2117	12.1354	12.1571	12.1571	11.8401	11.8832	11.8082	11.9393	11.8832	11.8491	11.868	11.7981	3.19767e-05	0.0141307
ILMN_1761531	SGPL1	6.92693	6.99632	6.97381	6.84621	6.61915	6.47741	6.60618	6.58833	6.7851	6.75803	6.55717	6.64239	0.000420777	0.0647694
ILMN_1902278		4.51552	4.73442	4.66926	4.98711	4.33732	4.30632	4.49054	4.57288	4.24241	4.6336	4.48916	4.2877	0.00689267	0.229652
ILMN_1771118	SLCO1B1	5.23736	5.11069	4.86733	5.0369	4.74315	5.2216	4.56552	4.83951	4.44007	4.55908	4.83295	4.85077	0.027431	0.395869
ILMN_1801632	KRT5	13.054	13.091	13.1128	13.0043	12.7041	12.607	12.5583	12.6457	12.8773	12.8844	12.9307	12.8655	0.00188387	0.130461
ILMN_3248707	KCNQ1OT1	4.57654	4.82671	5.1905	4.75799	4.7263	4.81627	4.42731	4.31551	4.52438	4.45797	4.63096	4.3537	0.0205616	0.359097
ILMN_1672024	ISCA1L	8.24039	8.18081	8.06063	8.28723	7.86239	7.67288	8.09824	8.04751	7.53496	8.05466	7.9688	7.84844	0.00992553	0.266284
ILMN_1659537	MED8	5.85779	5.94695	5.89628	5.86074	5.56416	5.33704	5.71255	5.83936	5.48572	5.41394	5.50727	5.81351	0.00584416	0.21242
ILMN_1806907	PAWR	8.34109	8.27121	8.41622	8.37673	8.03173	7.83723	7.97626	7.88039	8.09696	8.34028	8.18009	8.01777	0.00331524	0.162023
ILMN_1659544	STX3	7.36328	7.5677	7.29549	7.53665	7.27706	7.3653	7.25484	7.18668	7.19934	7.09813	7.06367	6.63257	0.018913	0.347053
ILMN_1663156	DDX31	4.33416	4.72078	5.00876	5.18599	4.39147	4.42513	4.2709	4.9835	4.71292	4.61878	4.31099	4.33945	0.0749066	0.545493
ILMN_1691163	LOC440261	4.84402	4.68073	4.65219	4.58236	4.42387	4.36991	4.4947	4.19956	4.37448	4.2665	4.44034	4.50355	0.000913069	0.0953525
ILMN_2074860	RN7SK	7.47666	7.40149	7.48507	6.92024	7.21043	7.49867	6.41414	7.25596	7.10854	6.99253	6.53619	7.10484	0.119415	0.615795
ILMN_3191393	LOC100128892	5.38974	4.65145	5.10596	4.86673	4.48853	4.43275	4.69951	4.50236	4.68546	4.64067	5.03701	5.09738	0.0601128	0.516153
ILMN_1674116	FLJ37543	4.73205	5.5673	4.67077	4.52411	4.49504	4.92396	4.67432	4.5747	4.27891	4.62447	4.40893	4.56416	0.0865781	0.566802
ILMN_1846771		6.49543	6.3842	6.08421	6.05293	5.9621	6.27725	6.27119	6.14474	5.73861	5.99897	5.3806	5.81802	0.0671515	0.52916
ILMN_2068991	TBC1D3G	5.96133	5.64359	6.20694	6.16624	5.65095	5.67506	6.05183	5.8347	5.3471	5.70415	5.64262	5.61081	0.0273509	0.395396
ILMN_1801866	BRWD1	5.73625	5.71542	6.21041	5.59689	5.54671	5.78175	5.47869	5.29021	5.89493	5.55839	5.27128	5.25773	0.0446123	0.466597
ILMN_2281502	DHRS9	5.51026	5.34327	5.38774	5.51513	5.34656	5.90128	5.64262	5.64359	4.59763	4.58248	4.83277	4.52918	0.246259	0.72047
ILMN_1844068		4.95207	4.97824	4.79034	4.91794	4.67138	4.50413	4.65794	4.41567	4.50911	4.72397	4.41555	4.94334	0.00620105	0.217665
ILMN_1708081	LCLAT1	8.10545	8.34673	8.18529	8.29284	7.47951	7.62204	7.80567	7.54446	8.22083	8.34173	8.24242	8.16829	0.0854562	0.564702
ILMN_1898723		7.83219	7.8318	7.90633	7.94871	7.77799	7.79508	7.80787	7.64767	7.60148	7.30322	7.4271	7.2438	0.0154986	0.320044
ILMN_1795342	MLPH	6.09045	6.00358	6.33861	6.41728	6.36029	6.34767	6.57812	6.2359	5.4307	5.46757	5.41598	5.42975	0.220195	0.705086
ILMN_1718395	LCE3D	5.71159	4.87367	4.93931	5.45214	5.18766	5.01086	5.3099	5.86028	4.75935	4.50137	4.38091	4.50988	0.250914	0.722484
ILMN_1761594	FAM35A	6.65674	7.13632	6.77011	6.77912	6.62115	6.58729	6.55739	6.98518	6.59952	6.24525	6.52955	6.12607	0.0427095	0.460368
ILMN_1728975	SCO1	9.48401	9.67656	9.50143	9.46788	8.90471	8.94493	9.18446	8.78191	9.54063	9.55211	9.60455	9.31418	0.0658867	0.527475
ILMN_1743654	OR2A25	4.84489	4.96396	4.86895	4.703	4.4564	4.49073	4.76479	4.57716	4.40061	4.54775	4.76325	4.33202	0.0041475	0.179317
ILMN_1761086	VPS54	6.71815	6.72365	6.57482	6.51993	6.26265	6.60329	6.22697	6.29374	6.60457	6.18816	6.21597	6.25019	0.00572939	0.210434
ILMN_2295506	LUC7L	4.99986	5.57746	4.7384	4.91645	5.07668	4.91499	4.71019	4.71031	4.38997	4.78434	4.53154	4.92	0.062767	0.519863
ILMN_1717052	STARD10	9.40312	9.21043	9.37091	9.3499	9.2897	9.00037	9.20933	9.15756	8.71385	8.8456	8.88008	9.14619	0.0107193	0.276419
ILMN_1774161	ARL15	6.1168	6.09261	5.68148	6.06909	5.91928	5.64442	5.8895	5.68477	5.74165	5.81313	5.31765	5.48433	0.0215305	0.363401
ILMN_1703108	UBE2L6	6.94033	6.87476	6.76622	6.86873	7.18668	6.46517	6.37154	6.6384	6.55315	6.17607	6.69829	6.38566	0.0511109	0.49057
ILMN_1747546	TSPAN1	7.64475	7.40409	7.65143	7.96466	7.11834	7.09612	7.76255	7.35665	7.38911	7.4522	7.54596	7.18412	0.0335653	0.425296
ILMN_2214355	RAB30	5.99109	5.86464	5.67258	5.61048	5.40744	5.619	5.21792	5.7521	5.50622	5.21848	5.63219	5.50118	0.0146005	0.313049
ILMN_3247556	C8orf73	5.78638	5.33315	5.59392	5.67347	5.35856	5.54601	4.92346	5.80433	5.35336	5.03726	5.04465	5.28334	0.0586585	0.512178
ILMN_3247424	ADAP1	5.72681	5.18169	5.29794	5.27713	4.86924	5.01247	4.99871	5.18668	5.2147	4.87678	5.04735	5.33899	0.0163591	0.327346
ILMN_2312386	PAIP1	5.35864	5.3757	5.29212	6.06736	5.0937	5.852	4.96628	4.82527	5.50213	4.9563	5.18081	5.38933	0.130641	0.630907
ILMN_1711596	PQBP1	6.76136	6.88222	7.09257	6.87269	6.56151	6.2315	6.70052	6.70649	6.59651	6.82975	6.47367	6.69591	0.00968861	0.266284
ILMN_1795557	SNX3	4.92236	4.70269	4.76624	4.88515	4.44004	4.55342	4.48434	4.39993	4.51455	4.54519	4.64076	4.55319	0.000315296	0.0583105
ILMN_2411731	HPS5	8.33716	8.14946	8.43802	8.26674	8.14277	8.13821	8.07523	8.03032	7.77681	8.04223	7.85043	7.90633	0.00265121	0.149799
ILMN_3245878	SNORA70C	5.34243	4.73815	5.33111	5.15421	4.55333	4.77316	4.89493	4.70742	5.26403	5.02941	4.91245	4.57752	0.0488587	0.482328
ILMN_1789186	OBFC1	9.8256	9.71987	9.74147	9.66679	9.56643	9.43588	9.66259	9.62	9.13286	9.46121	9.2938	9.31531	0.00615581	0.217665
ILMN_1708006	MICB	8.06536	8.16829	8.13961	8.06117	7.67045	8.13586	7.86024	7.9688	7.81291	7.89324	7.69217	7.41632	0.0134361	0.303152
ILMN_1772329	LRRFIP2	9.0683	9.07031	9.0221	8.88131	8.80294	8.72482	8.81574	8.79097	8.56695	8.84125	8.62071	8.50209	0.00155494	0.120218
ILMN_1690476	QKI	5.14398	4.77408	5.05743	5.15821	4.83729	4.7053	4.6137	4.83894	4.55691	4.6669	4.8698	4.76004	0.00326961	0.160728
ILMN_1802615	CDK6	10.2015	10.3636	10.4383	10.2812	9.87197	9.91054	9.83968	9.85501	10.353	10.2084	10.0675	10.0447	0.00829582	0.249119
ILMN_1897160		4.76713	5.26577	4.72453	5.07372	4.65519	4.95228	4.73054	4.82729	4.50184	4.44142	4.59744	4.53816	0.0205072	0.359097
ILMN_1741406	HOOK1	8.59469	8.37181	8.47903	8.4718	8.28806	8.24207	8.46393	8.10583	7.93622	8.07326	7.95365	8.35358	0.00861793	0.254035
ILMN_1686735	LOC654135	6.46894	6.77541	6.42156	6.11435	6.3842	6.12521	6.08737	6.36374	6.08501	6.33951	5.89557	5.86268	0.0325758	0.420661
ILMN_1654429	C12orf48	5.14084	5.29833	5.46688	5.62148	5.19842	5.27265	5.38386	4.95092	5.1491	5.30273	4.91767	4.46381	0.0652756	0.526483
ILMN_1707206	LOC646533	4.8526	4.54137	4.73302	5.74939	4.47211	4.35215	4.34781	5.00413	4.59508	5.09274	4.43509	5.03819	0.180848	0.677647
ILMN_2393712	CTTN	10.4742	10.6436	10.7437	10.5101	10.3642	10.194	10.511	10.3671	9.80511	10.5372	10.5647	9.98527	0.0416356	0.455778
ILMN_1673804	ZNF426	7.06881	7.13527	7.12093	7.19387	6.48482	7.14242	6.93788	7.13453	6.92675	6.67867	6.58774	6.73041	0.0229773	0.373447
ILMN_1661537	LEPROT	10.1934	10.0437	10.2739	10.0549	9.93277	9.98527	10.0442	9.71679	9.84527	9.87197	9.72122	9.60012	0.00372211	0.17228
ILMN_1674859	LOC651576	5.50136	4.95944	4.87171	4.90788	4.81613	4.39434	4.86298	5.11693	5.08594	4.42599	4.80276	4.56194	0.0722728	0.539812
ILMN_1733831	PGBD5	5.51764	5.61274	5.73233	5.28223	5.56027	5.88248	5.92958	5.5677	4.65488	4.65503	4.61808	5.00822	0.261016	0.72682
ILMN_1697096	SPG7	4.94859	5.40337	5.12296	4.76581	4.8247	4.90887	4.73292	4.77703	4.44917	4.84642	4.46956	5.06082	0.0348527	0.43161
ILMN_2069945	SNRNP27	8.50717	8.4873	8.53861	8.12295	8.24698	8.14824	8.19399	8.30405	8.03288	7.83113	8.00276	8.14029	0.00850499	0.252653
ILMN_2404085	CLIP1	9.15651	9.1127	9.27281	9.2632	9.14492	9.28026	9.19389	9.06606	8.82016	8.42254	8.60667	8.66542	0.0604093	0.516615
ILMN_3238608	LOC100134322	4.91446	4.65169	4.68329	4.52646	4.40588	4.44969	4.40646	4.37161	4.32105	4.4285	4.43915	4.31971	0.000660108	0.0812299
ILMN_2325338	APOL2	5.78751	5.33302	5.71793	5.98667	5.87802	5.26976	5.51513	5.92611	5.18551	5.21008	5.19069	5.0653	0.101936	0.591401
ILMN_1655517	LOC654078	5.91483	5.45599	5.50575	4.87005	5.62666	5.11283	5.39497	5.53952	4.93736	4.79364	5.1213	4.55818	0.172663	0.670988
ILMN_1666893	TRIML2	4.68478	5.28601	5.13738	4.62242	4.55022	4.56587	4.85586	4.50662	4.69136	4.97284	4.34318	4.56835	0.0460567	0.472264
ILMN_1741572	AKAP8	7.30684	7.40543	7.24453	7.37093	6.82742	7.02797	6.74648	7.02035	7.31406	7.19537	6.87891	7.23813	0.0114368	0.284073
ILMN_1773175	LOC642399	5.26606	5.36304	5.35667	5.39138	4.76749	5.06214	4.81223	4.99716	5.05962	4.74493	5.18357	5.72154	0.0604367	0.516615
ILMN_3278157	LOC653156	7.72916	7.93591	7.81746	8.2119	7.19425	7.91548	7.47919	7.56567	8.00843	7.65359	8.01729	7.15007	0.0962071	0.582556
ILMN_1663562	OR2A1	4.57515	5.11975	5.21969	4.4346	4.56159	4.40103	4.54784	4.47373	4.5379	4.3878	4.80412	4.58039	0.0417862	0.456598
ILMN_1717639	SIK1	8.64479	8.52067	8.54118	8.4451	8.39569	8.27353	8.28998	8.2075	8.14589	7.99935	8.22281	8.36505	0.00142772	0.115264
ILMN_1822220		5.07934	4.99823	4.84675	4.92415	4.45143	4.56905	4.98951	4.83222	4.59746	4.76479	4.67665	4.41351	0.0102951	0.270188
ILMN_1658301	FAM83E	5.1782	4.66984	5.41532	4.51724	4.59466	5.07998	5.04193	4.5089	4.77168	4.27798	4.46125	4.42255	0.12272	0.620117
ILMN_1867664	SPTLC3	5.91307	5.81238	5.7263	5.51957	5.41924	4.98221	5.58974	5.50136	5.38479	5.35054	5.3988	5.91377	0.0394564	0.449354
ILMN_1800912	ZFP106	7.76028	7.98189	7.92588	7.97921	7.4643	7.50701	7.26361	7.42155	7.9991	7.7701	7.8309	7.63768	0.0255878	0.38738
ILMN_1770245	EPB41L5	5.89192	5.85615	5.8157	5.83786	5.65115	5.26261	5.30581	5.70792	5.16925	5.56332	5.98133	5.76233	0.0395772	0.449354
ILMN_1873620		6.61146	6.45577	6.88012	6.9117	6.64501	6.22697	6.559	6.71386	6.23736	6.12552	6.22697	6.5847	0.0350059	0.43211
ILMN_3273238	LOC100130480	5.14274	4.86363	4.9177	5.00603	4.3747	4.58634	4.5945	4.6697	4.7287	4.62724	5.46338	4.41703	0.0804589	0.555319
ILMN_1659843	DNAJC3	7.20805	6.92209	7.15086	7.06245	6.79959	6.97888	6.77651	6.99459	6.61879	6.77515	6.64916	6.69566	0.00323698	0.160439
ILMN_1748437	LOC646568	4.63096	4.95651	4.77652	4.76119	4.57007	4.57811	4.52067	4.32462	4.5995	4.34524	4.44863	4.46523	0.00142522	0.115264
ILMN_2047430	MARCH5	6.93818	6.88012	6.91673	7.09924	6.61032	6.59705	6.70527	6.59385	6.65536	6.94605	6.46591	6.69701	0.0024103	0.143616
ILMN_1766505	COMMD10	7.55459	7.7705	7.81258	7.54233	7.32878	7.25484	7.12206	7.05667	7.7056	7.49098	7.53445	7.46989	0.0203552	0.357952
ILMN_1779794	PPARD	5.70872	5.46087	5.63138	5.97853	5.29505	5.56806	5.62589	5.24875	5.26689	5.60406	5.3794	5.1759	0.0165977	0.329063
ILMN_1800716	LOC648791	5.27201	4.35011	4.42664	4.48335	4.37298	4.29039	4.41934	4.30994	4.37971	4.30618	4.2809	4.31018	0.041835	0.456775
ILMN_1777805	LOC652491	5.12012	5.03966	5.28334	4.58843	4.55497	4.75742	4.7499	4.38509	4.7183	5.47271	4.39846	4.6333	0.116549	0.611009
ILMN_1756578	CHRNA6	4.80814	4.9641	5.07095	4.67618	4.41724	4.7078	4.7992	4.77775	4.46971	4.35782	4.58957	4.52678	0.0096428	0.265568
ILMN_2262901	RUFY3	8.17958	8.00864	7.81692	8.0115	7.93536	7.86619	7.74959	7.58628	7.76145	7.68572	7.55144	7.50628	0.00569028	0.209916
ILMN_3181489	LOC100130790	4.63173	4.6152	5.07795	4.78165	4.42847	4.37314	4.43671	4.66464	4.49055	4.32218	4.68789	4.4191	0.00782568	0.242247
ILMN_3240605	ZNF488	4.97623	5.08225	5.23071	4.62275	4.45317	4.36719	4.63468	5.11501	5.04024	4.71314	4.59916	4.51102	0.0615627	0.517273
ILMN_1655577	TIAM1	4.97118	5.15321	5.21925	5.08607	4.89696	4.95809	4.87293	5.08205	4.44915	4.97149	4.56666	4.67221	0.01814	0.341731
ILMN_3306457	LOC729616	4.91923	4.98266	4.95996	4.28467	4.66422	4.50669	4.28328	4.41726	4.64389	4.39145	4.44793	4.54851	0.0271767	0.394779
ILMN_1715125	HAAO	4.70635	4.5885	4.8553	5.47337	4.91154	4.51407	4.61987	4.50113	4.76285	4.62259	4.42074	4.5052	0.0529946	0.496581
ILMN_1702609	B3GNT5	4.67768	5.54329	4.94515	6.00955	4.7342	4.99491	5.29458	4.87699	5.41345	4.92733	4.61909	5.10192	0.183909	0.679996
ILMN_1742332	KCTD12	9.14297	9.05896	8.95888	9.08555	8.55717	8.53474	8.72204	8.60131	8.65054	9.1748	8.86822	8.99529	0.019439	0.350697
ILMN_3181452	LOC100128627	6.0476	6.55932	6.11817	6.08391	6.00149	5.64294	6.20389	5.88	5.83331	5.84125	6.27186	5.55517	0.0472746	0.476504
ILMN_1819494		4.57353	4.40165	4.63066	5.35928	4.38242	4.65666	4.49504	4.37465	4.34553	4.27647	4.49556	4.51585	0.051959	0.492498
ILMN_3291253	LOC100133234	4.5882	5.3591	4.74225	5.30309	4.48944	4.74022	4.90474	4.52329	4.67134	4.8532	4.42665	4.98848	0.069241	0.533951
ILMN_1732158	FMO2	4.6849	5.58372	5.41897	5.10852	5.62506	4.95283	5.04024	4.47063	4.73932	4.70797	4.42599	5.24246	0.187348	0.682391
ILMN_2130441	HLA-H	8.84833	8.82499	8.87803	8.91729	8.56695	8.28107	8.56967	8.61445	8.63069	8.44308	8.62886	8.81519	0.00295724	0.15327
ILMN_1797342	FNBP1	8.3476	8.53567	8.41854	8.45429	8.51274	8.43311	8.31173	8.42695	7.94838	7.88981	7.89786	7.70524	0.0611303	0.517273
ILMN_1680480	SDC3	4.8666	5.50151	5.02538	4.79294	4.98617	4.52308	5.08328	4.7864	4.36712	4.67656	5.04301	4.52092	0.0777171	0.549074
ILMN_1657680	CCDC69	5.33953	5.05909	5.35937	5.35054	4.91067	5.27061	4.71742	5.41295	4.76198	5.01579	4.53124	5.2109	0.0627922	0.51987
ILMN_2404385	REPIN1	9.05119	9.25683	8.98682	9.07031	8.97481	8.84309	8.9442	9.21221	8.62946	8.84309	8.69536	8.20334	0.0553199	0.50281
ILMN_2195665	PANK3	6.62342	6.3413	6.16515	6.29072	6.0894	6.3505	5.90719	6.09417	6.11786	6.30851	5.94571	5.64564	0.0296707	0.406796
ILMN_3300744	LOC728666	10.7183	10.7041	10.7041	10.6937	10.3491	10.1888	10.4534	10.4344	10.3447	10.6495	10.6139	10.2249	0.00388944	0.174253
ILMN_2397602	ERBB3	4.79572	5.4422	5.46377	5.20713	5.08283	5.07106	5.23145	5.23483	4.60189	4.58805	4.68088	4.94471	0.0764968	0.547464
ILMN_1688997	C17orf58	5.22658	5.18551	5.18481	4.7891	4.73013	4.86606	4.98577	4.86061	4.45789	4.95198	4.61996	4.91794	0.0169476	0.332796
ILMN_1755024	IKBKE	6.95396	6.64773	6.61839	6.76872	6.9589	6.4886	6.60985	6.94414	6.18674	6.27077	6.08056	6.06221	0.104937	0.595274
ILMN_2333367	FKBP1A	9.86135	9.79304	10.065	10.0586	9.60896	9.68351	9.63109	9.83567	9.52666	9.83103	9.63435	9.42935	0.0039181	0.174578
ILMN_1655114	ABR	5.57819	4.72458	4.86465	4.58115	4.48608	4.3599	4.70345	4.84722	4.44751	4.67485	4.56113	5.04222	0.0984214	0.586303
ILMN_2301725	PDE8B	4.91022	5.09198	4.7748	5.77271	4.77517	5.27699	4.76639	4.6419	4.83568	5.11438	4.73503	4.57996	0.10435	0.594377
ILMN_1775501	IL1B	10.7957	10.9072	10.8708	10.9468	10.7367	11.0059	10.7419	10.8616	10.4274	10.2739	10.2911	10.3298	0.0457107	0.471601
ILMN_1706013	FTHL11	10.0775	10.3756	10.0368	10.3671	10.0408	10.1408	10.0525	10.3896	9.62396	9.50389	9.92862	9.66313	0.0664964	0.528651
ILMN_1770725	AIF1L	5.26636	5.39909	5.50151	5.33685	5.2952	4.96202	5.22567	5.6056	5.05144	5.15883	4.84561	4.49393	0.0764332	0.547354
ILMN_1655229	SLC7A11	5.93999	5.81682	5.61738	5.35881	5.12173	5.24777	4.88899	5.23973	5.97899	5.70617	5.46112	5.45294	0.109885	0.601739
ILMN_1807439	ALDH1A3	12.1571	12.3679	12.2919	12.3578	11.9232	12.1246	12.1163	12.1104	12.0512	11.9618	11.935	11.7583	0.00191432	0.131746
ILMN_1778136	ZMYND15	4.93387	4.86085	5.04256	4.96506	4.83975	4.9503	5.06056	4.73068	4.41316	4.4433	4.43294	4.36711	0.0401718	0.451407
ILMN_2390739	ZNF3	5.70433	4.96231	5.48667	5.70087	5.55776	5.45066	5.43402	5.31288	5.23145	4.53573	4.82271	4.99662	0.142984	0.642002
ILMN_1746525	FTHL2	10.0262	10.1315	9.80511	10.2961	9.76986	9.7912	9.83567	10.3475	9.60012	9.36407	9.59248	9.8507	0.062286	0.519179
ILMN_1774547	MPRIP	9.71179	9.60394	9.64773	9.55137	9.37045	9.3268	9.43772	9.57508	9.02531	9.1415	9.13736	9.64913	0.0168473	0.331429
ILMN_1763605	DIDO1	6.17304	6.16056	6.00815	5.94695	6.11786	5.57865	5.65115	5.91801	5.92347	5.70163	5.7135	5.60886	0.0106664	0.275562
ILMN_3234547	LOC100133803	5.73154	6.31541	6.04192	6.28555	5.62404	5.77546	5.72434	5.75317	6.0919	5.81802	5.72552	5.87594	0.017245	0.334195
ILMN_1746517	KYNU	10.449	10.5355	10.5947	10.519	10.7625	10.9454	10.7874	10.76	9.87737	9.49995	9.53993	9.6638	0.316468	0.749909
ILMN_1797009	F3	11.0714	11.0073	11.1542	11.1657	10.8673	10.7994	10.6402	10.7912	10.786	10.9852	10.9645	10.6039	0.00212597	0.137733
ILMN_3215367	LOC100131360	8.19975	7.79673	8.07485	8.12793	7.74419	7.56734	7.79	7.65762	7.72548	8.24039	7.68799	7.62604	0.0217856	0.365103
ILMN_1753040	ASB7	5.30496	5.48062	5.27967	4.9593	5.03022	5.51447	5.08459	4.98758	4.7662	4.50646	4.88389	4.91719	0.0666992	0.529004
ILMN_1700811	UBFD1	7.337	7.15537	7.24147	7.57124	7.1859	7.18505	7.34809	7.18451	6.725	7.10682	6.74024	6.77651	0.0370938	0.44102
ILMN_1768798	SPAG9	6.50858	6.57095	6.56602	6.56793	6.34513	6.10969	6.17196	6.07113	6.13096	6.35683	6.73011	6.15363	0.0151141	0.316831
ILMN_1714393	RAB24	6.18939	5.69506	6.07793	6.04303	5.95124	5.51748	6.12191	5.62506	5.82039	5.56027	5.81401	5.24298	0.0594977	0.513736
ILMN_2377240	AKTIP	8.84309	8.83921	8.85538	8.94928	8.69481	8.87389	8.70237	8.59469	8.65326	8.45965	8.17769	8.46059	0.0136189	0.304323
ILMN_1833376		4.91892	4.65662	5.36	5.01763	4.59439	4.80282	4.7638	5.06349	4.67455	4.58856	4.46145	4.60064	0.0337163	0.426041
ILMN_1912997		5.19635	5.52205	5.35354	5.3034	5.07604	5.12189	5.20792	5.27992	5.11635	4.7211	4.81219	5.05909	0.0126385	0.296081
ILMN_1905829		5.29212	5.12708	4.75074	5.06693	4.7555	4.54811	4.97481	4.56565	4.4576	4.94887	5.06903	4.79853	0.0358652	0.435163
ILMN_1652906	GBGT1	6.45159	6.52435	6.51115	6.61716	6.25898	6.06	6.57113	6.4331	6.12367	6.21257	6.39482	5.79858	0.0254656	0.386834
ILMN_2131293	ALG1L	5.1643	4.98861	4.65261	5.4372	5.08416	4.66806	5.25206	4.89439	4.75534	4.42271	4.43491	4.61915	0.100031	0.587935
ILMN_1893909	IKZF2	5.7822	6.11403	5.81179	6.01461	6.00187	5.65277	5.66401	5.58392	5.83443	5.43484	5.50466	5.41416	0.0179717	0.34021
ILMN_1808305	RTCD1	9.2055	9.26706	9.22085	9.02631	9.001	8.9512	9.13081	9.03043	8.8456	8.6468	8.71641	8.76291	0.00674299	0.227239
ILMN_1787330	OR8G2	4.33843	5.1703	5.38888	4.63733	4.56197	4.41271	4.55409	4.65431	4.65655	4.61859	4.41948	4.83791	0.0835921	0.561307
ILMN_1781735	IGSF11	5.11911	5.02831	5.04998	5.02401	4.70922	4.88073	5.15615	4.71079	4.89138	4.53972	4.53881	4.66194	0.0125653	0.295375
ILMN_2186137	RRAD	7.66534	7.3644	7.26838	7.33132	7.77581	6.70251	6.85248	6.77312	7.46723	6.1617	6.95705	8.21493	0.340581	0.759884
ILMN_1896550		4.81584	4.84202	4.76319	4.68868	4.35696	4.53655	4.26569	4.70931	4.53928	4.45563	4.4973	4.50503	0.00178936	0.12819
ILMN_1682664	LOC644809	6.0827	6.10318	6.17512	5.80168	5.86751	5.55366	5.80278	5.67644	5.84207	5.64791	5.96352	5.61942	0.00600662	0.214946
ILMN_1717869	LOC642702	4.76624	4.68641	4.93893	4.3289	4.46537	4.24108	4.34359	4.31359	4.36579	4.56266	4.37541	4.42175	0.00905743	0.258316
ILMN_1664776	EFR3A	9.09766	9.15405	9.32559	9.2844	8.60097	8.87346	8.59965	8.61172	9.27193	9.22162	9.19433	8.99801	0.0540615	0.499292
ILMN_1690170	CRABP2	11.148	10.8729	10.8783	10.9167	11.1995	10.7392	10.8908	10.6805	10.442	10.161	10.2178	10.9496	0.106744	0.598036
ILMN_1727315	DENND1A	7.38571	7.36511	7.35294	7.42746	7.23747	7.36251	7.07899	7.30917	6.91618	6.94414	6.90057	6.96233	0.00798431	0.244547
ILMN_1889472		4.91005	5.0054	5.14282	5.1805	4.61652	4.63325	4.27562	5.01929	4.8842	4.77923	5.00276	4.91645	0.0331919	0.423408
ILMN_3239610	LOC100133565	9.63109	9.40162	8.99268	9.1906	9.16175	8.92633	8.59498	9.46967	9.10574	9.13286	8.79097	8.89996	0.0680955	0.530868
ILMN_3250077	EIF4E	5.06767	5.53183	5.21529	5.23681	5.26186	4.84881	4.93868	5.06099	5.2812	4.90727	4.81633	4.63893	0.0296168	0.406796
ILMN_3279964	LOC388925	5.35141	4.9336	5.60861	5.35442	5.24834	4.52991	4.70854	5.32235	5.04552	5.60785	5.14072	4.54424	0.15425	0.651015
ILMN_1704079	RBM38	5.95382	5.75374	5.27814	5.73438	5.26174	5.60078	4.96531	5.54811	5.11248	5.82806	5.65474	5.12078	0.0986772	0.586631
ILMN_1792182	RDH12	5.25929	4.85372	4.98951	4.64384	5.31306	4.58106	4.52758	4.77324	4.46856	4.36171	4.34298	4.77652	0.0952613	0.581276
ILMN_1707077	SORT1	7.15365	7.13313	7.09519	7.06064	7.38636	7.11006	6.90303	7.17464	6.45119	6.54928	6.2359	6.72745	0.125726	0.624374
ILMN_3237926	CCNJL	6.0768	5.47128	5.69731	5.39546	5.21517	5.42563	5.75738	5.61476	5.45191	4.8083	5.26096	5.40165	0.0882682	0.570004
ILMN_2038775	TUBB2A	9.02172	8.95841	9.02844	8.95813	8.882	8.78541	8.87389	8.91386	8.50669	8.3603	8.51911	8.74627	0.0129874	0.298919
ILMN_1789134	XRRA1	5.23285	5.20447	4.98255	5.50591	4.76979	4.76027	4.85659	4.89926	4.76706	5.5727	4.93054	4.95012	0.0555381	0.503575
ILMN_1659352	KCNK13	4.59325	4.53009	5.05505	5.62666	4.95822	4.5287	4.90565	4.6285	4.64687	4.40896	4.89069	4.29831	0.138666	0.63815
ILMN_1662619	TFPI	5.99472	6.17304	6.19554	6.30555	5.7209	5.8182	6.13213	5.79635	5.93346	5.90404	5.90482	5.784	0.00286305	0.151652
ILMN_1870747		5.09383	5.29107	5.47139	4.71723	4.78027	4.81567	5.40889	4.95747	4.45503	4.91732	4.91039	4.55831	0.0946858	0.580941
ILMN_1767459	POLR3B	8.80143	8.99312	8.91785	8.80423	8.63271	8.68987	8.73743	8.64038	8.54141	8.62139	8.52245	8.30405	0.0024302	0.143752
ILMN_1653965	ITGB4	4.99525	4.38418	4.59702	4.96719	4.34493	4.52372	4.30414	4.48514	4.542	4.51892	4.52557	4.29942	0.0166116	0.329063
ILMN_1764380	GLTP	12.3001	12.3066	12.2518	12.1794	12.4477	12.3025	12.2887	12.0823	11.9087	11.4707	11.5579	11.6741	0.107111	0.5983
ILMN_1814333	SERPINI1	5.16942	5.56451	5.49065	5.60861	4.98736	5.41098	5.02373	5.64061	5.36161	4.55819	5.2942	5.04663	0.0949981	0.580941
ILMN_1790252	KRT36	5.41635	4.92746	4.99257	5.14603	4.73171	4.92052	4.86427	4.73288	4.90062	4.50101	4.89493	5.07668	0.0171435	0.334184
ILMN_2361400	ABCA12	4.95405	5.43361	5.62929	5.14112	5.39822	5.05835	4.96654	5.69432	4.75219	4.57448	4.79691	4.73353	0.150946	0.647371
ILMN_1692863	LOC647961	4.82649	4.85104	4.4964	4.94772	4.60735	4.60705	4.60203	4.25058	4.56464	4.33594	4.32125	4.61508	0.0111639	0.28083
ILMN_2362581	FNDC3A	6.37658	6.56902	6.33483	6.40292	6.19121	6.10292	6.11132	5.88029	6.17726	6.29494	6.06024	6.20942	0.00200666	0.135343
ILMN_1674376	ANGPTL4	6.32514	6.10771	6.14244	6.3872	5.64543	5.93633	5.77086	5.30932	5.86684	6.34559	6.63317	6.07849	0.146773	0.644254
ILMN_1734292	LOC647135	4.92784	5.10726	5.03794	5.24777	4.46812	4.7772	4.6638	4.74537	4.88327	4.91223	5.1752	4.67755	0.0185354	0.344461
ILMN_1672878	ABR	9.32131	9.52861	9.28711	9.38611	8.98557	8.79282	9.00688	8.96357	9.12125	9.38751	9.27427	9.17618	0.0112538	0.281111
ILMN_1672660	MBP	8.6084	8.74275	8.77343	8.6076	8.25268	8.37673	8.20398	8.33837	8.49093	8.59156	8.55266	8.31932	0.00287556	0.151652
ILMN_1660544	ARRDC4	7.40772	7.54038	7.48324	7.27831	7.40772	7.58096	7.3207	7.36065	6.97717	6.71772	6.6317	7.08473	0.0891303	0.572116
ILMN_3251351	NBPF7	4.75043	4.39835	4.84838	5.32235	4.29275	4.54208	4.52434	4.68201	4.46096	4.79565	4.31377	4.69219	0.0601841	0.516389
ILMN_3239709	LOC441666	4.74813	4.57142	4.30058	5.50085	4.38898	4.81813	4.34189	4.52735	4.49449	4.40559	4.54671	4.38369	0.105664	0.596241
ILMN_2359601	CAMK2G	6.41092	6.14618	5.9043	6.07825	5.71497	6.02932	6.19149	6.30725	5.51801	5.60822	5.75653	5.61874	0.0719964	0.539262
ILMN_1745034	SLC11A2	8.6357	8.84082	8.79809	8.72482	8.86934	9.10459	8.99743	8.66155	8.26259	8.09325	7.85998	7.81591	0.229936	0.709918
ILMN_1761829	HK1	5.82547	5.86074	6.02672	6.06511	5.78193	4.97136	5.58476	5.91655	5.76525	5.95951	5.51112	5.73154	0.0707451	0.537026
ILMN_1690077	PPM1A	5.61526	5.77825	5.4722	6.37266	5.40533	5.21585	5.5923	5.69297	5.43801	5.94317	5.31164	5.54346	0.0877666	0.56853
ILMN_1765644	COMMD8	9.60807	9.50143	9.46819	9.35093	9.09525	8.88806	9.12086	9.00377	9.24387	9.44166	9.38145	9.34874	0.0126891	0.296276
ILMN_2281186	RGNEF	5.52928	5.42924	5.62692	5.68046	5.35662	5.49951	5.38004	5.64039	5.11199	5.57728	4.58573	5.04701	0.094603	0.580889
ILMN_1683017	LOC646853	4.69378	5.34175	5.13468	5.27382	4.77652	4.97005	4.86879	4.58394	4.8401	5.0937	4.80836	4.61356	0.0303676	0.410059
ILMN_3205424	LOC649917	5.07106	5.08619	4.73425	4.62059	4.75883	5.01161	4.43985	4.7344	4.47308	4.64101	4.27065	4.36247	0.0490477	0.482328
ILMN_2403006	TJP1	7.90141	7.86131	7.82887	8.07446	7.51087	7.96348	7.66324	7.51473	7.65914	7.53783	7.54159	7.60991	0.00451106	0.186257
ILMN_1711928	FLJ20920	6.77931	7.00415	7.02206	6.83569	6.70052	6.5847	6.7029	6.56453	6.57441	6.82742	6.3413	6.65536	0.00410919	0.178815
ILMN_1688452	LCMT1	8.57073	8.64202	8.56198	8.57727	8.62946	8.14789	8.52007	8.53083	7.88705	8.21596	8.28028	8.16209	0.0278349	0.397042
ILMN_1889864		5.26279	4.61183	4.43468	4.7259	4.41383	4.46334	4.50585	4.35635	4.42228	4.32228	4.68802	4.56839	0.0339634	0.427338
ILMN_1694780	GCHFR	6.90795	7.07223	6.96674	7.04751	6.69506	6.66083	6.8948	6.81704	6.31541	6.79025	6.82975	6.65641	0.00795147	0.244193
ILMN_3237655	LOC100132308	5.27778	5.04183	5.72031	4.53341	4.73385	5.09001	4.89066	4.66681	4.86869	4.98069	4.95638	4.63106	0.100291	0.588461
ILMN_1850238		5.84035	5.77271	5.38445	5.88358	5.74994	5.36699	5.30482	5.41656	5.26844	5.68935	5.22124	5.41711	0.025641	0.387549
ILMN_2362902	RASSF5	8.28077	8.18647	8.24307	8.2487	8.0191	7.9974	7.95293	8.1838	7.72511	7.7649	7.93129	8.01603	0.00272281	0.15073
ILMN_1789999	SLC30A7	8.88088	8.87114	8.95813	8.82671	8.50717	8.78457	8.58466	8.36286	8.65012	8.66633	8.56695	8.62498	0.00136129	0.114369
ILMN_2408543	PLAUR	7.89642	7.80692	7.73065	7.82494	7.97752	7.83113	7.71779	8.06117	6.77395	7.51985	7.19615	7.11453	0.181833	0.67866
ILMN_3262439	FLJ46552	5.59059	6.30711	5.5281	5.85885	5.9233	5.16274	5.06471	5.51867	5.4412	5.69573	5.37831	6.05906	0.146485	0.644025
ILMN_1651254	LPP	10.1097	10.3373	10.2414	10.1794	9.66679	9.83049	9.71844	9.78306	10.2	10.0975	10.0026	10.1142	0.0142264	0.31055
ILMN_1893798		4.56107	5.80004	4.65547	4.85198	4.28204	4.38359	4.49684	4.90155	4.6107	5.509	4.85763	4.37335	0.257086	0.725564
ILMN_1777024	PCDHAC2	5.44559	4.78384	5.10541	4.62757	4.74881	4.75166	4.79255	4.56871	4.85104	4.9322	4.46461	4.49293	0.0519247	0.492498
ILMN_1668312	SLC2A9	8.54232	8.56509	8.44935	8.57276	8.31971	8.11846	8.27903	8.21469	8.23982	8.31212	8.19109	8.2622	0.00016383	0.042719
ILMN_1690616	LOC643008	4.79149	4.82604	5.0225	5.3149	4.9306	5.14059	4.61548	5.08731	4.68232	4.28591	4.35699	4.48878	0.100412	0.588676
ILMN_2227338	ANKRD23	5.30531	5.43574	4.94535	5.21048	4.9657	4.58087	4.98817	4.86895	4.87171	5.4811	4.81475	4.90105	0.0489964	0.482328
ILMN_1784880	TAF9L	5.71741	5.79615	5.8909	5.91538	5.0298	5.48667	5.63765	5.03618	6.26715	5.73154	6.03039	5.09928	0.192262	0.685786
ILMN_1782006	NBPF3	4.93885	4.49801	4.53779	4.66969	4.19459	4.29009	4.37305	4.34682	4.31953	4.30846	4.47167	4.66497	0.00942912	0.262686
ILMN_2223056	TBX10	4.9421	4.70474	5.23626	4.79409	4.6837	4.62015	4.70121	4.66376	4.61847	4.63664	4.7073	4.40378	0.0070117	0.231762
ILMN_1783266	OGDH	5.7901	4.98359	5.81849	5.09166	5.52705	5.12946	4.77676	5.09066	5.23973	5.08484	5.0696	5.13103	0.0984051	0.586303
ILMN_1729428	LOC652067	4.5748	4.86902	4.61828	4.70956	4.41917	4.41097	4.43258	4.33412	4.39515	4.40549	4.40429	4.42415	0.000302121	0.0573909
ILMN_1699339	LOC646010	4.42467	5.32689	4.69344	4.70432	4.45906	4.36205	4.419	4.83552	4.42843	4.41041	4.53684	4.53108	0.0513985	0.490959
ILMN_1767063	LOC648744	4.7643	5.24796	5.00162	5.22368	4.5701	5.14844	4.70968	4.67421	4.97316	4.82145	4.84482	4.41724	0.0409245	0.453
ILMN_1904378		4.73867	5.32015	4.44338	4.53901	4.52741	4.6916	4.32325	4.44183	4.53814	4.30444	4.36753	4.57257	0.0510694	0.49057
ILMN_1666624	RABL2A	5.41802	5.41583	5.18116	4.83825	4.73346	5.14217	4.67851	5.06461	5.06209	4.75528	4.94976	5.00748	0.0300668	0.408706
ILMN_3245564	RICH2	4.84814	5.13797	5.02954	5.26903	5.05829	4.78765	4.60487	4.58036	4.94175	4.81246	4.73706	4.73485	0.0108079	0.276967
ILMN_1674789	LOC651738	5.18448	4.99225	4.99807	5.16546	4.77968	4.64092	4.80706	4.73418	4.92636	4.60882	4.7502	5.12168	0.00657095	0.224638
ILMN_1679383	AKIRIN1	4.72769	4.75355	4.91854	5.20121	4.64375	4.56804	4.65625	4.51229	4.49678	4.85031	4.60856	4.55592	0.00726646	0.235745
ILMN_1759486	C13orf35	4.45393	4.42006	4.32773	4.9741	4.28274	4.25312	4.25773	4.226	4.24972	4.24633	4.26456	4.26356	0.00943579	0.262686
ILMN_3205762	LOC391132	5.17977	4.82145	5.12839	5.10897	5.0872	4.93801	4.75264	4.66727	4.84014	4.40173	4.9197	4.56278	0.0277633	0.396986
ILMN_1680840	LOC641941	4.72545	5.00527	4.3961	4.99356	4.491	4.45605	4.56896	4.34219	4.33656	4.34673	4.57488	4.81683	0.0291056	0.404063
ILMN_2319766	RUFY2	5.58649	5.83569	5.68477	5.09792	4.90952	5.60478	5.09041	5.06616	5.51617	5.17134	5.47948	5.26462	0.0743693	0.544148
ILMN_2390946	SCARF1	4.39219	5.52445	4.41269	4.62572	4.61353	4.42401	4.47943	4.32544	4.34486	4.38539	4.36593	4.6645	0.111381	0.604407
ILMN_1761514	ALDH3B2	5.09393	4.5865	4.37426	5.02776	4.53399	4.42621	4.87005	4.38443	4.40514	4.42136	4.51877	4.29843	0.0489942	0.482328
ILMN_1692245	LOC391742	4.70357	4.50198	4.61865	5.22343	4.67715	4.50096	4.31212	4.6399	4.39484	4.38157	4.47617	4.40612	0.0272763	0.395396
ILMN_3244309	LOC100134228	4.49548	4.42875	4.5174	5.18481	4.39747	4.5153	4.32119	4.34909	4.43084	4.34464	4.22344	4.36512	0.0282495	0.39864
ILMN_1715715	CEBPA	6.96751	6.8644	6.8067	6.80696	7.06425	6.70449	6.92085	6.83264	6.26946	6.21341	6.26965	6.31128	0.0923229	0.575343
ILMN_1778401	HLA-B	7.53585	7.83837	7.90348	8.00843	7.86099	7.31444	7.66223	7.33047	7.33531	7.57567	7.63107	7.55758	0.0233236	0.375585
ILMN_1745299	FABP7	4.65299	4.70259	4.52742	4.78778	4.43059	4.32476	4.30939	4.46601	4.57778	4.3259	4.33947	4.26443	0.00130359	0.112753
ILMN_3211055	LOC100133286	4.40439	4.417	4.73503	4.80082	4.25884	4.40382	4.23918	4.34231	4.262	4.26721	4.27193	4.36627	0.00292041	0.15249
ILMN_1771462	RPL36	8.16248	8.04561	8.08201	8.18783	7.96751	7.71621	7.91515	8.01865	7.44015	7.89736	8.14086	7.55704	0.026962	0.394113
ILMN_1775549	PRSS27	5.5188	5.29815	5.21136	4.909	5.6762	5.72065	5.48062	5.47076	4.25118	4.30671	4.41038	4.25557	0.377228	0.770953
ILMN_1652369	ERCC1	7.83988	7.77881	7.87497	7.92237	7.50468	7.16536	7.67659	7.65997	7.51752	7.88319	7.80497	7.31768	0.0273076	0.395396
ILMN_1783673	LRRC37A	5.39861	4.83863	5.49094	5.13069	4.94397	4.5602	4.82271	4.82303	4.99053	5.07755	5.19522	5.00276	0.0415034	0.455251
ILMN_2251452	RPS6KA1	5.09618	5.64039	5.26522	4.85578	4.68474	4.65514	5.01367	5.08174	4.98776	4.99063	4.76377	5.23651	0.0569595	0.507576
ILMN_1661416	LOC400958	4.7992	4.85837	4.63575	5.47251	4.71992	4.70339	4.74423	4.56157	4.41417	4.43385	5.10596	4.54746	0.0770634	0.548178
ILMN_3252665	C6orf132	6.65217	6.51481	6.57004	6.54773	6.78693	6.49514	6.42364	6.44272	5.71159	6.13697	6.0075	6.26402	0.082037	0.558284
ILMN_1716815	CEACAM1	7.82591	7.88981	7.77436	7.77482	8.11773	8.26459	7.94912	7.97842	7.25108	7.19307	7.00879	6.46619	0.329428	0.754805
ILMN_1770084	TACC1	9.4645	9.51719	9.52554	9.42211	8.81732	9.001	8.95066	9.04841	9.47487	9.51233	9.50808	9.24527	0.0458303	0.471686
ILMN_2410362	ACBD5	4.41085	4.41336	4.98062	4.75294	4.38729	4.27974	4.39817	4.32339	4.2925	4.31616	4.50305	4.31568	0.0108646	0.277462
ILMN_1673543	PGM2	8.25066	8.26031	8.2071	8.25309	8.12848	8.15677	8.16118	8.02033	7.98508	7.86547	7.703	7.62261	0.0138647	0.307225
ILMN_2150654	ZSWIM4	8.3805	8.69867	8.38908	8.45322	8.56003	8.66155	8.51955	8.67238	7.82223	7.88629	7.6192	7.80242	0.185599	0.680897
ILMN_1766542	LOC641705	5.36785	4.99653	4.57544	5.35167	4.52796	5.02274	5.21891	4.89493	4.52306	4.93469	4.44119	4.72195	0.110444	0.602535
ILMN_1657996	LOC642035	4.46394	5.56357	5.21149	5.26689	4.82947	5.20151	4.74416	5.07755	4.91535	4.71811	4.6159	4.61216	0.113881	0.607792
ILMN_3272378	EZR	12.5799	12.7794	12.7368	12.6497	12.4214	12.3759	12.3293	12.534	12.4685	12.3632	12.4379	12.2647	0.000541602	0.0730931
ILMN_1816342		7.56798	7.47541	7.70682	8.32531	7.34125	7.75503	7.3644	7.66534	7.61421	7.24749	7.75381	7.113	0.0963157	0.582702
ILMN_2206554	SLC35F5	6.97149	7.14378	6.88999	6.96896	6.7877	6.71338	6.80746	6.67802	6.79453	6.45982	6.71075	6.70052	0.00163635	0.123195
ILMN_1861091		4.88544	5.33194	5.03495	5.34207	4.77474	4.64576	4.97238	4.87772	4.98591	4.97729	5.12581	4.53301	0.028766	0.401874
ILMN_1689525	PMAIP1	4.78476	5.05216	4.69432	5.21713	4.96248	5.0066	4.61657	4.51017	4.59641	4.58438	4.53145	4.3926	0.0400571	0.45091
ILMN_1906966		4.76573	5.015	5.0291	4.95863	4.75504	4.65998	4.66492	4.85732	4.48218	4.46302	4.8083	4.55053	0.00520636	0.201333
ILMN_1652797	FAM174B	5.39363	5.03531	4.72879	5.26787	5.33595	5.16147	5.216	5.1782	4.44228	4.38221	4.33717	4.50292	0.202202	0.693123
ILMN_1681203	TWF1	6.36699	6.38638	6.48036	6.36235	5.90669	6.06945	6.30052	6.04571	6.21041	6.38638	5.84001	6.13975	0.00942149	0.262686
ILMN_1848374		4.7241	4.73089	4.59225	4.59089	4.3134	4.27166	4.42105	4.5268	4.37245	4.35214	4.42679	4.30001	0.000452839	0.06751
ILMN_1889229		5.35388	6.03453	5.89044	6.10348	5.99493	5.54483	5.98275	5.39293	6.02462	4.88532	5.3046	5.34785	0.194813	0.687521
ILMN_1810762	SNORD42B	5.15321	4.75057	4.52201	4.68802	4.37165	4.51472	4.73898	4.65142	4.32156	4.43884	4.46161	4.44207	0.0198089	0.35349
ILMN_1740523	KTN1	6.32551	6.37741	6.2366	6.53889	5.89418	6.35252	6.18152	5.65306	6.47384	6.50338	5.73255	5.87911	0.0945122	0.580842
ILMN_1661492	ARRDC1	6.23476	5.84256	5.81951	5.73758	5.5984	5.42763	5.90923	5.55776	5.35318	5.80168	5.27294	6.06158	0.0698364	0.535023
ILMN_1738736	SNX4	7.54049	7.80835	7.8367	7.68962	7.5121	7.84844	7.68293	7.51585	7.3418	7.221	7.16026	7.18168	0.0388412	0.44751
ILMN_1743034	KIF1B	7.05816	7.31495	7.17983	7.31208	7.09358	7.28557	7.05532	7.43636	6.72289	6.36476	6.8398	6.64611	0.106962	0.598036
ILMN_1809662	LOC440145	5.96613	5.28234	5.30844	5.85571	4.92733	5.34746	5.24404	5.52136	5.46338	5.30496	4.9093	5.82215	0.123837	0.621397
ILMN_1691237	CAP2	8.52771	8.87945	8.72482	8.59469	8.40902	8.63777	8.64715	8.41113	8.46152	8.21271	8.26197	8.12741	0.0164989	0.328734
ILMN_1764609	PWWP2B	7.66587	7.77542	7.89472	7.46086	7.74891	7.49723	7.60852	7.65049	7.14502	7.13784	7.15748	7.3644	0.0447221	0.467273
ILMN_1689353	APLN	5.40185	5.58718	4.99004	5.10662	4.78962	4.77146	4.90146	4.57298	5.2611	5.5118	5.35707	4.72211	0.126664	0.62522
ILMN_1712673	SASH1	7.01607	7.06751	6.88594	7.05605	7.19934	7.13453	7.12447	7.13757	6.30711	6.16387	6.26552	6.43641	0.196137	0.687807
ILMN_1740784	LOC390829	4.76676	4.36903	4.98538	4.53676	4.35877	4.53685	4.40237	4.38385	4.35394	4.39952	4.29715	4.30154	0.0100485	0.267354
ILMN_1699411	LOC645645	4.93023	4.66646	4.74202	4.77437	4.83308	4.60135	4.53652	4.2787	4.28423	4.32547	4.63613	4.44987	0.0149053	0.315236
ILMN_1814820	LOC643109	5.08731	4.46969	5.28727	5.21421	4.49972	4.53594	4.94805	4.55805	5.11189	4.95224	4.40073	4.83024	0.103917	0.593727
ILMN_3212737	LOC100131337	4.52097	4.35086	4.4675	5.064	4.29652	4.33189	4.27856	4.42279	4.28384	4.36413	4.23199	4.3174	0.0170156	0.333358
ILMN_1790819	LOC728556	8.71686	8.91254	8.842	8.79172	8.6048	8.71385	8.25141	8.63826	8.65487	8.47903	8.49377	8.41271	0.00460256	0.188324
ILMN_1742775	ZNRF1	4.80949	4.62678	4.79213	5.34175	4.72832	4.39985	4.49838	4.50814	4.76798	4.87994	4.61713	4.46307	0.0389351	0.447819
ILMN_3296002	LOC440461	4.55439	4.78853	4.41127	4.64701	4.18066	4.41594	4.41201	4.38291	4.27391	4.27646	4.24037	4.34384	0.0019787	0.13495
ILMN_1691846	G0S2	8.8672	9.20354	9.13286	9.15973	7.89957	8.15212	8.13284	8.13284	9.2088	9.93277	9.70301	9.2886	0.445517	0.791773
ILMN_3238910	LOC653545	6.22738	5.06891	4.74028	4.5189	4.90664	5.31438	4.74818	4.62605	5.04791	4.93428	4.36874	4.89035	0.284354	0.737919
ILMN_1899351		5.04382	4.73478	4.72001	4.44473	4.4093	4.3852	4.5976	4.35127	4.37882	4.64118	4.44603	4.40315	0.0106459	0.275371
ILMN_1707727	ANGPTL4	11.3415	11.4201	11.5265	11.3364	10.7708	10.786	10.9212	10.9246	11.3457	11.5246	11.4835	11.2185	0.0710096	0.537514
ILMN_3242377	NACC2	5.27606	5.20151	5.62082	5.24699	5.20838	5.13674	4.54105	5.40809	4.67801	4.77719	5.55839	5.10897	0.121953	0.619121
ILMN_3192867	GGT2	5.61942	4.73464	4.78242	4.8723	4.91049	4.36623	4.62299	4.93681	4.56712	5.14839	4.50207	4.68974	0.1197	0.616562
ILMN_1805990	BAK1	6.73527	6.45516	6.78956	6.98546	6.27468	6.25279	6.33056	6.75302	6.54429	6.8334	6.27764	6.39105	0.0419898	0.457276
ILMN_2256953	CASZ1	5.49951	5.06004	5.1213	5.1709	4.90944	4.41541	5.03124	5.0327	4.56742	4.91882	5.15622	5.3988	0.0895637	0.572252
ILMN_1907467		5.47736	5.07934	5.51764	5.54178	4.80095	5.33259	4.78144	5.03012	5.13109	4.84329	5.21529	5.82434	0.120328	0.616715
ILMN_1673455	RASAL2	6.29336	6.73845	6.77371	6.31242	6.13875	6.04078	6.20075	5.80814	6.23337	6.68304	6.27599	6.58211	0.0821435	0.558284
ILMN_1782551	E2F5	6.72538	6.65315	6.92923	6.9635	6.58923	6.75942	6.63296	6.77974	6.59884	6.34252	6.14025	6.42677	0.0266668	0.392325
ILMN_1674135	RALGPS1	5.09503	5.50807	5.12693	4.85635	5.16414	5.36	4.9293	4.79276	4.9503	4.65883	4.56624	4.47877	0.0971828	0.583639
ILMN_1667288	SNORD73A	4.69236	4.73255	4.41529	5.69044	4.6407	4.40652	4.53131	4.34104	5.01994	4.84876	4.42135	4.57941	0.168351	0.666504
ILMN_1801833	ARHGAP24	5.86524	6.20581	5.89869	6.27599	5.52881	5.86173	5.88295	5.4846	6.01949	5.83192	5.81868	5.79116	0.021602	0.363952
ILMN_1729487	GMPR	4.68278	4.84963	5.3339	4.89742	4.73764	4.66649	5.03908	4.59871	4.50839	4.72743	4.55762	4.42013	0.0379296	0.444785
ILMN_3243705	PDXDC1	10.0136	10.0754	10.0012	9.88153	9.98695	9.7719	9.84019	9.88395	9.57088	9.4563	9.57415	9.58733	0.0110434	0.279749
ILMN_1789074	HSPA1A	8.50055	8.69632	8.4863	8.68226	8.81889	8.27446	8.49093	8.73895	8.02504	8.19975	8.00591	7.90525	0.0997513	0.58741
ILMN_1781374	TUFT1	9.52706	9.61342	9.67618	9.53758	9.2938	9.39168	9.1602	9.38223	9.41148	9.09376	9.3439	9.36	0.00142689	0.115264
ILMN_1756210	OR6X1	4.99166	4.59823	4.61	4.41673	4.26634	4.41546	4.3907	4.27957	4.40006	4.35063	4.43156	4.42787	0.00617952	0.217665
ILMN_1809695	CAMK2G	8.2193	8.11321	7.99519	8.08244	8.18232	8.15618	7.9997	8.19704	7.45189	7.73865	7.20218	7.62133	0.122777	0.620179
ILMN_1784206	LOC653308	5.70002	6.3346	6.16765	6.04997	5.56713	5.70103	5.73063	6.09807	5.6146	5.71206	5.62942	6.18066	0.0544498	0.500119
ILMN_2193980	ABCB6	8.0807	7.91211	7.65593	7.89786	7.23813	7.35437	7.51951	7.62812	7.84057	7.61736	7.66814	7.95651	0.0380042	0.444899
ILMN_1680624	CREG1	8.7518	8.70817	8.80365	8.72352	8.41716	8.36385	8.29848	8.16248	8.60245	8.48487	8.46745	8.90751	0.0205946	0.359097
ILMN_1729580	NUDT9	4.77602	4.70856	5.35476	4.71891	4.44973	4.61252	4.74516	4.45015	4.43057	5.15359	4.51296	4.49201	0.0747865	0.545115
ILMN_1668055	SAA4	5.72007	5.78812	5.72601	5.81158	6.4581	6.38583	6.54355	6.68143	4.3505	4.34703	4.59519	4.46023	0.57384	0.824572
ILMN_3239735	WASH5P	5.92713	5.67786	5.91169	5.67938	5.26622	5.64543	5.7361	5.25564	5.56027	5.84486	5.50448	5.31081	0.0275982	0.396647
ILMN_1651966	FGFR3	5.32173	5.53727	5.22396	5.54799	4.9741	5.31865	5.16421	4.81175	4.98392	5.86942	4.619	5.2539	0.135404	0.634235
ILMN_2148150	CHAC2	5.55745	5.7159	5.492	5.45332	4.88405	5.14592	5.19522	5.41924	5.2565	5.43827	5.69023	5.14151	0.0344731	0.430336
ILMN_1667374	C14orf149	7.19537	7.15846	7.15389	7.38726	7.09019	7.10361	6.94775	6.98922	6.82344	6.98381	6.99779	6.58987	0.00818838	0.247511
ILMN_1745499	UXT	5.93723	5.31954	5.46273	5.41416	5.24422	5.17056	5.08145	5.13738	5.24912	5.5745	5.30413	5.24205	0.0249032	0.384422
ILMN_1772946	STRN3	8.67776	9.16522	9.1906	9.18697	8.83139	9.24847	9.0451	8.50055	9.11333	8.72056	8.90545	7.81368	0.212399	0.698806
ILMN_1781222	XGPY2	4.86055	5.5747	5.05757	4.73503	4.45698	4.87981	4.63506	5.04102	4.74859	4.68126	4.62701	5.12353	0.0845709	0.563055
ILMN_1767679	MCAT	5.67802	5.41635	5.6023	5.40412	5.2125	5.53619	5.32307	5.32956	5.52998	4.93801	5.08406	4.98606	0.0303678	0.410059
ILMN_1677607	SC5DL	9.7598	9.73654	9.71844	9.85834	9.8779	9.95666	9.78306	9.67847	9.51984	9.21709	9.08951	8.76209	0.163791	0.662783
ILMN_3243506	LOC100132826	4.90428	4.98944	4.75186	4.76749	4.45156	4.35264	4.84268	4.83216	4.55324	4.64805	4.3162	4.56843	0.0164855	0.328623
ILMN_1712031	LOC653629	4.99072	5.52043	5.29287	5.53087	5.05054	5.03318	5.41364	5.04615	4.5485	4.89066	5.28621	5.14112	0.0684845	0.53219
ILMN_1738438	MAST4	5.56925	5.62559	5.7793	5.74917	5.74831	5.81746	5.49267	5.57224	5.49985	5.18371	5.16877	4.70432	0.116561	0.611009
ILMN_1717477	PSD3	6.24145	6.20862	6.03937	6.11261	5.41013	5.81461	5.45178	5.70975	6.28897	5.94461	6.09013	6.23505	0.0912604	0.573816
ILMN_3304219	RBMS2P	6.85445	6.70109	6.7075	6.94154	6.62899	6.45466	6.63755	6.86086	6.36444	6.30035	6.52633	6.37767	0.0129697	0.298919
ILMN_3240557	LOC100133018	5.46214	4.57536	4.60554	4.32128	4.45437	4.5522	4.55707	4.27548	4.46662	4.4339	4.45267	4.47981	0.0902271	0.572858
ILMN_1704665	GPM6B	4.5304	4.99871	4.83721	4.92536	4.56194	4.89767	4.48554	4.48039	4.63097	4.47941	4.41734	4.37381	0.0169926	0.33335
ILMN_1665686	FAM38B	5.6737	5.09517	4.58714	5.58216	4.73363	4.81979	5.05194	5.10424	4.97623	4.87442	5.16992	4.89045	0.109047	0.600304
ILMN_1756814	PTPRE	4.40152	4.66851	4.4664	5.04566	4.34368	4.39154	4.50436	4.3216	4.40112	4.41457	4.25706	4.27563	0.0149796	0.315851
ILMN_3248786	LOC647588	4.68663	5.19164	5.18181	4.54813	4.8494	4.3748	4.98207	4.4854	4.70973	4.40023	4.52034	4.64097	0.0684932	0.53219
ILMN_2393243	GTPBP8	7.33047	7.3621	7.40016	7.47702	6.85859	7.05442	7.19793	6.86933	7.0588	7.16754	7.32841	7.35372	0.0109075	0.278196
ILMN_3236752	LOC100132494	4.76285	4.98221	4.79758	5.00748	4.75142	4.76783	4.66012	4.45071	4.41654	4.8478	4.50985	4.44582	0.0103323	0.270741
ILMN_1839369		4.41522	5.30844	4.33096	5.07576	4.4457	4.97925	4.64637	4.41038	4.43686	4.358	4.33379	4.4004	0.128771	0.628015
ILMN_1690911	C16orf87	7.65008	7.64362	7.94363	7.61601	7.337	7.62499	7.39414	7.35508	7.48615	7.46989	7.34492	7.44494	0.00256565	0.148155
ILMN_1744211	PLA2G4F	5.8737	5.7647	5.6888	5.77201	5.93888	5.36602	5.40301	5.70163	5.59258	5.35881	5.39983	5.18829	0.0297503	0.406997
ILMN_1674032	ABCD3	6.70313	6.85911	6.71741	6.91325	6.26587	6.71201	6.28409	6.29825	6.78543	6.73393	6.42397	6.63317	0.0247983	0.384215
ILMN_1763000	ADAP2	6.98412	6.94636	6.6266	6.4087	7.05155	6.81455	6.85197	6.51682	6.20266	5.89869	6.09686	6.25045	0.187246	0.68226
ILMN_1733627	NEDD4L	6.3087	6.87891	6.87793	6.68759	6.09868	6.57618	6.67832	6.47453	6.05696	6.49063	6.29721	6.58609	0.05745	0.509037
ILMN_1800512	HMOX1	5.39043	5.40131	4.91563	5.07898	5.22273	5.02851	5.10991	5.63274	4.31122	4.48385	4.6456	4.89066	0.193148	0.686501
ILMN_2386973	PKP2	7.90348	7.94317	7.8535	7.96974	7.25922	7.53535	7.1043	7.56838	7.99458	7.87838	7.86024	7.89227	0.0839248	0.561992
ILMN_1731418	SP110	8.36447	8.42572	8.42923	8.37056	8.57931	8.41073	8.37673	8.28401	8.00621	7.93129	7.79157	7.55364	0.103852	0.593727
ILMN_3265324	CCNYL3	4.4868	4.79341	4.39736	4.89183	4.53034	4.44317	4.22344	4.26226	4.44325	4.23767	4.39019	4.36254	0.0109722	0.279167
ILMN_2225608	FAM135A	6.1617	6.56268	6.29647	6.39287	6.1659	6.16981	6.23121	6.39727	6.0697	5.80298	5.89923	5.84564	0.0265113	0.391067
ILMN_1698209	AGPS	8.12691	8.36505	8.53264	8.23524	7.84725	8.12347	8.04223	8.08289	8.11367	8.12347	8.0707	7.87266	0.004849	0.193336
ILMN_1815326	CCDC68	5.58372	5.62228	5.69812	5.96271	5.07394	5.72944	5.5693	5.47869	5.50591	5.20484	5.76759	5.16174	0.0540282	0.499292
ILMN_3254413	LOC100129426	4.96337	4.66085	5.33741	4.70922	4.40563	4.56791	4.43951	4.74678	4.84876	4.551	4.77797	4.76481	0.0411557	0.453535
ILMN_2083946	TGFA	9.1014	9.04365	9.15367	9.11208	9.0384	9.14492	8.842	9.19031	8.6595	8.49489	8.5363	8.67703	0.0481762	0.479718
ILMN_1826738		6.02672	4.82293	5.01462	4.44642	4.71047	4.6446	4.92872	4.42835	4.63733	4.43864	5.26299	5.33223	0.283638	0.737919
ILMN_3306672	PATL2	5.36239	4.89493	4.4104	4.22667	4.66078	4.42539	4.47213	4.34839	4.43932	4.46887	4.41583	4.32052	0.102993	0.593727
ILMN_1801608	KCNN3	5.02649	4.96022	4.43686	4.40824	4.34306	4.55885	4.63295	4.32106	4.27823	4.44824	4.60369	4.24058	0.0428322	0.460667
ILMN_1913782		4.46596	5.29143	4.28578	4.6477	4.34053	4.35403	4.40564	4.49257	4.449	4.27403	4.53387	4.29524	0.0660301	0.527749
ILMN_1719178	ACOT7	5.91567	5.2611	5.73729	5.47198	5.25235	5.06288	5.40567	5.45178	4.94325	5.21481	5.55352	5.65135	0.0703413	0.535839
ILMN_3248035	NTN5	4.84274	5.20063	4.99215	4.89212	4.73127	5.03419	4.54003	4.46786	4.79477	5.16484	4.59443	4.29241	0.0717117	0.538847
ILMN_1695107	IL20RA	5.26045	5.54648	5.48885	5.02674	5.08513	5.29738	5.18912	5.0039	5.17977	4.9511	4.86363	4.83981	0.0230632	0.373974
ILMN_1717313	NFKBIE	6.54859	6.7114	6.55315	6.75783	6.53469	6.48198	6.32895	6.54482	6.28728	6.37015	6.2083	6.15116	0.00554679	0.208283
ILMN_1847363	LOC731835	4.79245	4.40674	5.15421	5.02153	4.45991	4.6578	4.36002	4.73706	4.36225	4.48738	4.51338	4.93772	0.0603711	0.516615
ILMN_1899018		4.36761	4.97771	4.46176	4.80169	4.25036	4.32516	4.44705	4.27156	4.41993	4.58397	4.35078	4.3382	0.0193095	0.349805
ILMN_1856480		5.7521	5.63039	5.54086	5.88198	5.45731	5.41013	5.28304	5.56925	5.5789	5.38652	5.41583	5.27976	0.00360313	0.169388
ILMN_1768004	PDCD4	6.75595	6.88129	6.76656	6.74824	6.29043	6.19171	6.36476	6.38488	6.4507	6.61424	6.74547	7.0326	0.0508433	0.490119
ILMN_1732722	TRNAU1AP	4.91154	5.03736	5.24382	5.38425	4.61944	4.95114	4.72783	4.84014	4.89972	5.18655	4.7599	4.94	0.0211809	0.362791
ILMN_1716407	SORBS2	5.34873	5.56829	5.64598	5.11511	5.56256	5.66299	5.42727	5.14654	5.21223	4.48632	5.05111	4.57829	0.197329	0.689079
ILMN_1672474	LOC401447	4.79823	4.59521	4.6533	5.00578	4.38083	4.3106	4.71661	4.61084	4.3444	4.38435	4.51623	4.61298	0.0116984	0.286103
ILMN_1881284		4.99653	5.09928	4.73464	4.54949	4.6948	4.78712	4.52977	4.60165	4.73271	4.46413	4.30877	4.41315	0.0267778	0.392515
ILMN_3213925	LOC441481	9.60012	9.08555	9.45233	9.33351	9.02739	8.91386	9.17618	9.00563	8.74729	9.42703	9.37726	9.04063	0.0455555	0.471234
ILMN_3246433	RNY5	5.53872	5.47546	5.38622	5.41635	4.97833	5.00527	5.18745	5.32891	5.54193	5.2258	5.29885	4.83963	0.0250331	0.385062
ILMN_1656361	LOC201175	7.6941	7.74792	7.74928	7.45997	7.58921	7.49469	7.55862	7.6978	7.11577	7.50362	7.22192	6.89416	0.0596391	0.514427
ILMN_1699121	TMEM16B	4.50699	4.64836	4.33301	5.50106	4.37066	4.44156	4.44103	4.4651	4.26723	4.36977	4.91279	4.48404	0.139067	0.638312
ILMN_1659444	KIF1B	6.02645	6.06848	6.41626	6.20966	5.82215	6.30359	6.0142	5.5993	6.18318	5.72137	5.13674	6.43494	0.181583	0.678389
ILMN_3206672	LOC389328	4.67789	4.99777	4.89857	4.83744	4.50224	4.52333	4.59656	4.61959	4.42666	4.48832	4.38599	5.05526	0.0238216	0.378809
ILMN_1778301	LOC652183	7.36371	7.15748	7.2001	7.34854	7.47155	6.99427	7.33899	7.25961	6.37445	6.70162	6.88999	6.88403	0.119093	0.61542
ILMN_1782897	CAPRIN1	7.4983	8.03759	7.92863	7.82953	7.62373	7.70682	7.39156	7.38726	7.95027	7.59986	7.61148	7.09283	0.0644406	0.5236
ILMN_3309759	VTRNA1-1	5.3471	5.0636	4.48596	4.89896	5.03647	4.42777	4.82171	4.75987	4.66546	4.64131	4.34009	4.67464	0.0820149	0.558284
ILMN_1660824	LOC441632	4.48389	5.04444	5.19039	4.72203	4.62432	4.47721	4.54065	4.30297	4.55795	4.71641	4.47829	4.96013	0.0559014	0.503995
ILMN_1814464	RAMP2	4.81716	5.42024	5.01604	5.43574	5.13754	4.95455	4.76148	4.58429	4.67413	5.06274	5.01889	4.96273	0.053826	0.499292
ILMN_1865601		5.36367	4.79578	4.98669	4.62813	4.69333	4.51636	4.54026	4.66234	4.66038	4.72551	5.01144	4.51694	0.0422554	0.458025
ILMN_1732555	B4GALT6	5.22729	4.6632	4.59238	4.99886	4.37586	4.44706	4.98008	4.61828	4.73717	4.80109	4.44354	4.33976	0.0672056	0.52919
ILMN_2105539	FZD10	5.16821	4.69374	4.90664	4.95025	4.65321	4.51067	4.51759	4.8312	4.59947	4.97903	4.63635	4.48989	0.0188774	0.346824
ILMN_1696397	LOC652833	4.53957	4.30503	4.43462	5.45227	4.4157	4.37808	4.3959	4.44278	4.34694	4.36912	4.52395	4.37037	0.102527	0.593194
ILMN_1740609	CCL15	4.43188	5.18844	4.78102	5.04897	4.66723	4.5046	4.59072	4.73519	4.84832	4.35975	4.54796	4.42675	0.0474849	0.477135
ILMN_2115005	FGD2	5.20001	5.36021	4.96812	5.92347	4.99771	5.10897	5.24577	5.25604	5.01424	4.65145	5.22908	5.18068	0.0929433	0.577117
ILMN_1658044	LOC648814	4.6444	4.88731	4.82227	4.80687	4.46496	4.55042	4.47277	4.66635	4.45827	4.44368	4.49026	4.55586	0.000669989	0.0815064
ILMN_1663759	LOC653701	5.19466	5.43086	4.49533	5.07604	4.8523	4.63537	4.38169	5.23078	4.49288	4.90824	5.08929	4.58418	0.144837	0.644025
ILMN_1806463	CTAGE6	5.54362	5.27547	5.03074	5.98367	5.19314	5.1257	5.70741	5.37674	4.92536	4.80361	5.09869	5.21815	0.13526	0.634204
ILMN_3185593	LOC100130955	4.61581	4.5311	4.58599	4.86623	4.37796	4.39381	4.30595	4.35549	4.30639	4.43421	4.30339	4.50414	0.00144778	0.115792
ILMN_2378696	GFM2	5.16008	5.45135	5.79765	5.80122	4.99498	5.18328	5.50106	5.00276	5.38203	5.54337	5.62859	4.9683	0.096495	0.582965
ILMN_3237946	LOC100134134	11.2276	11.6009	11.5114	11.2497	11.3274	11.3441	11.2897	11.5053	10.8374	10.8323	10.9005	10.927	0.0660656	0.527749
ILMN_2183389	TTC9C	6.78693	6.64829	6.46447	6.92991	6.6107	6.76622	6.24315	6.59528	6.19682	6.21461	6.2887	6.52855	0.0385264	0.447496
ILMN_2120022	ARL5B	6.59157	6.27468	6.41442	6.37418	6.2779	6.31949	6.22638	6.33993	6.32039	6.1696	5.38652	6.05454	0.0895683	0.572252
ILMN_1655796	MARCH3	5.20534	5.40621	4.60531	4.93686	4.70384	4.63095	5.1657	4.75423	4.8886	4.79488	4.61654	4.53807	0.0677691	0.529914
ILMN_1893335		5.18169	4.90533	4.36983	4.59348	4.28354	4.38751	4.53377	4.5877	4.53269	4.40837	4.71203	4.441	0.0460775	0.472264
ILMN_1792356	DPYSL4	8.13586	8.43405	8.26768	8.21337	7.82183	8.02331	7.91384	8.02769	8.2969	8.01777	8.18805	7.59924	0.0259833	0.387861
ILMN_1775114	ENTPD3	6.96042	6.98081	6.92106	6.89615	6.37563	6.65104	6.23353	6.36646	6.85662	7.00242	6.78042	7.03801	0.0737598	0.542902
ILMN_2101920	HNRPH1	7.69795	7.82255	7.5719	7.87497	7.0922	7.5947	7.80097	7.16649	7.63746	7.45022	7.73181	7.24845	0.0557175	0.503858
ILMN_1730620	ARRB1	5.64875	5.43218	4.94506	5.69246	5.18902	4.67733	5.14259	5.15421	5.2416	5.19451	5.35881	5.26689	0.0700335	0.535023
ILMN_1656285	METTL7A	4.79403	4.86834	4.60693	5.35856	4.5145	4.7912	4.69582	4.63224	4.52668	4.48483	4.64436	4.75422	0.0300598	0.408706
ILMN_1897310		9.46788	9.16175	9.61517	9.4984	9.24588	9.19961	9.2494	9.41025	8.8723	9.17707	9.05319	9.0673	0.0162348	0.32617
ILMN_1733655	LOC643936	6.59281	6.09553	6.29999	6.74547	6.34429	6.20716	6.3922	5.85282	6.11261	5.9107	6.1202	6.31625	0.0505841	0.488563
ILMN_3307757	C17orf87	5.05685	4.99886	4.78754	4.54448	4.41602	4.51081	4.48006	4.43435	4.73027	4.69432	4.54749	4.75201	0.0157929	0.322786
ILMN_1800951	ATXN1	6.81865	6.91356	6.63083	6.59914	6.26375	6.55226	6.25393	6.48239	6.86528	6.46566	6.44529	6.38692	0.0203783	0.357952
ILMN_1908547		5.0223	4.95214	4.75544	4.83172	4.5966	4.6712	4.87632	4.61677	4.60209	4.5296	4.6728	4.34988	0.00662606	0.225552
ILMN_1786469	FBXO22	8.77241	8.63191	8.69966	8.83958	8.32416	7.96191	8.53295	8.40476	8.63504	8.55547	8.53955	8.72605	0.0328442	0.421619
ILMN_2366192	FGL1	4.83713	5.10106	4.78705	4.53764	4.71072	4.52951	4.53407	4.31164	4.72846	4.62885	4.4747	4.40105	0.0180526	0.340767
ILMN_1679041	SLC3A2	9.09468	9.11592	9.30399	9.30722	8.90368	8.88246	8.87616	8.87512	8.87035	8.95948	9.02782	9.04365	0.000814399	0.0906049
ILMN_1819503		4.65936	4.48345	4.69429	4.6847	4.32223	4.38408	4.30455	4.2402	4.44791	4.34582	4.40585	4.38828	0.000501598	0.069959
ILMN_1702797	LOC541469	5.19661	5.5188	4.60247	4.56409	4.5875	4.50155	4.91763	4.78197	4.77146	4.60927	4.80022	4.58972	0.096871	0.583333
ILMN_1775136	C3orf45	4.64332	4.69544	4.3536	5.14121	4.43751	4.35323	4.31121	4.41629	4.38236	4.56513	4.62289	4.37455	0.0304632	0.410665
ILMN_1691047	EPS8L2	4.54643	5.69134	4.39316	4.52896	4.83197	4.27484	4.57322	4.72963	4.34119	4.40894	4.43052	4.52592	0.186907	0.681937
ILMN_1779710	RAB9P1	4.35168	5.25309	4.56851	4.48022	4.47349	4.41073	4.33298	4.30533	4.41068	4.31705	4.26498	4.58901	0.0575768	0.509242
ILMN_1812559	SLC7A6	6.5682	6.90782	6.77761	7.03835	6.19501	6.30752	6.21979	6.39105	6.83922	7.04957	6.41341	6.96605	0.126362	0.62522
ILMN_2075927	STK40	8.5821	8.23908	8.46588	8.1024	8.43311	8.47112	8.34467	8.41376	7.65359	7.56056	7.49888	8.20126	0.194338	0.687263
ILMN_1783598	CAB39L	6.28012	6.67207	6.47419	6.6978	6.53641	6.49971	6.35683	6.39704	5.90747	6.20075	6.27688	5.87166	0.0557159	0.503858
ILMN_2227248	SLAMF9	6.8161	6.85301	6.60618	6.29999	6.22051	6.5349	6.20184	6.42217	6.44933	6.47367	6.42249	6.22428	0.0190567	0.348198
ILMN_1727078	C17orf37	5.58448	5.40185	5.55251	5.81401	5.36386	5.40999	5.66197	5.32719	5.70251	5.40249	5.02451	4.61245	0.124957	0.623244
ILMN_2232463	ARL14	5.04791	5.35072	5.04969	5.09659	5.35125	5.10279	4.90026	4.87221	4.81848	4.72146	4.70911	4.41363	0.0649444	0.525568
ILMN_1765725	SBDSP	9.06506	9.19544	9.33305	9.01581	9.02844	8.73684	9.07799	8.80799	8.80706	9.07954	8.84165	8.63927	0.0119254	0.288408
ILMN_1774945	NRG3	5.1389	4.90033	4.77306	4.73017	4.5747	4.49252	4.54906	4.53143	4.71528	4.81979	4.48741	4.71537	0.00773406	0.242002
ILMN_1681777	SHROOM2	7.90115	8.06664	7.93976	7.9643	7.58356	7.89808	7.86869	8.16896	7.3325	7.71007	7.67809	7.3046	0.0650917	0.525909
ILMN_1748254	ZNF714	4.75481	4.51992	4.49261	5.04208	4.53092	4.33782	4.44764	4.32915	4.55887	4.31898	4.49589	4.40175	0.0126688	0.296276
ILMN_1773849	ATP6V0C	9.08502	8.86402	9.11549	8.96948	8.98117	8.70971	8.89806	8.89861	8.35483	8.69501	8.49208	8.84082	0.0267746	0.392515
ILMN_3246935	SNORA74B	5.0949	5.0136	4.45623	4.33878	4.31274	4.55745	4.40711	4.32726	4.55494	4.4498	4.51879	4.48136	0.0478288	0.478301
ILMN_3308138	RNU4-2	5.7631	5.80298	5.40621	4.68569	4.99829	5.27631	5.0476	5.34015	4.97136	5.24028	4.72429	5.52013	0.172195	0.670346
ILMN_1854169		5.46175	4.6189	4.57315	4.38919	4.30469	4.54751	4.53712	4.45506	4.45632	4.36517	4.72897	4.49383	0.0988799	0.586836
ILMN_3239576	LOC100216001	6.76595	6.88538	6.79232	6.97182	5.73255	6.1044	6.44684	6.29194	7.03507	7.37924	7.01073	6.63343	0.281514	0.737265
ILMN_1773909	LOC645334	4.83775	4.87827	5.15476	5.19676	4.96927	4.76907	4.88198	4.73685	4.60582	4.85586	4.72721	4.39415	0.0209984	0.36109
ILMN_1799031	LOC388327	4.43068	4.88285	4.64362	5.02525	4.35195	4.80015	4.39227	4.4453	4.41043	4.61815	4.44573	4.30623	0.0296502	0.406796
ILMN_1792497	HRB	8.50082	8.2993	8.34644	7.98773	8.15779	8.26031	8.20953	8.06825	7.82652	8.09413	7.74058	7.71698	0.0415684	0.455399
ILMN_3262876	LOC100128002	5.28644	5.08776	4.72716	5.19039	5.08437	4.55759	4.76362	4.65519	5.05517	4.59739	5.05194	4.62376	0.0542136	0.49962
ILMN_1776998	DNAJA4	8.26936	8.27482	8.12428	8.09361	8.34227	8.04126	8.28766	8.08164	7.64224	7.61353	7.63768	7.68356	0.0796917	0.554619
ILMN_3305999	LOC728971	5.12003	5.32464	5.30211	4.85795	5.07431	4.84868	4.96273	4.82068	4.69671	4.94511	4.99063	4.67636	0.0152096	0.317354
ILMN_3246957	PIK3R6	4.57547	4.44734	5.29201	4.59148	4.37242	4.43602	4.43082	4.27279	4.31684	4.39788	4.69269	4.69888	0.0674089	0.52935
ILMN_1668194	LMTK3	9.60288	9.29808	9.39701	9.33305	9.65254	9.50441	9.4961	9.4945	8.66066	8.35308	8.4077	9.49897	0.293621	0.741954
ILMN_3239475	LOC100131551	4.61749	4.69363	4.885	4.38801	4.40414	4.39188	4.34512	4.43136	4.31963	4.29894	4.36304	4.42033	0.00337192	0.163461
ILMN_1668619	KIAA1467	6.05166	5.53104	5.69528	6.42677	5.95784	5.68376	5.82281	5.61923	5.61315	5.60088	5.4038	5.51423	0.079275	0.553434
ILMN_1735987	ALOX12P2	4.45676	4.73876	5.00347	4.84352	4.35318	4.6338	4.43903	4.67291	4.50205	4.37943	4.59042	4.32334	0.0157899	0.322786
ILMN_1753312	PLXDC2	5.7048	5.7793	5.61476	5.36161	5.64294	5.69175	5.71542	5.30386	5.55491	5.29233	4.62724	4.90301	0.16719	0.665809
ILMN_1756285	FFAR1	5.17056	4.42342	4.74958	4.48566	4.31615	4.31103	4.65459	4.32068	4.49266	4.51349	4.39488	4.46556	0.0392434	0.448939
ILMN_1746888	PCOLCE2	4.72508	5.05592	5.19211	4.89584	4.59774	4.82022	4.66317	4.52085	4.90605	5.04497	4.58933	4.40638	0.0378596	0.444445
ILMN_1803925	MTMR3	5.70251	5.40068	5.37732	5.3427	5.03419	5.10608	5.22614	4.93455	5.30862	5.612	4.97783	5.25804	0.0350269	0.43211
ILMN_2407879	SORBS2	5.41196	5.68303	5.66401	5.25967	4.98423	5.53506	5.52418	5.35108	4.99141	4.88214	5.31631	5.26441	0.059145	0.512985
ILMN_3304678	LOC728671	4.98198	5.16982	4.92427	4.59145	4.67914	4.38737	4.46092	4.73932	4.7971	4.85664	4.83655	4.39052	0.0401896	0.451478
ILMN_1885233		5.41583	6.2729	6.08501	6.47568	5.80882	5.97672	5.88358	6.05483	6.10272	5.66131	6.01833	4.8051	0.258957	0.726189
ILMN_2224907	C4orf34	8.28303	8.33748	8.26842	8.41216	8.06333	8.10152	7.88596	7.90556	8.22281	8.00961	8.01603	8.21097	0.00240695	0.143616
ILMN_1682015	GAL	7.24453	6.74702	7.25484	6.8638	6.64742	6.44868	6.96405	7.04057	6.31208	6.92343	6.9489	6.74905	0.0823032	0.559001
ILMN_2149566	VPS25	8.9667	9.00742	9.13792	9.09871	8.98307	8.56067	8.99373	8.84833	8.59469	8.63191	8.88759	8.73548	0.00994424	0.266284
ILMN_1748596	LOC338328	4.66096	4.3408	4.59236	5.07431	4.31688	4.32648	4.29186	4.42738	4.72661	4.36952	4.41619	4.27706	0.0358408	0.435118
ILMN_1789089	DCTN1	4.58982	4.56226	4.91259	4.91779	4.35262	4.55511	4.31336	4.36797	4.42822	4.94736	4.409	4.40641	0.033247	0.423853
ILMN_3248990	UBTFL2	4.83533	5.07083	4.73326	4.56568	4.70761	4.44655	4.47524	4.39663	4.50993	4.40297	4.67216	4.61428	0.0108361	0.277216
ILMN_1688316	LOC645186	4.40893	5.05559	4.51274	4.42598	4.24681	4.32924	4.37205	4.32095	4.25138	4.28394	4.47443	4.343	0.0205176	0.359097
ILMN_3244348	SNORA18	7.67734	7.98609	7.90591	8.04019	7.43392	7.76982	7.64224	7.41222	7.89285	7.7399	7.67008	7.47419	0.0166668	0.329422
ILMN_2041725	MYOZ2	4.90548	4.67306	4.54121	5.04301	4.34796	4.67608	4.30275	4.36079	4.66176	4.55339	4.48609	4.75365	0.0255771	0.387357
ILMN_1698668	NR1D2	5.69229	5.64514	5.84326	5.45377	5.14151	5.16506	5.25235	5.50983	5.60162	5.33259	5.48641	5.59676	0.0210017	0.36109
ILMN_1777915	STX6	9.03118	9.29504	9.14344	9.00341	8.91671	8.91671	8.99431	9.02172	8.82963	8.74436	8.62744	8.7135	0.00679188	0.227558
ILMN_1689817	LCOR	7.22643	7.31144	7.28262	7.18774	7.02206	7.15514	6.83121	6.61357	7.26905	6.96816	6.82775	7.14783	0.0224197	0.369912
ILMN_1739714	SCUBE1	5.03355	4.56254	4.38512	4.87273	4.50717	4.42291	4.29664	4.40674	4.32142	4.58278	4.47669	4.51187	0.0214342	0.363401
ILMN_1788268	NAPG	6.85822	6.92343	7.18634	6.95121	6.70369	6.60618	6.75134	6.45425	6.97465	6.94447	6.39159	6.83065	0.0291488	0.404395
ILMN_1766346	ZNF512B	6.44155	6.79232	6.15856	6.37812	6.58729	5.84035	6.58255	6.34377	6.15956	6.31767	6.28436	5.24611	0.222771	0.706774
ILMN_1785209	LOC653111	5.45766	5.17679	5.39529	5.26174	5.46377	5.05054	4.95092	4.92202	5.41858	5.10079	4.53254	4.96471	0.0764605	0.547354
ILMN_2242299	AJAP1	4.87882	4.52016	4.98182	4.79255	4.28736	4.53185	4.36692	4.57379	4.68866	4.55355	4.7797	4.38657	0.0198793	0.353614
ILMN_1903858		4.35203	5.20635	4.80174	5.00408	4.30858	4.77676	4.78816	4.29338	4.9478	4.32519	4.65963	4.4524	0.112527	0.605719
ILMN_1775016	MPZL2	7.15115	7.35849	7.11261	7.41939	7.23425	6.69665	7.14021	6.86649	7.26103	6.42336	7.04992	7.23517	0.0859509	0.56534
ILMN_1896737		5.85995	5.56041	5.4103	5.45135	5.59545	4.93612	5.15498	5.73924	5.11791	5.08584	5.58011	5.17846	0.0894281	0.572252
ILMN_1678323	AASS	5.31765	5.75653	5.62881	5.72048	5.45979	5.21048	5.20534	5.42563	5.57616	5.42377	5.42563	4.94465	0.0328709	0.421619
ILMN_1759206	PLS1	5.95124	6.43145	5.75374	5.99472	5.34065	5.80519	5.6627	5.60009	6.18969	5.69731	5.8673	5.92404	0.0814736	0.557242
ILMN_1682328	LOC653563	4.3214	5.13725	4.95952	4.96684	4.76408	4.53169	4.5737	4.52132	4.47241	4.30708	4.58459	4.84012	0.0629402	0.520445
ILMN_2383306	GPATCH4	6.06284	6.04946	5.76233	6.09324	5.40472	5.71953	5.95407	5.42924	5.5727	5.83524	5.82765	6.01771	0.0397773	0.450106
ILMN_1767894	POLB	9.13346	9.12644	9.08857	9.12166	8.94118	8.88954	8.94736	8.93772	8.78302	8.84509	8.89861	8.52295	0.00352467	0.167576
ILMN_1655191	CASZ1	8.86529	8.94064	9.01748	8.82308	8.90186	8.89861	8.7977	8.90186	8.46745	8.42874	8.45063	8.27181	0.0484134	0.480097
ILMN_1818677		5.032	5.28712	4.79088	5.1104	4.74717	4.34294	4.83321	5.3798	4.81151	4.76607	4.92239	4.46447	0.102855	0.593727
ILMN_3215206	LOC100133836	8.04515	8.36061	8.09868	7.78112	8.23831	7.84535	7.84697	7.88739	7.49914	7.95365	7.76653	7.36142	0.0811517	0.55634
ILMN_3251648	AQP7P2	5.08062	4.85458	5.03654	5.25268	4.47317	5.06209	5.09967	4.75348	4.77788	4.49012	4.84547	4.77463	0.0399414	0.450792
ILMN_3310750	MIR657	5.38888	4.72142	4.86682	4.52555	4.45107	4.42776	4.64306	4.47715	4.77453	4.52575	5.0347	4.49941	0.0870719	0.567348
ILMN_1774259	FAM63B	4.99044	4.8644	4.94565	4.88761	4.94187	4.64815	4.56275	4.61322	4.54317	4.67278	4.42962	4.79294	0.00646024	0.2234
ILMN_1721818	CLDN10	5.38445	4.77321	4.59902	4.64127	4.59252	4.63195	4.56845	4.59314	4.42763	4.77431	4.53074	4.50556	0.0441594	0.464835
ILMN_3224926	RBM47	9.83567	9.7598	9.83103	9.82372	9.78837	9.95165	10.0921	9.97829	9.16083	9.19161	9.11646	9.04958	0.202101	0.693084
ILMN_1815734	FCHSD2	5.94879	5.41084	6.29072	6.37935	5.73704	5.72755	5.31423	5.81504	6.15856	5.43218	5.39722	6.30623	0.210021	0.697509
ILMN_1798006	ANKRD35	7.50825	7.28967	7.29392	7.3358	7.84807	7.59286	7.51685	7.50414	6.63206	6.41397	6.62939	6.54795	0.315188	0.749756
ILMN_1865639		4.94851	5.34684	4.84584	5.30273	4.6338	4.92272	4.87994	4.40039	5.14321	4.67109	4.78165	5.28514	0.0948407	0.580941
ILMN_1675428	PCDHGC3	4.70132	4.9019	4.92415	5.13643	4.61208	4.72006	4.72436	4.54749	4.61195	4.66119	4.68641	4.59441	0.00260295	0.14898
ILMN_1809550	LOC401620	4.78058	5.41482	4.54194	4.68799	4.74026	4.40802	4.3369	4.63521	4.60681	4.82947	4.59409	4.53034	0.0719124	0.539262
ILMN_1684922	LOC644322	5.35108	4.86471	5.07236	4.90183	4.71534	4.70047	4.54307	4.82681	4.98501	4.73815	4.72573	4.97652	0.0188333	0.346317
ILMN_3251662	HINT3	8.25141	8.08164	8.21097	8.26799	7.87077	7.74383	7.79644	7.76028	7.92273	8.31173	8.11846	7.93129	0.0170683	0.333464
ILMN_3306168	MOBKL3	8.7063	8.9512	8.79315	8.84878	8.48086	8.8357	8.626	8.41321	8.66894	8.42735	8.51861	8.46016	0.00620001	0.217665
ILMN_1692077	MXRA7	5.24748	5.2779	5.18068	4.96581	4.83172	5.01579	4.97379	4.8316	4.66652	4.98221	4.86433	5.01025	0.00487849	0.193944
ILMN_2370772	EIF4G1	10.5036	10.4545	10.5499	10.4283	10.2832	10.0026	10.1465	10.1894	9.98881	10.4757	10.365	10.2543	0.0084201	0.250744
ILMN_1680687	NSF	6.19027	6.39974	6.18066	6.42459	6.11385	6.29801	6.15226	6.12298	5.78656	5.96763	5.86638	5.91567	0.0135317	0.303814
ILMN_1744937	PTPRM	7.0032	7.09484	7.00924	6.865	6.71988	6.66212	6.82278	6.93379	6.82038	6.67732	6.43323	6.70846	0.00625394	0.218644
ILMN_1715467	LOC652281	5.51394	5.69323	4.88093	4.89469	4.66431	4.47398	4.75915	4.87923	5.52301	5.05206	5.02094	5.42659	0.206982	0.696137
ILMN_1763739	SOLH	5.85794	5.72459	6.03453	5.71709	5.64262	5.47415	6.01725	5.39421	5.61599	5.56382	5.49555	5.29885	0.0320419	0.41874
ILMN_1660787	SUCLA2	7.58887	8.23831	7.74017	7.54596	7.32223	7.75952	7.36628	7.4725	7.83113	7.43868	7.62842	7.24278	0.0703564	0.535856
ILMN_1766000	PM20D2	5.3046	5.63814	5.51709	5.71497	5.16342	5.31248	5.03938	4.81109	5.509	5.63138	5.30192	5.41583	0.0644184	0.5236
ILMN_3219455	LOC644745	8.48017	8.82117	8.66504	9.0221	8.27353	8.73708	8.48591	8.56037	8.57964	8.09583	8.4521	8.62795	0.0421116	0.457712
ILMN_1825067		4.36695	5.04484	4.67821	4.58139	4.27943	4.49487	4.3898	4.51675	4.38121	4.35632	4.40584	4.35416	0.0165478	0.329063
ILMN_1806068	NOC4L	5.22058	5.70331	5.69751	5.52264	5.18599	5.11235	5.54382	5.23044	5.03954	5.37444	5.31142	5.32611	0.0230289	0.373852
ILMN_3207122	LOC644563	10.4597	10.7297	10.6226	10.6217	10.3182	10.647	10.3298	10.4311	10.3172	10.2982	10.354	10.0083	0.0131658	0.300465
ILMN_1668577	LOC653198	4.37888	5.18761	4.67174	4.53359	4.37214	4.4537	4.27722	4.52643	4.36826	4.43752	4.56846	4.37712	0.0384043	0.447228
ILMN_3307940	FLJ35776	4.95892	5.2802	4.91763	5.04465	4.58185	4.75116	4.97118	4.88133	4.87045	4.76733	4.71491	4.70193	0.00659922	0.225055
ILMN_1703969	KIAA0251	6.20599	6.03917	6.33569	6.24877	6.09922	5.85843	6.09976	5.78425	5.60533	6.2083	6.29477	5.54648	0.0664544	0.528651
ILMN_1872600		5.23756	5.21881	4.92106	4.87286	4.62779	4.55077	4.55998	4.50435	5.07726	4.66284	4.90575	5.44952	0.117438	0.611989
ILMN_1660504	LOC646574	5.34029	5.09978	4.437	4.66376	4.45882	5.17846	4.29231	4.59168	4.55816	4.56069	4.62494	4.65474	0.131668	0.631544
ILMN_1766560	ANKHD1-EIF4EBP3	5.87656	5.15578	5.5188	5.2326	5.71984	5.17279	5.4412	5.64543	4.71472	4.77753	4.64179	5.29233	0.226118	0.708039
ILMN_3187535	FAM30A	4.97186	5.01796	5.05646	5.14159	4.73698	4.38965	5.03507	5.06149	4.66848	4.61588	5.05173	4.65495	0.040428	0.451997
ILMN_1813455	SP110	4.93612	5.10624	4.80891	5.12543	4.9341	4.77115	4.6236	4.51807	4.76023	4.70153	4.74164	4.74278	0.00545073	0.20578
ILMN_3246242	LOC388152	4.98655	4.96939	5.04301	4.67403	4.37007	4.80917	4.56102	4.83533	4.79502	4.67541	4.47555	4.66437	0.0165892	0.329063
ILMN_1914495		4.60254	4.50047	6.15956	4.66913	4.54552	4.52782	4.95101	4.75898	4.65564	4.55567	5.03861	4.67159	0.290821	0.741034
ILMN_1666546	DUSP14	10.3217	10.1148	10.3109	10.2533	10.0377	10.0616	9.93887	10.0247	9.97748	9.93575	9.88596	9.98089	0.000464095	0.0677343
ILMN_1687960	LIMK2	7.30654	7.04638	7.17219	7.45745	7.25676	6.95621	7.15408	7.09649	6.66457	6.81865	6.89656	6.9637	0.0256959	0.387549
ILMN_2326509	CASP1	8.42645	8.67776	8.52699	8.54141	8.32742	8.47574	8.22953	8.45758	8.3246	7.98907	8.22454	8.16017	0.00899587	0.257544
ILMN_3244646	RNU1G2	6.23436	6.64577	6.54928	6.5977	6.28132	6.37848	6.6735	6.60347	6.07825	6.14875	5.81706	5.91741	0.0979576	0.585876
ILMN_1783956	ATP8B4	4.48925	4.74808	4.87699	4.72219	4.529	4.45116	4.32883	4.4712	4.48918	4.41893	4.57364	4.25626	0.00451475	0.186257
ILMN_1664928	ZNF599	4.3639	4.6288	4.84862	4.7161	4.35769	4.40872	4.43656	4.39397	4.43281	4.31104	4.34416	4.27529	0.00421505	0.181118
ILMN_1794190	CCPG1	6.03121	6.24372	5.90141	6.14042	5.08846	5.92793	5.66775	5.4132	6.7313	5.9233	5.84564	5.88137	0.236468	0.714288
ILMN_3239574	SNORD3A	6.99902	6.89905	7.0795	6.55974	6.6735	6.56343	6.45545	7.24017	6.68934	6.76872	6.18634	6.34343	0.116874	0.611469
ILMN_1779374	AMMECR1	8.77867	9.0228	8.88362	8.95888	8.67856	8.55717	8.52699	8.40349	8.81574	8.65627	8.70194	8.79464	0.00558126	0.208645
ILMN_1739573	TNRC6A	4.79357	4.92998	4.68875	5.21545	5.01806	4.83446	4.44397	4.55115	4.48357	4.83099	4.44543	4.49489	0.0514643	0.491253
ILMN_2376859	PDGFD	4.40702	4.54143	5.1056	4.5977	4.37412	4.34796	4.43483	4.33258	4.70047	4.31195	4.37686	4.27229	0.0348019	0.43161
ILMN_3244130	LOC730389	4.54848	4.76032	4.90858	4.55509	4.39828	4.30457	4.36313	4.38892	4.64911	4.57572	4.41759	4.29632	0.00823803	0.248101
ILMN_3309164	MIR1185-1	6.97763	7.14828	6.76978	6.90468	6.75134	6.69098	6.79257	6.63979	6.69506	6.46733	6.98081	6.43253	0.0183374	0.342895
ILMN_1678095	SMPDL3B	5.69481	5.40355	5.41559	5.44499	6.02996	5.39497	5.55473	5.52229	4.75878	4.74372	5.04366	4.7195	0.240352	0.71584
ILMN_3203976	LOC392008	4.78003	4.894	4.55621	4.77148	4.3288	4.59117	4.36351	4.45089	4.57588	4.5294	4.5334	4.4802	0.00280943	0.151598
ILMN_1756920	ADAM15	12.1069	12.3253	12.2737	12.2065	11.9778	11.8893	12.03	11.8039	11.9712	12.1409	11.99	11.8715	0.00187212	0.130461
ILMN_2097052	CDY2B	4.37059	4.8307	5.01753	5.02002	4.66822	4.66364	4.42701	4.43955	4.75099	4.63594	4.46756	4.27478	0.0450507	0.469068
ILMN_1761882	C3orf14	5.25375	5.20725	5.02859	5.61599	5.23454	4.74212	4.91354	4.82476	4.79239	5.66751	4.854	5.0327	0.11518	0.609054
ILMN_2216838	DKFZP586I1420	6.19149	6.00856	5.58649	6.0389	5.68546	5.68024	5.51588	5.80756	5.41047	5.80433	5.5984	6.00011	0.0412794	0.453891
ILMN_2061435	MEG3	9.21937	9.46121	9.44791	9.25875	8.99312	8.84165	8.95251	8.87579	9.2886	9.35031	9.3499	8.97456	0.0297305	0.406981
ILMN_1652540	RELL2	6.51394	6.30981	6.72693	6.47384	6.06498	5.72775	6.05146	6.17512	6.30981	6.52733	6.55591	6.49037	0.0826493	0.559447
ILMN_1668907	BCR	4.4149	4.99026	4.83191	4.86108	4.43255	4.45116	4.49252	4.60135	4.6299	4.42916	4.52869	4.48464	0.0108763	0.277567
ILMN_1655950	ZHX1	4.96022	5.66335	5.0364	5.39078	5.25145	4.59964	4.63291	5.16493	5.08174	4.68883	5.20336	5.33283	0.134849	0.634023
ILMN_1815319	CMTM4	9.73918	9.64974	9.7912	9.54458	9.68718	9.64477	9.73261	9.73164	9.12043	9.27806	9.12644	8.98307	0.0951926	0.58111
ILMN_3247297	LOC100132541	4.5716	4.43564	4.36579	5.36452	4.33039	4.65994	4.3548	4.42462	4.35313	4.4696	4.38056	4.35801	0.0921045	0.575138
ILMN_1768577	PCSK6	5.21058	5.26551	4.88321	4.72453	5.20809	5.19451	4.88708	5.13069	4.31745	4.32703	4.34601	4.61281	0.193592	0.686501
ILMN_1701526	LOC392197	4.4296	4.55767	5.16835	4.36443	4.32453	4.44007	4.35854	4.33544	4.33979	4.4677	4.24896	4.38177	0.0412155	0.453664
ILMN_1738093	TMEM118	5.43855	5.93558	5.47846	6.04192	5.49926	5.58904	5.69751	5.77992	5.06076	5.55203	5.37873	5.0888	0.102509	0.593194
ILMN_1688381	BPTF	5.0004	5.14517	5.02401	5.09823	4.91403	4.58515	4.7309	4.66497	4.82424	5.06655	4.48043	5.12767	0.0311616	0.415263
ILMN_1655780	METTL10	5.19065	5.6343	5.43179	5.20989	4.90095	5.20782	5.19195	5.06159	5.09589	5.04526	5.17077	5.11814	0.00849583	0.252595
ILMN_1703178	SCG2	4.83889	4.7682	4.87793	5.13326	4.56634	4.38272	4.72451	4.47806	5.02851	4.58405	4.62081	4.71072	0.0256451	0.387549
ILMN_1796141	PKP3	4.92286	5.17554	4.78236	5.03518	4.72769	4.56125	4.58139	4.7001	4.5716	4.89332	4.53056	5.12603	0.0319166	0.418689
ILMN_1782274	NYX	4.42523	4.78603	4.445	4.97615	4.32648	4.36113	4.57275	4.28728	4.39452	4.46045	4.28819	4.43481	0.0177939	0.338625
ILMN_2074575	LOC652838	6.45279	6.01025	5.74655	6.0154	6.15062	6.10803	6.33196	6.06049	4.7818	5.59724	5.68256	5.59887	0.277607	0.734911
ILMN_1830598		5.41444	4.88327	4.92052	4.44164	4.64549	4.54953	4.44253	4.75336	4.84261	4.69544	4.59263	4.66068	0.067098	0.529004
ILMN_1725969	RPP14	5.81108	6.39353	5.84564	6.00993	5.59099	5.22543	5.58216	5.87755	6.46953	5.85571	5.76125	5.62067	0.160691	0.659492
ILMN_3308505	MIR129-2	6.25097	6.19545	6.12983	6.45217	6.0866	5.87079	5.83168	6.08737	5.894	6.203	5.98467	5.9621	0.00606656	0.216249
ILMN_2103774	PIP5KL1	5.37873	5.12752	4.96213	5.43423	4.6256	4.64789	5.03003	5.05952	4.8593	5.38081	5.2768	4.78884	0.0868694	0.567228
ILMN_2366790	DDX52	7.81509	7.76428	7.88629	7.88739	7.53139	7.60081	7.51441	7.61174	7.71621	7.5866	7.70524	7.30366	0.00321922	0.160145
ILMN_1691731	PARP14	7.14973	7.27169	7.36114	7.26965	7.41801	7.18451	7.1279	7.29895	6.89444	6.9323	6.77422	6.3382	0.115389	0.609054
ILMN_1735156	SLC4A11	7.89553	7.78299	8.06276	7.70381	7.46635	7.41282	7.30824	7.63485	7.70938	7.50876	7.5242	8.18981	0.068152	0.531111
ILMN_1753413	TRIOBP	6.69248	7.22964	6.84967	6.55191	6.50082	6.32074	6.56108	6.27926	6.64611	6.75369	6.68513	6.76728	0.0526747	0.495595
ILMN_2208373	TMEM164	5.56606	5.41098	5.49143	5.3471	5.47569	4.84372	5.49132	4.83017	5.34107	5.28727	5.13005	5.09902	0.0516147	0.491571
ILMN_3238676	ULBP2	8.70194	8.51911	8.60097	8.81817	8.68017	8.90186	8.66752	8.837	8.15799	7.72301	7.91078	8.26974	0.209743	0.697223
ILMN_1826616		5.16676	4.64493	4.53212	5.43933	4.77487	4.97947	4.50977	4.67587	4.62326	4.80549	4.35096	4.7152	0.110359	0.602535
ILMN_3306336	LOC728348	5.13314	4.52368	5.03459	4.74353	4.68187	4.27761	4.88304	4.50053	4.71521	4.42973	4.67423	4.57693	0.0495133	0.484474
ILMN_1658759	PEX19	7.96751	7.82456	7.67571	7.97892	7.5616	7.38571	7.41859	7.51163	7.77799	7.82494	7.55927	7.7237	0.0137933	0.306379
ILMN_2122760	TTC22	5.36452	4.40886	4.6073	5.00668	4.43061	4.78116	4.53485	4.58652	4.62212	4.59851	4.66259	4.42905	0.0789211	0.55266
ILMN_1813801	LOC643668	7.22192	7.4983	7.35869	7.74188	7.15748	7.2646	6.94845	7.53162	7.20704	7.05605	7.07494	7.2729	0.0306311	0.411497
ILMN_3242818	RNU105C	4.9636	5.26873	4.6581	4.77132	4.69386	5.03676	4.84218	4.4506	4.75601	4.42937	4.49871	4.48944	0.0627708	0.519863
ILMN_2381197	RNF19A	6.89529	6.60589	6.7148	7.15571	6.67112	6.715	6.91802	6.86016	6.22207	6.54704	6.43787	6.24586	0.0819477	0.558284
ILMN_1697629	PLA2G4B	9.02446	8.96433	9.02929	8.89332	9.27806	9.05848	8.82155	8.82308	8.62071	8.20368	8.30899	8.5821	0.131543	0.631544
ILMN_2395496	KLK7	4.46873	5.04231	4.50566	4.39884	4.30133	4.35693	4.51378	4.25414	4.27491	4.38068	4.21446	4.40869	0.0246431	0.38345
ILMN_1724658	BNIP3	11.3312	11.3976	11.4187	11.2325	11.13	11.078	11.0362	10.9043	11.2154	10.9721	11.2129	11.0852	0.00208746	0.137294
ILMN_1830806		4.72127	5.22257	4.79715	5.28621	5.20224	4.78846	5.10719	4.4639	4.45977	4.60822	4.61197	4.68725	0.107961	0.599191
ILMN_2154186	HNRNPCL1	4.41102	4.65277	4.88062	4.87859	4.43611	4.39881	4.34401	4.38242	4.35829	4.53362	4.56248	4.5051	0.00869909	0.255134
ILMN_1651429	SELM	7.7823	7.65213	7.47419	7.92775	7.56484	7.26728	7.40869	7.50935	7.35777	7.4432	7.35915	7.63746	0.0102899	0.270188
ILMN_2389810	ATP11C	6.0024	6.27599	6.02847	6.36185	5.99187	6.0665	5.57571	6.1087	6.06909	5.41268	6.23055	5.75738	0.086479	0.566711
ILMN_1807563	FKBP2	6.18152	6.11261	5.95559	6.08056	6.04571	5.77625	6.09686	6.09399	5.39822	5.73016	5.72392	5.67073	0.0445001	0.46607
ILMN_1793213	SOX30	4.95495	4.83197	4.86085	4.59731	4.53917	4.37402	4.6213	4.37334	4.46323	4.75381	4.66003	4.58064	0.00867533	0.255042
ILMN_2054725	SUGT1	6.91557	6.61596	6.86171	6.78042	6.31917	6.12957	6.41081	5.97737	7.02831	6.75236	6.86989	6.73527	0.150659	0.647353
ILMN_3240222	PRAGMIN	9.70301	9.79464	9.74841	9.58252	9.56919	9.4404	9.64209	9.67002	9.1442	9.3996	9.37316	9.29447	0.0142473	0.31055
ILMN_1696468	LOC644544	5.53315	5.25786	5.36035	5.16065	5.13725	5.35096	4.86567	4.98176	5.00162	4.94835	4.99765	5.21727	0.0148621	0.315171
ILMN_1696394	IL6R	5.7139	5.60666	5.46505	5.11671	5.3471	5.37386	4.92154	5.67547	5.18594	4.76899	5.45656	4.95207	0.12268	0.620102
ILMN_1741346	EPHB3	5.16065	5.16665	5.35495	4.75693	4.84547	4.85069	5.11001	4.80109	4.92098	4.70466	4.71011	4.81232	0.0218293	0.365447
ILMN_1773380	UNC13D	4.92964	4.84601	5.22049	5.58175	5.10897	5.0338	4.4427	5.03318	4.91272	4.84489	4.80809	4.84853	0.078245	0.550681
ILMN_2169966	TM4SF18	4.92092	4.89164	4.2739	4.56412	4.51929	4.42203	4.38836	4.62584	4.21334	4.40179	4.2453	4.36236	0.0372846	0.442161
ILMN_1722845	RAB3B	6.55887	6.3407	6.22353	6.41755	5.97414	6.11649	5.62082	5.894	6.04873	6.47513	6.43596	6.39437	0.0888946	0.571717
ILMN_2388585	GOPC	6.96549	6.96718	6.95813	6.92464	6.54878	6.74377	6.49543	6.6165	6.92286	6.61716	6.34037	7.22476	0.0604033	0.516615
ILMN_1795933	CHMP7	5.99447	6.36755	5.4876	5.46464	5.53501	5.35002	5.74755	5.74165	5.44291	5.95425	5.14151	5.59443	0.150226	0.647129
ILMN_1749920	LOC653796	4.85926	5.12527	4.94927	5.1312	4.60576	5.15923	4.55074	4.62455	4.67231	5.26787	4.67652	4.45229	0.0850607	0.563842
ILMN_1749068	LOC645863	5.12207	4.47531	4.68023	4.70628	4.41547	4.48354	4.59507	4.35319	4.55899	4.52139	4.51323	4.40748	0.0167066	0.330012
ILMN_3239031	SYNC	4.9702	4.6896	4.73536	5.19391	4.43688	4.55938	4.54076	4.43797	4.99612	4.62739	4.83268	4.62799	0.0408123	0.453
ILMN_1711124	MARVELD2	8.18048	8.20899	8.21242	8.14361	7.87688	7.9688	7.89642	8.06177	7.88927	7.86277	7.84504	7.97148	0.000365318	0.0621076
ILMN_1665442	NOL6	5.52866	5.6244	5.53747	5.58854	4.83382	5.28386	5.16835	5.61802	5.37769	5.53974	5.01665	5.60275	0.0687524	0.532922
ILMN_1792135	SLC35A2	5.38933	5.28531	5.35201	5.29011	5.2742	4.80795	5.24724	5.49065	4.78608	4.98832	5.18808	4.73411	0.0618211	0.517414
ILMN_1665510	ERRFI1	10.8497	11.0826	11.104	11.1337	10.9786	11.094	10.8287	10.7646	10.8796	10.3707	10.5486	10.7586	0.040662	0.45242
ILMN_1750624	RXRG	4.5509	5.03028	4.51889	5.41598	4.585	4.6118	4.59489	4.92858	4.48847	4.42678	4.544	4.73644	0.0957314	0.581995
ILMN_1740282	LOC642846	4.83281	4.27018	4.34948	5.50151	4.33528	4.39349	4.55259	4.2992	4.55059	4.50748	4.68025	4.47295	0.159434	0.657295
ILMN_1664772	ATP2B4	5.83545	5.81772	5.94621	5.81602	5.77231	5.78845	5.50479	5.52663	5.93558	5.39149	4.93558	5.86028	0.102608	0.593495
ILMN_1718285	HOXC8	4.45978	4.64726	4.62977	4.94175	4.32862	4.45588	4.38834	4.33486	4.39067	4.6363	4.32527	4.38257	0.0085098	0.252653
ILMN_2311052	COL13A1	5.19736	5.62379	5.1299	4.81967	4.9746	4.86994	5.16932	4.85978	5.05622	4.91535	5.0085	4.57462	0.0632067	0.521672
ILMN_1813795	RASSF5	4.83627	4.55603	4.58521	4.43086	4.254	4.31093	4.40575	4.28273	4.34894	4.4805	4.24935	4.37186	0.00362781	0.169849
ILMN_1774256	PRSS21	5.83331	5.74165	5.58616	5.44931	4.5985	4.92212	5.30077	5.08406	5.65813	6.28192	5.77053	5.49233	0.294239	0.742339
ILMN_3210946	LOC645969	7.43344	7.65246	7.49246	7.49765	7.50984	7.42369	7.28857	7.50164	6.92024	7.28262	7.12428	6.98864	0.034127	0.42842
ILMN_3304821	LOC729660	5.17861	4.66931	5.20175	5.06298	4.67893	4.55583	4.85335	4.81374	4.61596	4.73499	5.15433	4.70671	0.0409609	0.453
ILMN_1777195	SPATC1	5.16357	5.22869	4.75539	5.27845	4.66346	4.66678	4.83445	5.38321	5.11482	4.66652	4.46212	4.94968	0.109281	0.600445
ILMN_3206827	LOC100131737	7.11056	7.2727	7.0131	7.34809	7.00008	7.16148	6.87594	6.35966	7.25831	7.17862	7.07587	6.46841	0.122673	0.620102
ILMN_1699254	PLEKHH1	5.51709	5.12201	5.39577	5.18455	5.01783	5.05757	5.09857	5.05308	5.38301	4.79283	4.86682	5.05869	0.0235625	0.376549
ILMN_2221768	PRAMEF4	4.65328	4.31317	4.51525	5.40068	4.57434	4.35198	4.42364	4.40254	4.61288	4.42911	4.47435	4.38665	0.0995438	0.587312
ILMN_1678049	FGB	5.01196	4.6968	4.46868	4.91318	4.30143	4.47573	4.58168	4.42021	4.37046	4.60118	4.91427	4.40701	0.0433725	0.461595
ILMN_1858289		4.66323	4.82613	4.74424	4.7468	4.55962	4.36327	4.49336	4.49381	4.58319	4.48627	4.45486	4.41738	0.000514425	0.07104
ILMN_2271379	SDCCAG3	5.43202	4.95165	5.0238	5.11344	4.40042	4.92673	5.09166	5.51447	4.4884	5.14135	4.5134	4.85681	0.176668	0.675047
ILMN_1675421	LOC389293	7.26424	7.00123	7.11959	7.26103	7.00159	6.85376	6.95452	7.27219	6.86933	6.69278	6.66696	6.87269	0.021639	0.364167
ILMN_2169152	SRGN	6.42998	6.96142	6.77572	6.78068	6.66696	6.54928	6.33861	6.59112	6.47933	6.40292	6.38046	6.37892	0.014325	0.311434
ILMN_1656842	LOC643365	4.73242	4.89652	4.94653	4.64225	4.32818	4.76335	4.33519	4.53215	4.8104	4.35712	4.30925	4.89239	0.0518399	0.492396
ILMN_2333865	DNAJB12	7.78074	7.67247	7.5497	7.55538	7.4375	7.25777	7.45807	7.56519	7.1298	7.51951	7.40409	7.23768	0.0090141	0.257605
ILMN_1747109	LOC650724	4.61254	4.8865	4.65875	4.62494	4.33871	4.65313	4.40964	4.3498	4.33409	4.41211	4.33432	4.62694	0.00667602	0.226022
ILMN_1738179	FOXP1	5.32611	5.36778	5.46656	5.39043	4.88102	5.13871	5.39992	4.99689	5.59783	5.13265	4.8387	5.00989	0.0519744	0.492498
ILMN_1876250		4.44596	4.6506	5.09778	4.50238	4.521	4.35681	4.27137	4.6486	4.43247	4.25718	4.42848	4.37143	0.0339298	0.427338
ILMN_1909886		8.43135	8.30621	8.31724	8.61809	8.50962	8.0783	8.21242	8.33685	7.85652	8.13643	8.25543	7.85434	0.041181	0.453535
[truncated: 45,228 more rows]

## Sheet: Limd1_Up
PROBE_ID	SYMBOL	limd1	limd2	limd3	limd4	scr1	scr2	scr3	scr4	co1	co2	co3	co4	avgLimd1	avgCont	Diff	FC	pvals	qvals
ILMN_2191967	SPRR2D	12.8073	12.4278	12.4101	12.6172	12.7693	12.2359	12.2737	12.2839	7.47601	6.75698	6.93547	7.52202	12.5656	9.78166	2.78396	6.8874	0.0408921	0.453
ILMN_1674367	SPRR2F	10.7586	10.6483	10.5585	10.927	11.0424	10.6388	10.6556	10.7889	6.80428	6.22505	6.46035	6.88679	10.7231	8.68777	2.03532	4.09914	0.0593509	0.513524
ILMN_1743950	IGFL1	7.62674	7.23872	7.35809	7.32535	5.74346	5.46013	5.46951	5.78241	5.14505	4.81054	5.10638	5.60764	7.38723	5.39064	1.99659	3.99055	1.00655e-08	8.45125e-05
ILMN_2211018	SPRR2E	10.3691	10.0003	9.95165	10.065	11.3959	10.5362	10.7166	10.577	5.62666	4.96592	5.3083	6.29176	10.0965	8.17729	1.91923	3.78221	0.147875	0.645738
ILMN_1795359	SPRR2A	10.6978	10.4534	10.4322	10.6978	11.0267	10.5486	10.6133	10.6264	6.99035	6.3861	6.87133	7.34536	10.5703	8.80102	1.76925	3.40876	0.0711202	0.537514
ILMN_2320330	MAL	10.7577	10.0046	10.4228	10.0939	10.6603	10.181	10.3426	10.0719	6.80339	6.87027	6.39374	7.26135	10.3198	8.57307	1.74668	3.35586	0.0552281	0.502597
ILMN_1766573	TERC	7.28426	7.18215	7.03362	6.8998	4.73227	5.10061	5.1496	4.89272	5.61113	5.97795	5.42763	6.11467	7.09996	5.37582	1.72414	3.30382	3.1784e-06	0.00404341
ILMN_1803452	CRCT1	9.11979	8.67029	8.87276	8.74155	8.39856	8.34109	8.26342	8.46745	6.20862	5.28696	6.13096	6.31702	8.8511	7.17676	1.67434	3.19172	0.0122047	0.291782
ILMN_1780255	KLK6	9.48319	9.41228	9.29726	9.48958	9.39168	9.35268	9.53641	9.75061	6.00496	6.16542	6.16869	6.256	9.42058	7.82831	1.59227	3.01524	0.0645149	0.523668
ILMN_2184373	IL8	10.8783	11.2087	10.9721	11.0267	11.0097	10.9432	10.8665	10.8497	7.90316	8.28239	7.66064	7.94582	11.0215	9.43264	1.58881	3.00802	0.0407817	0.453
ILMN_2327860	MAL	11.9054	11.6849	11.7774	11.546	12.0527	11.6153	11.7243	11.7467	8.57834	8.576	8.52125	8.62031	11.7284	10.1794	1.54906	2.92627	0.0606926	0.517273
ILMN_1705814	KRT80	9.27372	9.19595	9.22661	9.21445	8.91003	8.81182	8.91729	9.1303	6.48058	6.25931	6.18939	6.89687	9.22768	7.69945	1.52823	2.88432	0.022328	0.369439
ILMN_1699651	IL6	7.03723	7.33071	7.27667	7.33103	6.64356	6.75369	6.26058	6.78852	4.7194	5.05577	4.79943	4.92693	7.24391	5.74349	1.50043	2.82926	0.00315957	0.158663
ILMN_1794742	HES5	9.30643	9.15973	9.20294	8.8672	8.68532	8.33365	8.50857	8.59527	7.1572	6.67903	6.87625	6.46566	9.13407	7.66262	1.47145	2.77301	0.00388204	0.174253
ILMN_1805410	C15orf48	10.3172	10.3787	10.4124	10.5308	10.5234	10.6099	10.429	10.6867	7.32406	7.31444	7.20704	7.41365	10.4098	8.93851	1.47125	2.77262	0.0753892	0.546816
ILMN_1701239	SPRR2E	8.69427	8.3286	8.18232	8.48338	9.79464	8.78273	8.87512	8.98238	4.61219	4.76319	4.95996	5.03338	8.42214	6.97545	1.44669	2.72583	0.176112	0.674366
ILMN_1735570	HOPX	7.52854	6.91149	7.19425	6.85932	7.28232	6.49752	6.67903	6.82278	4.44473	4.31602	4.44312	5.08535	7.1234	5.69636	1.42704	2.68895	0.0223724	0.369439
ILMN_1745570	KLK7	11.1645	11.089	11.0403	11.1293	10.8345	10.6158	10.6575	10.7119	8.92312	8.46494	8.73262	8.60568	11.1058	9.69326	1.41252	2.66201	0.011076	0.28028
ILMN_1789991	MARCH4	7.05734	7.21339	7.26401	7.00415	4.82406	4.92447	5.08513	5.17049	6.40037	6.60112	6.74347	6.09868	7.13472	5.73097	1.40375	2.64589	0.00165	0.123195
ILMN_1801216	S100P	11.4076	11.1645	11.1618	11.4142	11.3636	10.9721	11.0826	11.0323	8.91254	8.25268	8.7755	8.83205	11.287	9.90292	1.38411	2.61011	0.0319238	0.418689
ILMN_1809783	LOC643161	8.27312	7.88039	7.94506	8.00398	7.89517	7.37992	7.52386	7.48554	5.88827	5.53057	5.55418	6.06945	8.02564	6.66587	1.35977	2.56643	0.00833172	0.249868
ILMN_1718731	KLK5	8.35136	8.23136	8.18981	8.45024	7.67775	7.45436	7.42576	7.71674	6.41359	5.99815	6.2542	6.68199	8.30569	6.95282	1.35288	2.55421	0.000663676	0.0812299
ILMN_1669905	DCP2	8.56142	8.85538	8.82499	8.61132	7.10145	7.37308	7.23995	7.02748	7.99399	7.50468	7.55459	7.10619	8.71328	7.36268	1.3506	2.55018	5.48055e-07	0.00149867
ILMN_1684308	DEFB103B	6.83681	6.87671	6.4686	6.60165	6.05611	5.77384	5.70918	7.07195	4.58601	4.65662	4.37223	4.54197	6.69594	5.34599	1.34995	2.54904	0.00713849	0.233644
ILMN_1764654	LOC647993	8.35889	7.98951	7.95446	8.20646	7.95893	7.22711	7.52802	7.53535	5.97795	5.78725	5.95242	6.45042	8.12733	6.80218	1.32515	2.50559	0.00393291	0.174903
ILMN_1655261	ERP27	6.68513	6.50597	6.42099	6.38286	5.89706	6.02827	5.85698	5.94063	4.45365	4.43082	4.46977	4.32206	6.49874	5.17491	1.32383	2.5033	0.00262066	0.149068
ILMN_1725912	KLK12	9.51521	9.27984	9.2825	9.40428	10.1465	9.5275	9.57603	9.51719	6.75509	6.02731	6.09828	6.75783	9.37046	8.05072	1.31974	2.49621	0.115553	0.609054
ILMN_1744765	KRT4	8.76739	8.32742	8.53295	8.81	8.5688	7.65762	7.87497	7.71136	6.99902	6.15537	6.44561	6.99632	8.60944	7.30113	1.30831	2.47651	0.00275993	0.150866
ILMN_1751120	HIST1H4H	6.49254	6.15673	6.05197	6.35161	5.5217	5.62131	5.11648	5.49233	4.36669	4.58623	4.43214	4.56981	6.26322	4.96334	1.29988	2.46208	0.000119135	0.0353303
ILMN_1693192	PI3	12.0441	11.6812	11.7903	11.9761	12.9495	12.2449	12.0582	12.1941	9.16816	8.0878	8.51041	9.38089	11.8729	10.5742	1.29867	2.46002	0.15642	0.653585
ILMN_2353054	KLK5	9.58323	9.40528	9.41372	9.32066	8.72204	8.51429	8.74275	9.10078	7.59924	7.31768	7.40227	7.66461	9.43072	8.13296	1.29777	2.45848	0.00110493	0.106341
ILMN_1787897	CXCL1	10.2824	9.82318	10.5323	10.3795	9.90782	10.0408	10.577	10.4352	7.65423	7.56085	8.15156	7.44456	10.2543	8.9715	1.28285	2.43319	0.0568248	0.506828
ILMN_1666733	IL8	8.81889	8.99226	8.85258	9.01324	8.87803	9.13081	8.72165	8.48971	6.68627	6.50369	6.32534	6.38875	8.91924	7.64053	1.27871	2.42622	0.037842	0.444445
ILMN_1777446	LOC647987	8.14029	7.85015	7.88812	7.99935	7.79348	7.1917	7.2111	7.50446	6.13574	5.91112	5.81263	6.06317	7.96948	6.70292	1.26656	2.40586	0.00326339	0.160728
ILMN_2114720	SLPI	10.5703	10.8296	10.8335	10.9983	10.6326	10.6672	10.5027	10.1582	9.11091	8.13141	8.32382	8.82409	10.8079	9.54386	1.26404	2.40167	0.0183449	0.342895
ILMN_1712759	SBSN	9.14005	8.74551	8.88867	8.92471	9.87636	8.96385	8.82499	9.04558	6.78203	5.11397	5.88794	6.79283	8.92473	7.66094	1.26379	2.40126	0.120621	0.617162
ILMN_1698666	CST6	8.38264	8.20334	8.46059	8.29711	7.92315	7.79699	7.8646	8.05466	6.14928	6.2752	6.25477	6.31166	8.33592	7.07879	1.25713	2.3902	0.00688933	0.229652
ILMN_2316236	HOPX	11.4525	10.9772	11.1376	10.9821	11.5246	10.8989	10.9258	11.0438	8.90952	8.17531	8.34729	9.31926	11.1374	9.89307	1.24428	2.36901	0.0561604	0.504856
ILMN_2197577	SPRR2C	8.10313	7.68356	7.6845	7.98029	8.51148	7.78183	7.79194	7.79236	5.11313	4.87687	5.64114	5.46776	7.86287	6.62206	1.24081	2.36331	0.0785434	0.551615
ILMN_3235325	SCARNA13	7.51927	7.8243	7.71804	7.31477	6.11497	6.40487	6.19943	5.93578	7.00242	6.64942	6.07529	6.47726	7.5941	6.35743	1.23667	2.35654	5.66834e-06	0.00530089
ILMN_3247159	SCARNA8	5.85158	6.28555	5.97764	5.72601	4.80824	4.60366	4.50024	4.77865	4.87699	4.87286	4.42068	4.93787	5.9602	4.7249	1.2353	2.3543	6.71596e-08	0.000313271
ILMN_1687765	ATP12A	7.20502	7.12093	6.81835	6.85197	7.31477	6.22313	6.10184	6.63736	5.16868	5.07348	4.99587	4.75559	6.99907	5.78384	1.21523	2.32177	0.0105093	0.273107
ILMN_1660067	LOC728285	6.58609	6.7647	6.47128	6.53324	5.40068	5.16603	5.3792	5.08584	5.42683	5.66367	5.4775	5.42298	6.58883	5.37784	1.21099	2.31496	8.68269e-09	8.45125e-05
ILMN_1792689	HIST1H2AC	8.30781	8.09182	8.35197	8.12636	7.85652	7.48136	7.89553	7.66886	6.20227	6.40221	6.12463	6.43811	8.21949	7.00869	1.2108	2.31466	0.00384902	0.17384
ILMN_1713397	NCCRP1	9.9933	9.8895	9.9828	10.0476	10.2469	10.1738	9.92612	10.1619	7.71733	7.15537	7.38666	7.55064	9.97829	8.78984	1.18845	2.27907	0.0825255	0.559447
ILMN_1697733	CST6	8.79889	8.63271	8.56254	8.50209	8.40942	7.9339	8.21131	8.21794	6.49906	6.68428	6.75509	6.84747	8.62406	7.44481	1.17925	2.26459	0.00597642	0.214809
ILMN_2264029	KLK5	6.50449	6.32611	6.25763	6.4586	5.43361	5.67669	5.65049	5.93723	4.48789	4.87974	5.03431	4.56731	6.38671	5.20841	1.1783	2.2631	0.00029657	0.0573749
ILMN_1779015	ZNF467	7.02902	6.93916	6.89543	6.69701	6.47933	6.12131	6.33424	6.10771	5.54511	4.7546	5.07795	5.29589	6.89015	5.71452	1.17564	2.25893	0.00108594	0.106268
ILMN_1715991	SDPR	7.50052	7.68293	7.50324	7.60148	6.31389	6.23476	6.17178	5.80933	6.80969	6.62096	6.66839	6.60434	7.57204	6.40414	1.1679	2.24684	3.01281e-06	0.00395253
ILMN_1756992	MUC1	10.4476	10.5316	10.4642	10.3547	10.4167	10.2374	10.2132	10.2739	8.59566	7.96259	8.21337	8.37956	10.4495	9.28655	1.16296	2.23916	0.0293998	0.405514
ILMN_1706813	SLC6A14	6.715	6.38566	6.51797	6.68837	6.5654	6.13429	6.04171	5.99303	4.72223	4.6319	4.48428	4.74416	6.57675	5.41462	1.16212	2.23787	0.00810582	0.246409
ILMN_2148527	H19	7.56679	6.8847	7.23331	7.36476	7.69165	6.77118	6.67261	6.47981	5.6343	4.64036	5.01489	5.90808	7.26239	6.10161	1.16078	2.23579	0.022007	0.367081
ILMN_1806165	HSPA6	6.59236	6.48436	6.28104	6.21225	5.81951	5.86353	5.57384	6.24877	4.60657	4.70553	4.64095	4.46862	6.3925	5.24091	1.15159	2.22159	0.00284776	0.151652
ILMN_1757351	S100A7	7.85785	7.85284	7.42263	8.18202	9.06606	8.65054	8.76165	9.15609	4.42272	4.37856	4.62587	4.42299	7.82884	6.68556	1.14327	2.20882	0.295209	0.742525
ILMN_1738742	PLAT	7.36582	7.44803	7.62499	7.52538	6.61986	6.34794	6.64715	6.82316	5.98049	6.18334	6.11312	6.07825	7.49105	6.34916	1.14189	2.2067	2.36209e-06	0.0035524
ILMN_2361603	NDRG2	8.54846	8.1156	8.34589	8.51041	8.58785	7.85785	8.37613	8.38966	5.95382	5.95758	6.27312	6.54106	8.38009	7.24213	1.13796	2.20069	0.0455362	0.471234
ILMN_1746801	CGN	8.6774	8.81732	8.82409	8.78242	8.26674	8.31792	8.13488	8.08363	7.3746	7.11006	7.0248	6.81704	8.77531	7.64121	1.1341	2.19481	0.00115171	0.1071
ILMN_1719753	VGLL1	7.71804	7.35809	7.35665	7.70773	7.10399	7.1092	7.03288	7.39531	5.53485	5.65023	5.73282	5.6783	7.53513	6.4047	1.13043	2.18924	0.00820585	0.247657
ILMN_1677200	CYFIP2	6.39105	5.99657	6.31166	6.5654	5.23973	4.77447	5.18668	5.5539	5.39563	5.23019	5.12725	5.04005	6.31617	5.19349	1.12268	2.17752	7.28902e-07	0.00170001
ILMN_2371911	MUC1	8.90545	8.56568	8.73433	8.81757	8.75084	8.45644	8.41854	8.7135	6.69603	6.35308	6.55758	7.1565	8.75576	7.63781	1.11794	2.17038	0.0300217	0.408706
ILMN_1712298	ANKRD46	7.88452	7.60049	7.82152	7.70629	6.88566	7.06178	6.96816	6.56602	6.69829	6.38354	6.33079	6.1962	7.75321	6.6363	1.1169	2.16881	4.10711e-06	0.00471046
ILMN_1791545	KRT23	9.11208	8.7716	9.03779	9.15609	8.76487	8.32083	8.40218	8.447	7.28795	7.021	7.43826	7.65593	9.01939	7.91725	1.10214	2.14673	0.0020353	0.136057
ILMN_3248032	NCCRP1	9.3251	9.21567	9.19961	9.28182	9.59034	9.41892	9.31951	9.4275	7.25374	6.66427	6.83607	6.78011	9.25555	8.16131	1.09424	2.13501	0.0933911	0.577917
ILMN_1662359	HIST1H4K	8.50755	8.40029	8.55806	8.43495	7.76872	7.31562	7.37241	7.70153	7.04096	7.59703	7.05734	7.26545	8.47521	7.38988	1.08533	2.12186	1.12574e-06	0.00225048
ILMN_1712522	CEACAM6	11.1871	11.1224	11.2789	11.3976	11.3885	11.2465	11.2264	11.3132	9.10838	8.7867	9.00341	9.28115	11.2465	10.1693	1.0772	2.10993	0.0638698	0.522872
ILMN_1754103	CLDN11	8.43495	8.80631	8.36093	8.62331	6.59356	7.06318	7.0772	7.20888	7.96348	8.08201	7.94735	7.96082	8.55637	7.48706	1.06931	2.09844	0.00107176	0.105498
ILMN_2158713	IL1F9	8.52007	8.63626	8.60279	8.63326	8.99529	8.82308	8.27546	8.20073	6.91325	5.98049	6.30725	6.76203	8.5981	7.5322	1.0659	2.09347	0.0594588	0.513642
ILMN_1776925	PRSS22	6.56053	6.64356	6.66762	7.04096	6.59728	6.41611	6.55625	6.7877	4.56029	4.69743	4.61733	5.08846	6.72817	5.66511	1.06306	2.08936	0.0328161	0.421619
ILMN_1735700	KLK8	9.06606	8.59238	8.58443	8.78302	9.08404	8.40724	8.56831	8.68467	6.8721	6.54646	6.57687	6.82481	8.75647	7.69556	1.06091	2.08625	0.0450773	0.469078
ILMN_1797704	LOC729252	11.2337	10.8579	10.7646	10.9714	10.8428	9.94326	10.1021	10.1821	9.53563	8.74959	9.43494	10.3821	10.9569	9.89656	1.06036	2.08545	0.00287775	0.151652
ILMN_1711888	COBL	8.10277	8.26974	8.19171	8.10741	7.87193	7.59137	7.59286	7.48411	6.70162	6.32251	6.55071	6.79257	8.16791	7.11346	1.05445	2.07692	0.00128401	0.112753
ILMN_1799848	ANKRD22	7.87469	8.02213	7.93787	8.21375	7.82699	7.9348	7.58741	7.91919	6.24465	6.19785	5.97589	6.05553	8.01211	6.96779	1.04432	2.06239	0.0228793	0.372705
ILMN_1774901	GDPD3	8.34227	7.99319	8.09583	8.31586	8.57041	8.08363	8.19812	8.17435	6.16284	5.91655	5.85124	6.18764	8.18679	7.1431	1.04369	2.06149	0.070705	0.536953
ILMN_1695924	KLK11	10.5553	10.2982	10.2938	10.3484	10.7166	9.79749	10.1876	9.97348	8.80229	8.18048	8.30659	8.7033	10.374	9.33348	1.04048	2.05691	0.0273655	0.395468
ILMN_1747183	GXYLT1	6.73201	6.62899	6.87058	6.89905	5.64359	5.42393	5.20838	5.55674	6.21431	6.15259	5.76417	6.03453	6.78266	5.74978	1.03288	2.0461	2.88291e-05	0.0130137
ILMN_2366445	KRT80	6.23685	6.31949	6.3823	6.38902	5.72917	6.05634	5.83712	5.75653	4.76776	4.78247	4.68752	4.86865	6.33192	5.3107	1.02122	2.02963	0.00158033	0.121711
ILMN_1651496	HIST1H2BD	9.8694	9.73164	9.81939	9.78252	9.58805	9.44791	9.5275	9.4563	8.20597	8.08871	7.99629	7.98067	9.80074	8.78643	1.01431	2.01994	0.0105166	0.273107
ILMN_1678919	YOD1	7.97752	8.09583	8.16052	7.91078	7.05854	7.09283	7.19478	7.16833	7.01494	6.902	7.05356	6.70189	8.03616	7.02336	1.0128	2.01783	2.45351e-08	0.000171669
ILMN_1718033	LYPD5	6.05068	6.50242	6.23559	6.7984	6.0375	5.8173	5.76484	5.87656	4.78973	4.94859	4.8086	5.02941	6.39677	5.38407	1.01271	2.01769	0.00153451	0.119519
ILMN_1814106	C9orf169	9.5501	9.38223	9.29011	9.43822	9.70554	9.27864	9.49275	9.53758	7.32576	7.24046	7.1959	7.48768	9.41516	8.40804	1.00713	2.0099	0.0740601	0.543619
ILMN_3183838	FAM25A	6.6903	6.1361	6.3382	6.57903	6.28897	5.36109	5.8978	6.0823	4.78271	4.9384	5.10913	5.03106	6.43591	5.43643	0.999475	1.99927	0.00220109	0.138954
ILMN_1724686	CLDN1	11.5995	11.6954	11.6689	11.4882	11.2354	11.1554	10.9918	11.0949	10.1738	10.0556	9.97272	10.2307	11.613	10.6138	0.999195	1.99888	0.00126412	0.112197
ILMN_1713813	LOC400578	11.969	11.9457	11.8893	11.7774	11.7304	11.0804	11.1825	11.0521	10.9212	9.95859	10.4435	10.8708	11.8954	10.9049	0.990437	1.98679	0.000932111	0.0966199
ILMN_2150851	SERPINB2	10.8849	10.7333	10.8569	11.0485	10.6306	10.6077	10.4394	10.6003	9.54131	8.76322	9.09766	9.45704	10.8809	9.89215	0.988759	1.98448	0.0117017	0.286103
ILMN_1673548	HSPC159	8.9755	8.96574	8.91285	8.82117	8.581	8.39723	8.32053	8.30294	7.49148	7.46312	7.26965	7.62373	8.91881	7.93121	0.987601	1.98288	0.000854958	0.0922677
ILMN_3248701	LOC644350	6.1044	5.56855	5.76352	5.15287	4.64992	4.66877	4.98098	4.45101	4.55538	4.85519	4.4979	4.67417	5.64734	4.66666	0.980673	1.97339	1.08598e-05	0.0074739
ILMN_3242900	HIST2H2AA4	10.3426	10.1904	10.3026	10.1738	9.8694	9.77826	9.95585	9.74193	8.42544	8.82499	8.98307	8.6519	10.2524	9.27885	0.973497	1.96359	0.00352321	0.167576
ILMN_1716265	PGM2L1	6.40778	6.52562	6.4586	6.2791	5.00862	5.49248	4.9478	5.33151	5.8895	5.66637	5.52574	5.71819	6.41778	5.44753	0.97025	1.95918	2.56493e-05	0.0121042
ILMN_1670331	LOC650757	7.33793	7.07609	6.90025	7.07812	6.78237	6.35683	6.54646	6.40694	5.54435	5.84672	5.975	5.5727	7.0981	6.12892	0.969179	1.95773	0.000493709	0.0694384
ILMN_2132599	ANKRD22	9.01581	8.79503	9.02069	9.10527	9.03118	8.85942	8.84813	9.02888	7.19793	7.11811	7.13074	6.91933	8.9842	8.01672	0.967484	1.95543	0.0458108	0.471601
ILMN_1711174	SPRR1B	12.2712	12.0851	11.9954	12.1624	12.5609	11.7417	12.2545	11.8378	10.2267	9.85274	10.249	10.5703	12.1285	11.1617	0.966813	1.95452	0.0565572	0.506147
ILMN_1700268	QPRT	6.56108	6.30953	6.28267	6.29875	6.07793	6.20227	5.95242	6.13727	4.85716	4.5537	4.55145	4.85332	6.36301	5.39819	0.964818	1.95182	0.0126215	0.295921
ILMN_1720984	SPINK7	7.60834	7.71779	7.60276	7.87305	8.70761	8.4098	8.14458	7.80966	5.55517	5.0409	5.11723	5.103	7.70048	6.736	0.96449	1.95137	0.209546	0.697018
ILMN_1698484	RHOV	6.79363	6.67967	6.64672	6.60909	7.02424	6.34834	6.27445	6.50994	4.8083	4.96906	4.8599	5.02294	6.68228	5.72715	0.955129	1.93875	0.0310678	0.414446
ILMN_1727932	LOC643479	7.51235	7.22822	6.87983	7.17219	6.89416	6.59356	6.55226	7.00524	5.7944	5.66707	5.93779	5.5949	7.19815	6.25492	0.943224	1.92282	0.00322341	0.160145
ILMN_1661861	CSF2	6.1696	6.21225	6.11566	5.73353	4.92762	4.98568	4.89364	5.25916	5.09878	5.7421	4.93402	5.10131	6.05776	5.11779	0.939975	1.91849	1.67449e-05	0.00937296
ILMN_1686573	DEFB1	8.00398	8.06566	7.93703	8.05316	7.95446	8.09769	7.66403	7.23747	6.97558	6.37658	6.30589	5.98884	8.01496	7.07507	0.939889	1.91838	0.0190683	0.348198
ILMN_1758623	HIST1H2BD	8.64163	8.46217	8.49635	8.51274	8.37838	8.13919	8.28268	8.20569	6.86043	7.08653	6.8349	6.97794	8.52822	7.59572	0.932505	1.90859	0.0105569	0.273914
ILMN_1754658	CDRT1	6.64383	6.91107	6.86016	6.94051	6.91933	6.54258	6.5495	6.79232	5.25996	5.19164	4.93428	5.07128	6.83889	5.90761	0.931277	1.90696	0.0294033	0.405514
ILMN_1768469	TCN1	6.70109	6.51869	6.58176	6.68627	6.74024	6.28945	6.2479	5.96059	5.56557	4.96801	4.90972	4.85293	6.62195	5.6918	0.930152	1.90548	0.0123571	0.293112
ILMN_1767685	SERPINB7	9.71076	9.74335	9.74259	9.85149	9.41148	9.16863	8.87276	8.75894	8.96249	8.26259	8.36204	8.88066	9.76205	8.83495	0.9271	1.90145	0.000119504	0.0353303
ILMN_1699750	ABHD9	7.10587	7.00008	7.19216	7.33047	7.73793	7.37093	7.37292	7.37308	5.22908	5.13396	4.80921	4.81574	7.15715	6.23036	0.92679	1.90104	0.137475	0.636671
ILMN_2126832	SEC24A	6.09215	6.43468	5.72755	6.07338	5.49439	5.33953	5.14274	4.78834	5.43749	4.88133	5.00691	5.15276	6.08194	5.15543	0.926506	1.90067	2.19339e-05	0.010833
ILMN_1716195	HIST1H2BG	6.53984	6.16141	6.28214	6.39427	6.21309	5.80547	6.031	6.07383	4.95935	4.58056	4.86737	4.91062	6.34442	5.43016	0.914253	1.88459	0.00842948	0.2508
ILMN_1750748	MGC102966	11.6301	11.56	11.5711	11.5695	11.5214	10.9496	10.9898	10.5977	10.6797	9.74634	10.2832	10.6205	11.5827	10.6735	0.909146	1.87793	0.00173457	0.125985
ILMN_2228035	HS3ST1	6.69066	6.49568	6.54083	6.71741	5.37523	5.91538	5.52405	5.71108	5.72944	5.73097	5.7554	5.91228	6.61114	5.70673	0.904414	1.87178	2.79812e-07	0.00109997
ILMN_1654696	C15orf48	6.67207	6.69855	6.38246	6.3867	6.68627	6.28612	7.01251	6.74256	4.46689	4.88487	4.55082	4.43025	6.53494	5.63254	0.902407	1.86918	0.0977891	0.585315
ILMN_1808590	GUCY1A3	5.78146	5.89378	5.71776	5.81263	5.49964	5.53087	4.93885	5.31841	4.49491	4.47454	4.35138	4.59695	5.80141	4.9007	0.900711	1.86699	0.00116048	0.107309
ILMN_1738589	MGLL	8.05925	8.00489	8.16017	7.95175	7.11328	6.75236	7.38204	7.26011	6.82189	7.40581	7.19081	7.22803	8.04401	7.14429	0.899722	1.86571	2.75906e-06	0.00386094
ILMN_1659047	HIST2H2AA3	9.73432	9.6269	9.73371	9.63915	9.43175	9.15289	9.28826	9.48488	8.12667	8.35537	8.38102	8.06444	9.68352	8.78566	0.89786	1.8633	0.00536536	0.20426
ILMN_1692219	RAB11FIP1	10.6764	10.6638	10.6797	10.6716	10.6685	10.5718	10.5532	10.5659	9.21368	8.7575	8.7867	9.09871	10.6729	9.777	0.895863	1.86072	0.0379049	0.444619
ILMN_1739813	HYAL1	7.99783	8.02416	7.97254	8.01433	7.3301	6.898	6.78956	6.77291	7.46065	7.21535	7.33047	7.06033	8.00222	7.10717	0.895044	1.85967	5.80203e-06	0.00530089
ILMN_1801616	EMP1	11.2465	11.4039	11.4142	11.4475	11.1695	11.2652	11.105	11.3865	9.79203	9.73164	9.77129	9.66765	11.378	10.4861	0.891911	1.85563	0.0254536	0.386834
ILMN_3235723	TMPRSS11E2	6.93975	6.91462	7.04675	6.82316	7.2274	7.31291	7.34303	7.04609	5.15821	4.96162	4.60743	4.66176	6.93107	6.03981	0.891264	1.8548	0.139536	0.638629
ILMN_1682775	EDN1	8.51041	8.51041	8.55042	8.64135	8.2093	7.85599	7.81185	7.76077	7.32289	7.30529	7.33638	7.69274	8.55315	7.6619	0.891248	1.85478	3.69742e-05	0.0155222
ILMN_1738546	LOC400578	9.69544	9.37259	9.53793	9.7014	9.50868	8.96011	8.93022	8.84813	8.30343	7.62674	8.15235	9.16129	9.57684	8.68637	0.890469	1.85378	0.00623538	0.218504
ILMN_2136495	A2ML1	8.78242	8.47142	8.56307	8.50241	9.21123	8.78877	8.89517	8.91785	6.74803	5.97737	6.29849	6.70109	8.57983	7.69225	0.887579	1.85007	0.165622	0.665296
ILMN_1801442	KRT81	5.82039	5.43445	5.36065	5.27631	4.91095	4.5586	4.74095	4.57833	4.56626	4.43711	4.27856	4.6154	5.47295	4.58577	0.887182	1.84956	2.95392e-06	0.00395253
ILMN_2339234	TRIM16	6.87269	6.74311	6.73505	6.75236	6.91585	6.2366	6.45002	6.51615	4.68386	5.75738	5.20573	5.34684	6.7758	5.88905	0.88675	1.84901	0.0209718	0.36109
ILMN_1721247	KRT75	5.63681	5.51867	5.56855	5.35963	4.41014	4.66238	4.76226	4.82029	5.2041	4.35374	4.48959	4.3845	5.52091	4.63587	0.885039	1.84681	2.01719e-05	0.0104548
ILMN_1651574	AQP3	8.47633	7.85806	8.00398	8.20518	8.30588	7.42746	7.62674	7.93416	6.89201	6.26587	6.35759	7.21339	8.13589	7.25289	0.883001	1.84421	0.0181947	0.34212
ILMN_2388190	SCEL	8.17596	8.13346	8.1583	8.36925	8.36925	8.42976	8.00808	8.14361	6.69701	6.24949	6.30251	6.47663	8.20924	7.33454	0.874702	1.83363	0.0644129	0.5236
ILMN_3214893	LOC100132761	9.56379	10.2903	10.2773	10.3616	9.83298	9.76568	9.83852	9.53125	9.28711	10.0026	10.0586	5.67258	10.1233	9.24865	0.874609	1.83351	0.202904	0.693735
ILMN_1837935	TNPO1	7.2339	7.65499	7.47727	7.39877	5.89725	6.16789	6.29999	5.77522	7.33502	7.02247	7.1857	6.85491	7.44123	6.5673	0.873928	1.83265	0.00678925	0.227558
ILMN_1673409	MGC16121	9.60151	9.71844	9.65496	9.59679	8.20859	8.06333	8.31862	8.01365	9.29504	9.53177	9.36987	9.36582	9.64292	8.77084	0.872088	1.83031	0.01147	0.28433
ILMN_1757406	HIST1H1C	8.98557	8.98238	9.06273	9.06273	8.50857	8.25543	8.20646	8.50348	7.9271	7.85785	7.96466	7.98951	9.02336	8.15163	0.871723	1.82985	5.93461e-06	0.00530089
ILMN_1682636	CXCL2	8.05316	8.13643	8.25659	8.23487	8.03032	7.78784	8.13391	8.02736	6.47568	6.64829	6.79524	6.51615	8.17026	7.30185	0.868415	1.82566	0.0215141	0.363401
ILMN_1775587	STX19	7.02999	6.99004	6.88368	6.89246	6.8037	6.86573	6.78585	6.50762	5.62418	5.10967	5.40228	5.56478	6.94905	6.08298	0.866069	1.82269	0.0181397	0.341731
ILMN_1692223	LCN2	11.4821	11.3995	11.5638	11.5246	11.9567	11.5317	11.9367	11.8764	9.2464	9.39305	9.35363	9.76986	11.4925	10.633	0.859463	1.81436	0.153151	0.649899
ILMN_2353633	EMR2	7.18451	7.04791	7.00187	7.06453	7.10951	7.10535	6.99862	6.9216	5.37143	5.49186	5.68958	5.05184	7.0747	6.21747	0.857232	1.81156	0.0479901	0.479343
ILMN_1736760	KRT16	12.4619	12.093	12.1989	12.1922	12.2616	11.446	11.7925	11.523	10.9831	10.4157	11.0126	11.6088	12.2365	11.3804	0.856061	1.81009	0.00507104	0.198315
ILMN_1658619	WWC1	9.28666	8.96996	8.94864	9.0384	8.51955	8.35308	8.43981	8.45677	7.94458	8.13919	7.99319	7.79799	9.06091	8.20552	0.855395	1.80925	2.18864e-05	0.010833
ILMN_2109197	EPB41L3	6.40161	6.22877	6.43468	6.48336	6.66067	6.42123	6.20413	6.26421	4.72745	4.45348	4.69729	4.85361	6.38711	5.53526	0.851847	1.80481	0.0574712	0.509037
ILMN_1788874	SERPINA3	6.81949	6.99085	6.69278	6.95365	6.99313	6.96896	6.92566	7.00216	5.39066	4.55503	5.09158	5.17492	6.86419	6.01276	0.851427	1.80428	0.0893524	0.572252
ILMN_1736939	UGCG	9.60747	9.75231	9.75231	9.48767	8.87073	9.00887	9.10722	8.75014	8.74627	8.80143	8.53164	8.62642	9.64994	8.80534	0.844597	1.79576	1.03512e-06	0.00217278
ILMN_2337263	PKIB	5.68095	5.87911	5.85158	6.04946	5.21458	5.44016	5.39974	4.99587	4.76137	4.83701	4.54395	4.98359	5.86528	5.02203	0.843243	1.79408	7.48762e-05	0.0257289
ILMN_1689211	AAK1	8.14086	7.874	8.09532	8.30739	8.70537	8.02686	8.3793	8.14277	6.58132	6.10405	5.61549	6.55568	8.10439	7.26386	0.840537	1.79072	0.129679	0.629943
ILMN_1755954	CPEB3	6.16699	6.2887	5.93601	6.191	5.51164	5.41364	5.33928	5.49881	5.2779	5.08388	5.22706	5.12908	6.14568	5.31016	0.835514	1.78449	4.844e-07	0.00149867
ILMN_1679311	STK40	6.98381	7.02964	7.19703	6.91385	7.25332	6.54592	6.53324	6.61211	5.89378	5.45007	5.78751	5.49339	7.03108	6.19617	0.834913	1.78375	0.0112398	0.281036
ILMN_1728083	EIF4EBP2	6.73306	7.26077	7.05285	7.09389	6.08737	6.19868	5.80814	5.68729	6.57004	6.60144	6.46084	6.22386	7.03514	6.20471	0.830432	1.77822	0.000223572	0.0496008
ILMN_2374865	ATF3	6.58588	6.47981	6.82344	6.81134	6.22818	6.23505	6.11943	6.3558	5.41669	5.58031	5.35141	5.49555	6.67512	5.8478	0.827316	1.77438	0.000954116	0.0976948
ILMN_3243644	LOC100132564	7.73601	7.9252	7.50556	7.70745	6.92756	7.07547	7.21175	7.15872	6.94315	7.08029	6.98381	5.77825	7.71855	6.89487	0.82368	1.76991	0.0018245	0.130013
ILMN_1693090	CROT	8.3306	8.36385	8.23487	8.14108	7.71829	7.61421	7.63312	7.66919	7.26938	7.11877	7.04141	7.51752	8.2676	7.44774	0.819864	1.76524	1.91994e-05	0.0101357
ILMN_2150856	SERPINB2	10.0173	9.91544	9.84185	9.98019	9.73654	9.67085	9.62396	9.84099	8.6919	8.04723	8.23831	9.17847	9.93869	9.12853	0.810162	1.75341	0.0233909	0.375808
ILMN_1743412	SIAE	8.05658	7.67952	7.71328	7.95027	8.83521	7.56383	8.34393	8.03679	5.79692	5.44572	6.07076	6.23794	7.84991	7.04139	0.808528	1.75142	0.18228	0.67888
ILMN_1717056	TXNRD1	8.61781	8.61871	8.68889	8.48017	7.60463	7.76145	7.85193	8.26628	7.62992	7.72839	7.73949	7.76428	8.60139	7.7933	0.808098	1.7509	2.36933e-06	0.0035524
ILMN_1700583	ZNF750	9.70715	9.49694	9.68895	9.30196	9.67155	9.47387	9.26836	9.13548	8.32083	7.60217	7.84607	8.60722	9.54875	8.74069	0.808057	1.75085	0.0346256	0.430804
ILMN_1784294	CPA4	9.57349	9.60081	9.60288	9.63576	8.64543	8.63271	8.60621	8.55777	9.25575	8.69706	8.91729	9.08655	9.60324	8.79985	0.803389	1.7452	1.36024e-05	0.00814151
ILMN_2144426	HIST2H2AA3	9.55986	9.21221	9.34736	9.14927	9.21221	9.09766	8.96305	8.68854	7.62084	8.18736	8.31287	8.03288	9.31718	8.51443	0.802751	1.74442	0.00776536	0.242002
ILMN_1658448	KRTAP2-1	5.72392	4.98098	5.43933	5.31248	4.32519	4.41996	4.38299	4.67789	4.66593	4.56759	5.06132	4.39423	5.36418	4.56189	0.802289	1.74387	8.3771e-05	0.0268458
ILMN_3237729	LOC100133551	6.57531	7.28262	7.20321	7.24356	6.97355	6.65374	6.80798	6.08391	5.68166	6.90737	6.87403	4.21805	7.07618	6.27504	0.80114	1.74248	0.0837633	0.561917
ILMN_1710325	SCEL	7.53294	7.57545	7.68962	7.73689	7.61601	7.75153	7.68244	7.6123	6.17196	5.81706	6.14727	5.86998	7.63372	6.83357	0.800156	1.74129	0.0644749	0.5236
ILMN_1721218	KRT13	11.6488	11.2742	11.3342	11.4293	11.9206	11.4636	11.514	11.4726	9.92027	9.09911	9.54385	10.0538	11.4216	10.6235	0.798147	1.73887	0.118915	0.614879
ILMN_1721134	TGM1	10.0507	9.97638	9.69734	9.77351	9.90465	9.30343	9.53177	9.4624	8.80742	8.02686	8.66331	8.93396	9.87449	9.07923	0.79526	1.73539	0.010489	0.272996
ILMN_1737653	KRT78	6.33569	6.55568	6.51894	6.44092	6.8452	6.52435	6.15363	6.4228	4.74502	4.83429	4.76331	5.08731	6.46281	5.67199	0.79082	1.73006	0.0667684	0.529004
ILMN_1756862	APOL3	5.81997	5.72817	5.61995	5.87857	4.93257	5.62902	4.49218	5.07576	5.13214	4.78827	5.00611	4.72215	5.76167	4.97228	0.789389	1.72834	0.000214792	0.0482204
ILMN_1763520	SULT2B1	6.79025	6.60643	6.82775	6.9323	7.14424	6.65949	6.58987	6.62115	5.51764	5.07431	4.8093	5.60088	6.78918	6.00211	0.787072	1.72557	0.0583133	0.51129
ILMN_1668507	DDAH1	6.36905	6.4059	6.32251	6.20631	5.5191	5.41998	5.50591	5.42703	6.04904	5.42975	5.23517	5.73044	6.32594	5.53955	0.786391	1.72476	1.5074e-05	0.00875481
ILMN_1714587	DEFB103B	5.94271	5.95124	5.42298	5.70949	5.19854	4.99194	4.94887	6.59514	4.3183	4.77829	4.35421	4.60657	5.7566	4.97398	0.782621	1.72025	0.0324198	0.420602
ILMN_2409596	RAB11FIP1	7.39731	7.27979	7.03959	7.30824	7.23995	6.89587	7.35665	7.3548	5.58776	5.60342	5.80861	6.00894	7.25623	6.482	0.774232	1.71028	0.0489779	0.482328
ILMN_1776181	BIRC3	5.80618	6.29218	5.90063	6.2876	5.59324	5.70617	5.57423	5.38479	5.36486	5.09618	4.76219	4.92565	6.07165	5.30091	0.770737	1.70614	0.000556963	0.0737835
ILMN_1653161	SNCG	6.18802	6.05439	6.40805	6.10996	5.67427	5.78336	5.91952	5.69208	4.7676	5.38386	4.87864	5.28349	6.1901	5.42285	0.767252	1.70203	0.00167169	0.123508
ILMN_3310065	SFTA1P	7.7138	7.99935	7.95027	8.06444	6.56241	7.08858	6.80852	6.90992	7.69831	7.69358	7.46271	7.11557	7.93197	7.16745	0.764516	1.6988	0.00151688	0.118585
ILMN_1680110	C10orf116	11.4957	11.4658	11.4891	11.523	10.937	10.7613	11.0299	10.8323	10.5903	10.6174	10.6174	10.4642	11.4934	10.7312	0.762162	1.69603	1.81908e-06	0.00347122
ILMN_1679133	SERPINB1	11.0768	10.6848	10.8892	10.973	11.2551	10.9114	10.8999	11.0961	9.36812	8.92702	8.88066	9.81254	10.906	10.1439	0.762112	1.69597	0.110467	0.602535
ILMN_1670535	NDRG2	6.63633	6.3101	6.6673	6.75651	6.75416	6.62939	6.55294	6.30646	5.42251	5.03661	4.93135	5.03012	6.59256	5.83294	0.759615	1.69304	0.0529953	0.496581
ILMN_1716591	SPRR1A	13.1578	12.8908	12.9307	13.1128	13.6734	13.5574	13.4461	13.2657	11.4658	10.3562	10.7759	11.6201	13.023	12.2701	0.752954	1.68524	0.230615	0.709995
ILMN_1728478	CXCL16	8.91254	8.80182	8.90186	8.90368	8.64762	8.80264	8.38966	8.59393	7.90276	7.63562	7.44729	7.6011	8.87998	8.12758	0.752402	1.68459	0.00788192	0.243124
ILMN_1778687	RHCG	9.23273	8.76672	9.0475	9.15484	10.0476	9.68052	9.50389	9.64209	7.08901	6.38993	6.71587	7.35167	9.05045	8.30257	0.747879	1.67932	0.29207	0.741507
ILMN_2411511	KLK12	7.01464	5.89324	6.72145	6.80589	7.53665	6.80919	6.69447	6.96286	4.49854	4.39429	4.67174	5.32649	6.60881	5.86178	0.747027	1.67833	0.217275	0.70244
ILMN_1768973	HIST2H2AC	9.6269	9.54836	9.59163	9.55257	9.42003	9.14776	9.21496	9.21989	8.21824	8.56067	8.56095	8.32083	9.57987	8.83292	0.74695	1.67824	0.00329895	0.161603
ILMN_1660031	P2RY6	5.75282	5.01676	5.70103	5.43734	4.76659	4.88267	4.90753	4.84501	4.63812	4.68055	4.39288	4.7394	5.47699	4.73159	0.745392	1.67643	5.45767e-05	0.020829
ILMN_1813314	HIST1H2BK	8.9469	8.87157	8.66199	8.77442	8.75341	8.2102	8.7867	8.43342	7.33826	7.85733	7.77762	7.39097	8.81372	8.06849	0.745233	1.67624	0.0116094	0.285696
ILMN_1656111	MYLIP	6.91639	7.1857	6.77735	6.7308	6.73721	6.87647	6.54222	6.32551	5.97704	5.68095	5.39138	5.74773	6.90256	6.15981	0.742745	1.67336	0.00998409	0.266882
ILMN_1671600	EPS8L1	8.19666	7.7783	8.22454	7.9375	8.36624	7.84788	7.67952	8.11981	6.70555	6.09132	6.46773	7.06293	8.03425	7.29262	0.741627	1.67206	0.0664952	0.528651
ILMN_2395139	SERPINB7	8.99997	9.08256	9.10642	9.18111	8.90607	8.62698	8.35136	8.25449	8.48839	7.70773	7.96409	8.52007	9.09251	8.3524	0.740114	1.67031	0.000834169	0.0914343
ILMN_1788942	GGT6	6.51164	5.82348	6.23864	6.45159	6.48631	5.92547	6.06821	6.39946	4.81756	4.60341	4.44986	5.38575	6.25634	5.517	0.739333	1.6694	0.0673967	0.52935
ILMN_2384745	PSG4	6.69372	6.87698	6.6384	6.81053	6.06524	5.95705	5.85716	5.85995	6.41942	6.23019	5.93805	5.80168	6.75491	6.01609	0.738815	1.6688	9.51102e-06	0.0068842
ILMN_1708348	ADAM8	7.56567	7.53266	7.76028	7.41054	6.56405	6.78956	6.73233	7.04322	6.69566	7.14119	6.81949	6.84583	7.56729	6.82891	0.738376	1.6683	5.16402e-06	0.00530089
ILMN_1740466	FAM46A	8.16829	8.07199	8.21221	8.23831	7.57713	7.47571	7.30571	7.35634	7.51837	7.52386	7.34639	7.38534	8.1727	7.43611	0.736595	1.66624	3.39711e-08	0.000203735
ILMN_1757387	UCHL1	7.05792	6.76086	7.01095	6.95417	6.35683	6.02511	6.29309	6.15173	6.07589	6.65315	6.02867	6.10549	6.94597	6.21124	0.734729	1.66408	1.34897e-05	0.00814151
ILMN_1791280	HSPB8	6.76546	6.65258	6.58588	6.68873	6.4244	6.45778	6.43414	6.10251	5.64564	5.54701	5.55822	5.36021	6.67316	5.94124	0.731925	1.66085	0.00364663	0.169911
ILMN_1770653	MAL2	10.0196	10.1582	10.1497	10.0985	9.51326	9.92285	9.5973	9.46063	9.42608	8.8929	8.919	9.27678	10.1065	9.3761	0.730411	1.65911	0.000438517	0.0659836
ILMN_1720303	OSTM1	7.44143	7.59397	7.30824	7.31237	6.29477	6.6084	6.25856	6.4623	7.17296	6.70432	6.91802	7.06751	7.414	6.68585	0.728146	1.65651	0.000546703	0.0730931
ILMN_2098446	PMAIP1	6.19663	6.50681	6.13339	6.31166	5.51065	5.58559	5.29253	5.285	5.66335	5.01973	6.1341	5.98332	6.28712	5.55928	0.727839	1.65616	0.00103055	0.103292
ILMN_1739605	LYPD3	10.6039	10.4789	10.4936	10.5147	10.7646	10.3612	10.3772	10.4016	9.22322	8.98771	8.94603	9.31469	10.5228	9.79704	0.725753	1.65376	0.0461669	0.472264
ILMN_1685709	TMEM125	6.62704	6.58534	6.39265	6.42998	6.10589	6.32483	6.2975	6.46447	5.41711	5.08187	5.00772	5.5668	6.50875	5.78327	0.72548	1.65345	0.0156814	0.322239
ILMN_1672148	AKR1B10	9.28711	9.16456	9.20247	9.2494	8.28766	8.24771	8.01433	8.18736	9.07112	8.28876	8.72724	9.18226	9.22588	8.50081	0.725077	1.65299	0.00258924	0.14898
ILMN_3264813	LOC100130592	5.99586	5.99109	5.99864	6.23966	5.28472	5.62533	5.59371	5.26473	4.86212	5.22142	6.07438	4.76214	6.05631	5.33607	0.720244	1.64746	0.00255469	0.14788
ILMN_1796179	HIST1H2BK	10.9538	10.638	10.8208	10.6764	10.5853	10.5082	10.4806	10.4394	9.63382	9.56919	9.78467	9.41797	10.7722	10.0524	0.719855	1.64702	0.00666437	0.225809
ILMN_1656910	TRIM6	8.29492	8.57687	8.53591	8.36685	7.9274	7.92646	8.05368	7.84578	7.66037	7.78142	7.57124	7.02548	8.44363	7.72398	0.719654	1.64679	0.000367953	0.0621076
ILMN_1701837	KLHL2	6.52145	6.74403	6.6912	6.67576	5.72218	5.88621	5.58062	5.44619	5.8019	6.26444	6.37848	6.43922	6.65811	5.9399	0.718204	1.64513	0.00104459	0.103917
ILMN_1799139	PLOD2	7.90276	8.13456	8.11321	7.92095	7.3477	7.71779	7.3196	7.30625	7.38204	7.34413	7.12054	6.86853	8.01787	7.30082	0.717047	1.64381	3.82623e-05	0.0159039
ILMN_1776519	RAP1GAP	7.37495	6.89587	7.15609	7.18143	7.25596	7.02831	6.9827	6.90239	5.75578	6.04324	5.46869	6.04648	7.15208	6.43544	0.716642	1.64335	0.0356096	0.434563
ILMN_1781285	DUSP1	9.73164	9.39779	9.46523	9.47734	9.14619	8.88292	8.82016	8.76905	8.64812	8.41433	8.58276	9.14738	9.518	8.80136	0.716634	1.64334	7.9392e-05	0.0260388
ILMN_2180885	FLJ21511	6.64942	6.10038	6.57585	6.59137	6.6689	6.59137	6.68011	6.79959	4.57448	4.4124	5.14578	5.23845	6.47926	5.76389	0.715371	1.64191	0.140157	0.638838
ILMN_3238435	SNORA12	6.8948	7.4711	7.18143	6.24554	6.03397	6.86219	5.12436	6.30953	6.97355	6.04248	5.83405	6.70449	6.94822	6.23558	0.71264	1.6388	0.0388558	0.44751
ILMN_1810835	SPRR3	11.7144	11.5385	11.6069	11.6652	12.722	12.3578	12.3632	12.2803	9.76037	9.13467	9.13963	9.63382	11.6313	10.924	0.707285	1.63273	0.341104	0.760123
ILMN_1658847	MGC61598	8.27614	7.8042	7.92646	7.95914	7.66919	7.17862	7.12135	7.11229	7.10763	7.13985	7.17342	7.77182	7.99149	7.28427	0.707216	1.63265	0.000192994	0.0456816
ILMN_1732071	HIST2H2BE	7.53445	7.44663	7.44103	7.3944	7.27094	7.36742	7.35029	7.17919	6.26694	6.0024	5.95328	6.62519	7.45413	6.75196	0.70217	1.62695	0.0228151	0.372686
ILMN_1746368	SELT	7.78183	8.12375	7.94196	7.78256	6.77395	7.15484	6.80113	6.77395	7.89472	7.28686	7.70075	7.26103	7.90752	7.2059	0.701622	1.62633	0.00334141	0.162545
ILMN_1659255	RP2	7.27667	7.16206	7.18069	7.17021	6.43737	6.22231	6.66611	6.51525	6.29494	6.63011	6.51615	6.7029	7.19741	6.49814	0.699265	1.62368	2.19616e-06	0.0035524
ILMN_1677693	GPR109B	6.42336	6.32672	5.54832	5.99558	6.1249	5.84855	5.72994	6.02622	5.12908	4.8247	4.34591	4.99184	6.07349	5.37764	0.695852	1.61984	0.0407926	0.453
ILMN_1793537	MUC15	6.07013	5.83745	5.55924	5.65762	5.82583	5.47522	5.75413	5.28105	4.72902	4.38785	4.65318	4.57615	5.78111	5.0853	0.695808	1.61979	0.0186694	0.34562
ILMN_1770940	CDH1	11.316	11.2805	11.3457	11.2264	10.4836	10.5147	10.2315	10.3464	10.9134	10.7536	10.6661	10.9059	11.2922	10.6019	0.69026	1.61357	5.54404e-05	0.020968
ILMN_3241373	SCARNA18	6.57729	6.57004	6.65186	5.82039	5.74235	5.97002	5.45028	5.68024	6.04415	5.51692	5.47033	5.84285	6.40489	5.71464	0.690251	1.61356	0.000644106	0.080959
ILMN_1687768	NCOA7	9.08404	9.14813	9.01581	9.07235	8.56198	8.62572	8.45368	8.34729	8.40298	8.15431	8.06634	8.51092	9.08008	8.3904	0.689681	1.61293	6.87697e-06	0.00555198
ILMN_1898938		7.16801	7.14315	7.14021	7.42123	7.15046	6.70786	7.15609	7.05319	5.95784	5.95634	6.19149	6.06821	7.21815	6.53018	0.687967	1.61101	0.0145032	0.312735
ILMN_1694106	GPD1L	8.37411	8.51186	8.38441	8.46494	8.25736	8.26707	8.07485	8.11679	7.47621	7.49343	7.14607	7.13784	8.43383	7.7462	0.687627	1.61063	0.00729209	0.236074
ILMN_1652357	PDHX	8.57563	8.64073	8.61652	8.54506	7.5001	7.73065	7.58559	7.65423	8.259	8.33798	8.17596	8.03337	8.59448	7.90961	0.684873	1.60756	0.0005315	0.0724448
ILMN_3243142	KAT2B	7.50506	7.65836	7.47984	7.54728	7.21728	7.34149	7.22964	7.03994	6.72634	6.50449	6.35802	6.49412	7.54764	6.86391	0.683722	1.60628	0.00188051	0.130461
ILMN_1709350	CXCL3	5.49065	5.31195	4.84832	5.87166	4.60383	4.77453	4.65947	5.0923	4.6667	4.70384	4.37194	4.72032	5.38065	4.69912	0.681529	1.60384	0.000716784	0.0854869
ILMN_1795963	OKL38	8.95251	8.99431	8.92363	8.87677	8.58004	8.32976	8.49835	8.626	7.99874	8.24578	7.95027	7.83584	8.93681	8.2581	0.67871	1.60071	0.000299405	0.0573909
ILMN_3182451	LOC100129652	5.38027	6.01551	5.88927	5.8109	5.2416	5.18655	5.39861	4.68817	4.854	5.28368	5.69175	4.42889	5.77399	5.09666	0.677332	1.59918	0.00489161	0.194098
ILMN_1770663	KRT24	7.14142	6.832	7.04057	6.9618	6.81498	6.62364	6.6827	6.89304	6.1696	5.58196	5.82371	5.95207	6.99395	6.31771	0.676236	1.59797	0.010173	0.268431
ILMN_1727589	SULT2B1	8.61652	8.14212	8.37258	8.39106	8.80511	8.17074	8.31689	8.28654	7.06064	6.43811	6.86219	7.69519	8.38057	7.70443	0.676143	1.59786	0.0919034	0.575112
ILMN_3243117	TTC9	4.92334	5.93239	5.20028	5.16648	4.83646	4.61208	4.92673	4.71421	4.58779	4.42799	4.41659	4.52129	5.30562	4.63039	0.675228	1.59685	0.000727488	0.0862734
ILMN_1770479	LMO7	5.32871	5.31573	5.28368	4.93724	4.42834	4.64941	4.45944	4.52397	4.72407	4.49604	4.64536	4.43942	5.21634	4.54576	0.670583	1.59172	2.13346e-06	0.0035524
ILMN_2319588	OSGIN1	6.01145	5.93999	5.43522	5.7418	5.1298	5.26199	5.66559	5.26174	4.65867	4.88243	4.85031	5.19029	5.78212	5.1126	0.669511	1.59053	0.00109071	0.106341
ILMN_1759787	THBD	6.38246	5.77138	6.11261	5.9998	5.59587	5.47785	5.27576	5.20809	5.3282	5.18502	5.58281	5.52902	6.06656	5.39783	0.668736	1.58968	4.28009e-05	0.017445
ILMN_2112730	SLC9A4	6.67867	7.21644	7.33826	7.44354	6.48412	6.80517	7.02424	6.06133	6.51921	7.0097	7.16483	4.95293	7.16923	6.50269	0.666539	1.58726	0.0669733	0.529004
ILMN_1689146	GABRP	5.62418	5.23344	5.20635	5.5485	4.76162	4.72511	5.03819	5.19747	4.54076	4.50676	4.52489	4.61146	5.40312	4.73828	0.664835	1.58539	0.0002507	0.0526769
ILMN_1812679	UPK1B	7.51951	7.14184	7.33638	7.69539	7.2946	6.88999	6.93081	7.33132	6.28555	6.12862	6.63633	6.57253	7.42328	6.75872	0.664561	1.58509	0.00672903	0.227084
ILMN_2170625	LOC389286	8.53341	9.10415	8.98117	9.15176	8.79503	8.74684	8.81073	8.22836	7.98389	8.79981	9.02929	5.83524	8.94262	8.27865	0.663972	1.58444	0.178746	0.676575
ILMN_1657348	LOC650909	7.8318	8.21097	8.03945	8.27121	7.81612	7.66324	8.10512	7.74017	6.84583	7.64426	8.36828	5.21864	8.08836	7.42521	0.663148	1.58353	0.156327	0.653406
ILMN_2324421	TXNRD1	8.35308	8.45173	8.37613	8.56645	7.63848	7.64224	7.86396	8.13112	7.49815	7.80646	7.72673	7.91298	8.43685	7.77751	0.659331	1.57935	1.55852e-05	0.0088417
ILMN_2396903	KCNJ15	5.3988	5.31438	5.12641	5.32891	4.4711	4.43283	4.60901	4.49244	4.61363	4.96948	4.62862	4.84765	5.29213	4.6331	0.65903	1.57902	1.34319e-05	0.00814151
ILMN_1728262	SAA2	5.92347	6.28386	5.96546	6.31786	6.71117	6.45637	6.57953	6.76546	4.41141	4.21703	4.30861	4.27508	6.12266	5.46558	0.657081	1.57689	0.254472	0.724126
ILMN_1721354	KRT6B	12.9205	12.8773	13.0124	12.9987	13.0705	12.5432	12.5997	12.5073	12.1192	11.6725	11.8206	12.0388	12.9522	12.2965	0.655742	1.57543	0.00759972	0.239687
ILMN_1811364	SGPP2	8.01638	8.04093	7.75186	7.89927	8.49167	8.0107	8.26	8.02546	6.64054	5.87656	6.199	6.68123	7.92711	7.27314	0.653967	1.57349	0.173778	0.6722
ILMN_1721876	TIMP2	8.71248	8.60312	8.51624	8.66416	8.68689	8.4953	8.36262	8.57477	7.57089	7.31918	7.18835	7.56484	8.624	7.97036	0.653645	1.57314	0.0330709	0.422791
ILMN_1785852	OBFC2A	9.99613	10.2049	10.1026	10.1132	9.69099	9.76226	9.69478	9.58034	9.38876	9.22029	9.31325	8.95659	10.1042	9.45091	0.653293	1.57275	0.000255572	0.0526769
ILMN_1653026	PLAC8	5.88424	5.94571	5.86524	5.76983	5.51588	4.99016	4.8991	5.47569	4.89536	5.43031	5.09285	5.41953	5.86626	5.21486	0.651395	1.57069	0.000192136	0.0456816
ILMN_1660223	CREBL2	5.47165	5.57571	5.37174	5.2682	5.17134	4.48369	5.06328	4.64875	4.62787	4.57002	4.9306	4.67398	5.42183	4.77119	0.650635	1.56986	0.00014285	0.0394539
ILMN_3238283	LOC100130123	6.40518	7.47515	7.33334	7.53617	6.73201	6.79599	6.89587	6.34615	6.4244	7.02035	7.29549	4.78608	7.18746	6.53704	0.650417	1.56962	0.104026	0.593842
ILMN_1708041	PLEKHF1	8.12347	7.84504	8.03448	7.94396	7.51585	7.48768	7.71543	7.62463	7.05605	7.16649	7.15408	6.97121	7.98674	7.33643	0.650309	1.5695	0.000316705	0.0583141
ILMN_1768260	GAS6	6.26739	6.36405	6.4076	6.36515	5.87019	5.14198	5.35125	5.60162	5.81351	6.10272	6.05382	5.6762	6.35105	5.70141	0.649635	1.56877	0.000889355	0.0939942
ILMN_2228162	KRT16	12.7041	12.5495	12.4936	12.5358	12.2117	11.9501	11.7696	11.9311	11.8176	11.3551	11.7583	12.6022	12.5708	11.9245	0.646284	1.56513	0.00188578	0.130461
ILMN_1804901	IL1F5	6.1395	6.08459	6.13157	6.07613	6.58367	6.24972	5.64763	6.256	4.64373	4.68288	4.65524	4.97644	6.10794	5.46191	0.646031	1.56486	0.0971917	0.583639
ILMN_1726554	IREB2	7.40227	7.47155	7.5215	7.41723	6.78444	6.94011	6.77256	6.92106	6.39383	7.00482	6.64423	7.00453	7.45314	6.8082	0.644938	1.56367	2.5401e-05	0.0121042
ILMN_3247560	BSPRY	6.3872	5.84342	6.01738	5.93371	5.95207	5.65367	5.88647	5.9886	5.08205	4.73992	4.84592	5.05713	6.04543	5.40073	0.644698	1.56341	0.019533	0.351485
ILMN_1694514	ZDHHC11	6.40694	6.63776	6.3376	6.37892	6.49906	5.98763	5.88969	5.67088	5.78866	5.62189	5.80492	5.1023	6.44031	5.79563	0.644675	1.56339	0.00329552	0.161603
ILMN_1775330	C15orf52	9.79607	9.99047	10.0712	10.1912	9.60701	9.63067	9.6217	9.65173	9.12166	9.24527	9.23132	8.83296	10.0122	9.36779	0.644447	1.56314	0.000748409	0.0872751
ILMN_1764201	MAP2	6.31577	6.31354	6.24465	6.1696	5.35895	5.51779	5.46673	5.29589	5.73178	5.8019	5.88	5.88105	6.26089	5.61676	0.644129	1.5628	6.97646e-05	0.0242049
ILMN_1690017	SPINK5	7.13949	6.873	7.2111	7.12093	7.66403	6.93339	6.81985	7.02718	5.83192	5.46951	5.63794	6.15576	7.08613	6.44245	0.643682	1.56231	0.0862321	0.566086
ILMN_1652521	MTMR9	8.12667	8.24242	8.2993	8.12513	7.37793	7.26615	7.2646	7.19975	8.07586	7.9039	7.84578	7.51511	8.19838	7.55614	0.642245	1.56076	0.00118966	0.108573
ILMN_2190851	PPID	5.92033	5.80065	5.96514	6.4147	5.46736	5.72681	5.56557	5.01005	5.25244	5.41209	6.04997	4.58953	6.02521	5.38423	0.640979	1.55939	0.0101674	0.268431
ILMN_1787212	CDKN1A	5.45472	5.23378	5.83745	5.13314	5.04701	4.76607	4.2968	4.93666	4.89674	4.43381	4.59236	5.22614	5.41477	4.77445	0.640325	1.55868	0.00227753	0.140815
ILMN_1701017	SAA1	7.95324	7.811	7.80692	8.2969	8.74729	8.66262	8.48956	8.80706	6.19418	5.77201	5.96441	5.97672	7.96702	7.32673	0.640284	1.55864	0.335508	0.756859
ILMN_1657234	CCL20	10.0012	10.1284	10.0946	10.1223	10.1781	10.4445	10.2322	10.0998	8.68105	8.78616	8.60437	8.56695	10.0866	9.44913	0.637502	1.55563	0.113452	0.606749
ILMN_1662316	VPS33A	7.63312	7.01921	7.20161	7.25705	6.1928	6.34225	6.40161	6.80533	6.52825	7.21954	7.02797	6.60932	7.27775	6.64088	0.636866	1.55495	0.00309521	0.156571
ILMN_1741131	CHRNB1	8.02273	8.22109	8.26628	8.27694	7.4657	7.51837	7.72673	7.81658	7.49632	7.58356	7.24967	7.62499	8.19676	7.56024	0.636521	1.55458	1.12362e-05	0.00750278
ILMN_1671154	TMPRSS13	5.64283	5.21495	5.21585	5.53511	5.09081	4.80491	4.60806	4.97515	4.39842	4.43146	4.90105	4.92383	5.40219	4.76671	0.635476	1.55345	0.000419854	0.0647694
ILMN_1755721	FAM63A	5.68148	5.18081	5.72659	5.65095	5.10106	5.23398	4.50877	5.16372	4.83446	4.95405	4.79357	4.81501	5.55996	4.92558	0.63438	1.55227	0.000371001	0.0621076
ILMN_1717706	PLK2	7.20432	6.84598	6.88921	7.02748	6.17366	6.42736	6.09654	6.32514	6.56371	6.52542	6.02932	6.72365	6.99175	6.3581	0.633648	1.55148	0.00019369	0.0456816
ILMN_1680945	PTPN20	6.11205	6.00462	6.15488	6.17222	6.62519	6.45909	6.13042	6.34767	4.83265	4.53834	4.43691	4.44841	6.11094	5.47734	0.633609	1.55144	0.17116	0.669164
ILMN_1718268	GJB4	8.74339	8.63893	8.57335	8.28904	7.95146	7.72589	7.68885	7.8835	7.96751	7.93536	7.92775	8.35136	8.56118	7.92896	0.632217	1.54995	7.71605e-05	0.0259286
ILMN_3194118	C3orf16	5.89578	5.33713	5.99897	5.37618	5.13643	4.95905	4.95333	4.64817	5.52097	5.07083	4.7268	5.15074	5.65202	5.02079	0.631227	1.54888	0.00163777	0.123195
ILMN_1681526	SLC5A1	5.40442	5.29478	5.5949	5.71984	4.98221	4.62937	4.68129	5.35411	4.46308	5.05232	4.59029	5.23019	5.50349	4.87286	0.630632	1.54824	0.00154663	0.120017
ILMN_1796925	CXADR	8.3603	8.52245	8.54916	8.49052	8.05809	8.06879	7.88871	7.7138	7.89517	7.63848	7.86819	7.67045	8.48061	7.85021	0.630397	1.54799	6.16821e-06	0.00539476
ILMN_1702503	ALDH3A1	10.927	10.6764	10.6388	10.6388	10.0806	9.88596	9.80098	9.81047	10.4519	9.92412	10.0965	10.6723	10.7202	10.0904	0.62989	1.54745	0.0010162	0.103046
ILMN_1793616	RNF38	7.80835	7.79275	7.85785	7.69491	7.39698	7.55508	7.52242	7.62261	7.15537	6.73306	6.61211	6.67939	7.78847	7.15963	0.62884	1.54632	0.00596945	0.214779
ILMN_1702691	TNFAIP3	7.92237	7.84023	7.85233	7.9974	7.93622	7.73827	7.85043	7.82111	6.9576	6.62863	6.55398	6.71352	7.90308	7.27497	0.628113	1.54554	0.0382121	0.445999
ILMN_1695719	EIF2C2	9.39746	9.76037	9.67939	9.29011	8.84673	8.80581	8.7311	8.7964	8.99072	9.13649	9.09376	8.842	9.53183	8.90537	0.626458	1.54377	2.98285e-05	0.0133216
ILMN_2125346	MUC16	6.01693	6.1341	6.11347	6.40037	6.20113	5.84699	6.0665	6.18252	5.43871	4.79294	4.70575	5.08513	6.16622	5.53996	0.626257	1.54356	0.0424954	0.459092
ILMN_1729433	LIPH	5.65214	5.4517	5.75956	5.09857	5.4001	4.48538	5.44368	5.0256	4.92889	4.59439	4.4852	4.55121	5.49049	4.8643	0.626187	1.54348	0.0073327	0.236334
ILMN_1780861	LOC653506	8.86934	8.67503	8.66308	8.80072	9.18697	8.8456	8.93053	8.83958	7.56085	6.85629	7.20033	7.5991	8.75204	8.12741	0.624635	1.54182	0.146073	0.644025
ILMN_1752526	RNF144B	8.14185	7.94626	8.24207	8.00572	7.45573	7.70968	7.42609	7.57713	7.69519	7.25332	7.23475	7.36114	8.08397	7.46413	0.619845	1.53671	2.62404e-05	0.0121568
ILMN_1808011	FAM46B	9.17782	9.02782	9.05293	8.97456	8.71385	8.31242	8.5438	8.22792	8.5382	7.98576	8.33665	8.85688	9.05828	8.43944	0.618845	1.53565	0.000403186	0.0640809
ILMN_1712849	RNASE7	8.15156	8.10277	8.04561	7.98189	7.80206	7.87224	7.85458	7.73412	7.23425	7.22822	6.88538	7.00719	8.07045	7.45225	0.6182	1.53496	0.00505044	0.197783
ILMN_3249167	SNORA63	5.85027	6.44868	6.10517	5.93999	5.21655	5.35895	5.38081	5.13434	5.74519	5.83142	5.29233	5.78797	6.08603	5.46845	0.617583	1.5343	0.00111194	0.106341
ILMN_3309404	MIR503	5.76381	5.54346	5.77168	6.03273	4.542	4.62447	5.00086	4.45171	5.60406	5.55659	5.46448	6.04126	5.77792	5.16068	0.617241	1.53394	0.0376663	0.443524
ILMN_1713351	SATL1	5.74599	6.13042	6.19943	6.1958	5.77825	5.68546	5.70433	5.23795	5.61274	5.32568	5.78831	4.47437	6.06791	5.45089	0.617023	1.53371	0.0109204	0.278356
ILMN_1658333	ECM1	6.956	6.52337	7.19896	7.1524	6.75268	6.2542	6.38046	6.51869	6.04926	6.00571	6.66183	6.10251	6.95768	6.34067	0.617017	1.5337	0.00179892	0.128655
ILMN_1794659	FUT2	6.59514	6.07438	6.4358	7.08719	6.77291	6.69506	6.59853	6.99363	5.39769	4.58977	5.0409	5.36065	6.54813	5.93114	0.616982	1.53366	0.172347	0.670487
ILMN_1676336	AADACL1	7.88836	8.17881	8.15799	8.0442	7.30886	7.88658	7.45374	7.65966	7.60553	7.15269	7.31562	7.22161	8.06734	7.45054	0.616805	1.53348	0.000232184	0.0505683
ILMN_3248758	LOC728934	5.98307	6.14958	6.16481	5.45751	5.25943	4.93164	5.16844	5.4829	5.48275	5.45888	5.03879	5.75516	5.93874	5.32225	0.616495	1.53315	0.00177427	0.127326
ILMN_2119555	TMTC3	7.84057	8.53704	8.57477	8.61046	7.63611	7.76653	7.87142	7.48212	7.88629	8.15618	8.41854	6.9864	8.39071	7.77545	0.615264	1.53184	0.0152343	0.317405
ILMN_1709750	SUSD1	7.2111	7.17464	7.12135	7.01494	6.49063	7.00654	6.70786	6.80044	6.25898	6.18764	6.38003	6.29159	7.13051	6.51546	0.615043	1.5316	0.000598525	0.0777863
ILMN_1669848	LOC643150	5.65442	5.58943	5.36524	5.40889	5.45057	5.21103	5.13732	5.04679	4.79533	4.50787	4.63927	4.34319	5.5045	4.89142	0.613074	1.52951	0.00409907	0.178815
ILMN_2092536	HSPE1	8.44218	8.51513	7.84807	9.37181	8.22281	8.2022	8.0851	7.76606	8.11434	7.64706	7.2835	8.13643	8.5443	7.93219	0.612112	1.5285	0.0220137	0.367081
ILMN_1685663	CYP24A1	5.30273	6.09489	5.80122	5.852	4.99208	4.43366	4.61935	4.84879	5.46548	5.52332	5.69506	5.63937	5.76271	5.15214	0.610571	1.52686	0.0236914	0.37788
ILMN_2338323	CDC25B	9.80691	9.74792	9.7719	9.69863	9.11832	8.99168	8.70075	9.20759	9.22813	9.2068	9.23561	9.48767	9.75634	9.14707	0.609273	1.52549	8.30167e-05	0.0268087
ILMN_2389501	HSD11B1	7.87649	8.04305	8.07017	8.19025	6.80211	7.31495	7.11453	7.21978	7.91248	7.79623	7.71779	7.61984	8.04499	7.43721	0.607775	1.52391	0.00445487	0.185629
ILMN_1794038	FAM49A	5.16932	5.63937	5.25515	5.68749	4.52523	5.0696	5.13103	4.62598	4.82666	4.98062	4.87485	4.60717	5.43783	4.83014	0.607689	1.52382	0.000457954	0.06751
ILMN_2149971	SPINK6	5.17012	5.31179	5.61048	5.10638	4.78765	4.69675	4.72279	4.57983	4.9072	4.53129	4.44025	4.87958	5.29969	4.69317	0.606526	1.52259	6.63494e-05	0.023978
ILMN_3244079	LOC100133555	4.51256	5.41416	5.34846	5.44572	5.03544	4.49218	4.64228	4.39067	4.62615	4.50034	4.4053	4.5086	5.18023	4.57512	0.605109	1.52109	0.0024805	0.145642
ILMN_1740571	LOC647859	6.43066	5.83688	6.23177	6.33297	6.19171	6.19012	6.30752	6.38875	4.92982	4.83562	5.15907	4.82227	6.20807	5.60311	0.60496	1.52094	0.0876751	0.568472
ILMN_2149292	TMEM40	8.8579	8.54805	8.7678	8.82566	8.20953	7.95651	8.14697	8.07362	7.97653	8.29061	8.09361	8.41899	8.74985	8.1458	0.604058	1.51999	1.37692e-05	0.00814151
ILMN_1784661	TMEM2	7.9375	8.0001	8.07768	8.05466	7.30422	7.33608	7.38026	7.56336	7.47419	7.25777	7.59423	7.39877	8.01748	7.41361	0.603874	1.51979	9.63167e-07	0.00212815
ILMN_1707748	PIM3	7.35085	7.17621	7.23568	7.31768	7.15335	6.66611	6.84328	6.98139	6.01258	6.62782	6.19351	6.85727	7.2701	6.66691	0.603187	1.51907	0.00453624	0.186616
ILMN_3203186	LOC100133045	6.68374	7.08081	7.08828	7.17621	6.85376	6.64423	6.87793	6.2139	6.27377	6.55717	7.09041	4.7268	7.00726	6.40475	0.602511	1.51836	0.0936889	0.578662
ILMN_1764709	MAFB	6.80044	6.73306	6.60762	6.80969	7.14893	6.54878	6.49254	6.46517	5.71937	5.27115	5.66921	5.76889	6.7377	6.13551	0.602195	1.51802	0.0484257	0.480097
ILMN_1729288	C1QTNF6	7.39289	7.34222	7.49212	7.22711	6.73667	6.93492	6.74547	7.11577	6.82631	6.45189	6.67207	6.63573	7.36359	6.76485	0.598732	1.51438	5.38876e-05	0.0207547
ILMN_1750497	GPR109A	5.8133	5.98246	6.02996	6.2479	6.36052	5.72192	5.82583	6.0215	4.95775	4.94993	4.69747	4.82637	6.01841	5.42016	0.598246	1.51388	0.0559663	0.504309
ILMN_1694778	LOC646723	12.6868	12.8844	12.8908	12.5159	12.0045	12.1989	12.1595	12.4278	11.8064	12.4338	12.2594	11.8806	12.7445	12.1464	0.598087	1.51371	0.000282544	0.0554276
ILMN_2371053	EFNA1	8.15235	7.79398	7.94294	7.93242	7.86941	7.56567	7.90672	7.92607	6.83869	7.01228	6.865	6.87891	7.95543	7.35784	0.597581	1.51318	0.0216042	0.363952
ILMN_1716272	KBTBD8	6.06553	6.21882	6.29218	5.95242	5.5198	5.87283	5.52149	5.31007	5.80258	5.68024	5.32019	5.25929	6.13224	5.53581	0.596426	1.51197	0.000224485	0.0496008
ILMN_1755897	UGT2B7	5.61599	5.58157	5.88358	5.49964	5.55839	5.62666	4.93592	5.09149	4.82446	4.6024	4.96396	4.79606	5.6452	5.04992	0.595281	1.51077	0.00409414	0.178815
ILMN_1862521		5.93849	5.99472	5.66502	5.60616	4.95944	5.54346	4.78266	4.9052	5.60497	5.43179	5.08501	5.33466	5.8011	5.2059	0.595201	1.51068	0.00188435	0.130461
ILMN_2115340	HIST2H4A	6.48787	6.46566	6.22845	6.49366	6.05115	5.82576	5.82568	5.83443	5.44389	6.10184	6.1958	5.31877	6.41891	5.82466	0.594248	1.50969	0.00130416	0.112753
ILMN_2224990	HIST1H4J	6.26	6.18674	5.88274	5.98307	5.18537	5.71625	5.16782	5.76759	5.15713	5.66949	5.70103	5.50776	6.07814	5.48406	0.594084	1.50951	0.00071182	0.0851368
ILMN_1853876		7.1871	7.23064	7.14142	6.832	6.21597	6.28537	6.14552	6.13285	6.88403	6.83416	6.57253	6.97569	7.09779	6.50576	0.592027	1.50736	0.00378988	0.17366
ILMN_1754827	LRRC45	5.96904	5.38652	5.79386	5.78941	5.67961	4.9825	5.22596	5.45999	4.77009	5.46505	4.92494	4.6401	5.73471	5.14353	0.591178	1.50648	0.00629027	0.219329
ILMN_1669820	KRT6B	10.6797	10.5281	10.3079	10.6326	10.429	9.55934	10.2767	9.76297	9.87007	10.1276	9.75061	9.79693	10.5371	9.94665	0.590435	1.5057	0.00131233	0.112895
ILMN_3244893	BAG2	5.8764	6.12521	5.56127	5.40597	4.80184	5.02545	5.30795	4.87974	5.31098	5.52273	5.56855	4.79861	5.74221	5.15198	0.59023	1.50549	0.0042948	0.182306
ILMN_1712082	GCNT3	7.17801	7.03723	7.06988	7.39497	7.74164	7.53696	7.37699	7.60024	5.97353	4.96007	5.84174	5.60747	7.17002	6.57983	0.590196	1.50545	0.244898	0.719025
ILMN_1688775	METRNL	8.37089	8.07948	7.94838	8.06536	8.86434	8.04942	8.33864	8.3659	6.51041	6.17882	6.7156	7.18774	8.11603	7.52636	0.589669	1.5049	0.207483	0.696413
ILMN_2052373	RAB17	6.63394	6.64383	6.69395	6.6052	5.89044	6.24586	5.99129	6.3954	6.0233	6.2876	6.00211	5.60646	6.64423	6.05531	0.588922	1.50412	0.000244845	0.0521769
ILMN_2389506	HSD11B1	7.3039	7.66919	7.43549	7.42187	6.39437	6.71815	6.50369	6.70348	7.12343	7.39252	7.25374	6.865	7.45761	6.8693	0.588318	1.50349	0.0038305	0.17384
ILMN_1788489	HIST1H3F	5.674	5.74655	5.59761	5.59023	5.66673	4.77613	5.37873	4.96702	4.60479	5.31042	4.88366	4.92572	5.6521	5.06415	0.587948	1.50311	0.00300167	0.154428
ILMN_2406501	SOD2	7.51685	7.7056	7.51005	7.52071	7.91548	7.41249	7.78033	7.71804	6.26532	6.44666	6.49452	5.78018	7.5633	6.97663	0.586671	1.50178	0.129975	0.630314
ILMN_1695946	TRNP1	9.77949	9.71278	9.74577	9.64352	9.03008	9.04419	8.9675	8.80294	9.19031	9.2632	9.36582	9.41148	9.72039	9.13444	0.585948	1.50102	6.6826e-05	0.023978
ILMN_2184612	C3orf52	7.7362	7.32148	7.46487	7.58133	7.22777	7.13784	7.22677	7.45637	6.79232	6.50971	6.51639	6.65773	7.52597	6.94061	0.585359	1.50041	0.00483858	0.193336
ILMN_2157099	CCNA1	6.6052	6.28292	6.19721	6.449	5.70815	5.56357	5.53125	5.16463	6.56491	5.69175	5.91409	6.25154	6.38358	5.79874	0.584844	1.49988	0.0130288	0.299377
ILMN_3237446	SCARNA16	5.95841	5.91538	5.92881	5.74062	4.71356	5.46087	4.94122	5.29344	5.46351	5.54511	5.44989	5.55024	5.88581	5.30223	0.583577	1.49856	0.00138522	0.114369
ILMN_1728106	TNF	6.07113	6.13372	5.85944	5.56574	5.98275	6.14592	6.14099	6.14755	4.65551	4.58727	4.3772	4.56583	5.90751	5.32538	0.58213	1.49706	0.146151	0.644025
ILMN_1794875	AGPAT9	6.29218	6.30272	6.01051	5.89418	5.27692	5.25836	5.36876	4.93135	5.8673	6.23301	5.76214	5.64763	6.1249	5.54318	0.581714	1.49663	0.0104322	0.271925
ILMN_1778144	FLJ20489	6.18066	6.00913	6.42677	5.8157	5.33372	5.20661	4.96728	5.39597	5.90165	5.6627	5.92497	5.81997	6.10806	5.52661	0.581457	1.49636	0.00577001	0.211318
ILMN_1700310	SDCBP2	7.44594	7.44456	7.42187	7.56941	7.0248	6.70527	7.07124	6.99575	6.88486	6.79629	6.82913	6.81134	7.47045	6.88984	0.580609	1.49548	2.29594e-06	0.0035524
ILMN_1708608	LOC441869	5.54539	5.25724	5.1538	5.015	4.52411	4.78699	5.08907	5.01633	4.64106	4.30991	4.50787	4.42559	5.24286	4.66262	0.580242	1.4951	0.00143864	0.115792
ILMN_1691143	RAB18	5.82999	6.01608	6.16699	6.11018	5.16044	4.43511	5.17263	4.55339	6.29999	5.88173	5.79458	6.32411	6.03081	5.45275	0.578063	1.49284	0.100957	0.589552
ILMN_1703140	NEDD4	6.73867	6.78011	6.98616	6.93143	6.19375	6.54451	6.26444	6.36755	6.15283	6.25245	6.31625	6.15797	6.85909	6.28122	0.577876	1.49265	5.46483e-06	0.00530089
ILMN_2368530	IL32	8.54955	8.49885	8.63271	8.36204	8.68602	8.62838	8.72381	8.68052	6.93099	7.16454	7.3501	7.3039	8.51079	7.93353	0.577255	1.49201	0.130431	0.63077
ILMN_2336781	SOD2	9.76406	9.75307	9.71278	9.75307	10.0368	9.69237	9.92285	9.98019	8.40942	8.55686	8.39493	8.35728	9.74575	9.16884	0.576906	1.49165	0.125373	0.623918
ILMN_2304512	SAA1	10.1107	10.2374	10.2458	10.3874	10.9496	10.9877	10.7837	11.2574	8.3569	8.36989	8.20786	8.43802	10.2453	9.66889	0.576443	1.49117	0.374227	0.769498
ILMN_1688780	S100A4	9.1704	8.72605	8.81089	8.97791	8.83406	8.47324	8.41806	8.45024	8.26098	7.87892	8.18411	8.27694	8.92131	8.34707	0.574243	1.4889	0.00116513	0.107502
ILMN_1699829	CTGF	9.07585	9.4009	9.22201	9.21043	8.36447	8.44271	8.33312	8.35537	8.74176	8.86402	9.02243	9.1014	9.2273	8.65316	0.574135	1.48878	0.00209798	0.137403
ILMN_2355033	KIAA1147	8.56752	8.81817	8.81574	8.69666	8.13919	8.24753	8.24484	8.1654	8.38102	8.03004	8.06784	7.92775	8.72452	8.15045	0.574073	1.48872	1.00846e-05	0.00717567
ILMN_1773352	CCL5	5.45599	5.45931	5.64207	5.53892	5.22767	5.27643	5.42319	5.14542	4.811	4.58044	4.54058	4.60635	5.52407	4.95139	0.572687	1.48729	0.00381738	0.17384
ILMN_1708375	IRF1	8.63069	8.59637	8.52529	8.39402	8.48874	8.28904	8.40476	8.23539	7.42472	7.81509	7.64325	7.41551	8.53659	7.96456	0.57203	1.48661	0.0133409	0.302496
ILMN_1658575	GALNT5	8.93333	8.77775	8.87579	8.90136	8.1907	8.33748	8.1203	8.25174	8.34393	8.25804	8.3953	8.5123	8.87206	8.30122	0.570831	1.48538	2.14657e-06	0.0035524
ILMN_3230241	LOC728975	6.91149	6.49087	6.66574	6.6912	6.46382	6.41497	6.26587	6.63918	5.88473	5.8133	5.50662	5.97321	6.68982	6.12021	0.569611	1.48412	0.00764422	0.240384
ILMN_3202576	LOC100131643	5.93017	4.71298	5.22313	5.56855	4.77347	4.45211	4.41536	5.51334	5.08007	4.7504	4.59064	4.75629	5.35871	4.79146	0.567245	1.48169	0.0230436	0.373946
ILMN_1769934	GRHL1	6.65131	6.57253	6.53889	6.73283	6.55256	6.70914	6.74702	6.45002	5.57384	5.25533	5.2762	5.90377	6.62389	6.05848	0.565406	1.4798	0.0659012	0.527475
ILMN_3251587	LOC100008589	11.2175	11.5814	11.0126	10.7516	10.7635	10.8345	10.0317	10.9944	10.7084	10.5298	10.577	10.1702	11.1408	10.5762	0.564577	1.47895	0.00793175	0.24389
ILMN_2108735	EEF1A2	5.09778	5.54259	5.25848	5.2238	5.42763	5.06065	4.91172	4.95333	4.29513	4.49659	4.2955	4.28866	5.28066	4.71615	0.564513	1.47889	0.0146643	0.313588
ILMN_2375484	CPEB2	6.26353	6.57973	6.49366	6.39853	5.92404	5.74042	5.7793	5.57525	6.03866	5.42151	6.27492	6.2047	6.43386	5.86985	0.564013	1.47838	0.0015949	0.122182
ILMN_1746085	IGFBP3	6.50271	6.54683	6.19682	6.37613	6.54835	5.54633	5.28621	5.22506	6.22638	5.19366	5.93888	6.77156	6.40562	5.84205	0.563571	1.47792	0.0649493	0.525568
ILMN_1757631	DBNDD1	6.55161	6.53072	6.48576	6.51835	6.54355	6.21914	6.22231	6.68233	5.78175	5.57592	5.10573	5.53433	6.52161	5.95813	0.563478	1.47783	0.0371712	0.441527
ILMN_1698191	SCML2	5.52181	5.27764	4.95731	5.32956	4.51913	4.53254	4.86588	5.04727	4.4541	4.51181	5.06995	4.66564	5.27158	4.70829	0.563289	1.47763	0.00111116	0.106341
ILMN_1761946	PROM2	9.27716	9.37816	9.40914	9.50143	9.11979	9.30885	9.19506	9.23132	8.75341	8.39028	8.46059	8.1833	9.39147	8.83032	0.561148	1.47544	0.0145152	0.31276
ILMN_1669557	AIM1L	7.37442	6.99289	7.36765	6.8579	7.04201	6.83433	6.25344	6.81379	6.55625	6.41575	6.14474	6.64072	7.14822	6.58763	0.560586	1.47487	0.00379327	0.17366
ILMN_1745964	IRAK2	7.76255	8.12793	7.99592	8.03895	7.90786	7.90485	7.80242	8.12596	6.97763	7.19349	6.94283	6.51639	7.98134	7.42143	0.55991	1.47418	0.0536864	0.499292
ILMN_2042941	TMEM159	5.56713	5.90165	6.0439	5.93723	5.28007	5.41084	5.62047	4.93672	4.95118	5.79262	5.95207	4.49024	5.86248	5.30428	0.558201	1.47243	0.0286947	0.401278
ILMN_1688722	IL13RA2	5.65277	6.13453	5.98763	5.78891	5.5377	5.28545	4.88137	5.2817	5.34797	5.38694	5.6769	5.26551	5.89096	5.33294	0.558019	1.47225	0.000654679	0.0812299
ILMN_2096012	UHMK1	7.72772	8.10629	7.7694	7.26055	7.0588	7.1871	6.77085	6.40983	7.98773	7.57783	7.26323	7.01184	7.71599	7.1584	0.557588	1.47181	0.0346972	0.430955
ILMN_1653934	LOC650517	12.472	12.2518	12.4251	12.0719	11.8787	11.662	11.6812	11.7129	11.5621	11.2312	11.5432	12.7181	12.3052	11.7487	0.55653	1.47073	0.0159515	0.323508
ILMN_2367681	SPAG1	5.56747	5.30368	6.03632	5.9105	5.46066	5.17339	5.34746	4.98279	5.10704	4.67819	4.84354	5.59507	5.7045	5.14852	0.555978	1.47017	0.00641384	0.222428
ILMN_1695435	LOC653610	5.8909	6.15649	6.15005	5.68024	5.852	5.54898	6.00993	5.82946	4.81972	5.35598	4.82056	5.07152	5.96942	5.41352	0.555897	1.47008	0.0257914	0.387686
ILMN_1796423	CLIC3	11.144	10.8771	11.0097	10.9134	11.248	10.9852	11.2087	11.0258	9.69625	9.59034	9.67698	10.0113	10.9861	10.4303	0.555742	1.46992	0.118322	0.613778
ILMN_1802888	ZNF185	10.8519	10.9671	10.9432	10.9083	10.8881	10.7308	10.5977	10.6685	10.1093	9.82751	9.95859	10.1148	10.9176	10.3619	0.555715	1.4699	0.00911372	0.259217
ILMN_3192419	LOC100128485	6.14264	6.15005	6.42336	6.30919	5.69591	6.3958	5.89243	5.79303	5.0681	5.74393	6.38286	4.63336	6.25631	5.70068	0.555628	1.46981	0.0598336	0.515343
ILMN_1814270	LY6D	5.83086	5.42298	5.2267	5.36699	6.02462	4.99231	5.11775	4.96975	4.65313	4.33086	4.30901	4.85266	5.46188	4.90626	0.55562	1.4698	0.0463531	0.472751
ILMN_1658702	HIST1H2BJ	5.90198	5.92736	5.23272	5.29344	5.12946	5.17712	5.15895	5.74691	4.91483	4.64696	4.75601	4.74221	5.58888	5.03405	0.554821	1.46899	0.0132185	0.300937
ILMN_1862217		6.15488	6.20266	6.15339	5.72552	5.43423	5.40744	5.0872	5.2742	5.74062	5.88069	5.57637	5.63643	6.05911	5.50465	0.554466	1.46863	0.00128928	0.112753
ILMN_1808824	NEBL	6.05611	5.8292	5.72494	5.77825	5.47582	5.89324	5.62692	5.52321	5.17291	4.64336	5.07465	4.9341	5.84713	5.29303	0.554101	1.46825	0.0114569	0.284264
ILMN_3307874	AIM1L	7.70682	7.24546	7.51685	7.37292	7.22861	7.03918	6.83743	7.07223	6.94374	6.51291	6.39974	7.22245	7.46051	6.90704	0.553477	1.46762	0.00300808	0.154569
ILMN_3239397	LOC100134253	5.304	5.87231	5.95499	5.94461	5.54159	5.29233	5.52559	4.88899	4.92187	5.43202	5.67597	4.44583	5.76898	5.21552	0.553455	1.4676	0.0204317	0.358634
ILMN_1688205	KLK10	8.00276	8.05925	8.02686	8.07872	8.20991	8.01638	7.79967	8.16161	6.96405	6.7148	6.72608	7.32256	8.0419	7.48938	0.552516	1.46664	0.0716261	0.538608
ILMN_1771482	KIAA1324	5.51206	5.58448	5.7135	5.5826	5.02579	4.65689	5.14592	5.6039	5.0949	5.18289	4.75891	4.89857	5.59816	5.04597	0.552188	1.46631	0.00139349	0.114369
ILMN_1676449	SLIT2	6.62434	6.49809	6.47064	6.14958	5.68046	6.13996	5.57525	5.97321	5.77708	5.92246	5.85794	6.14727	6.43566	5.8842	0.551457	1.46557	0.000334954	0.0603014
ILMN_1687867	LOC647954	8.02903	8.12135	7.85838	8.023	7.69133	7.30684	7.61535	8.00312	6.68966	7.44278	7.51927	7.38799	8.00794	7.45704	0.550893	1.46499	0.0072313	0.235332
ILMN_1659913	ISG20	9.48488	9.36812	9.36582	9.33255	9.61179	9.11052	9.42211	9.37147	8.14987	8.18805	8.42467	8.4231	9.38784	8.8377	0.550146	1.46423	0.060409	0.516615
ILMN_1805404	GRIN1	4.74031	5.40216	4.71072	5.5949	4.37639	4.51673	4.65702	4.35827	4.65261	4.58848	4.63073	4.7274	5.11202	4.56345	0.548569	1.46263	0.00270924	0.15073
ILMN_1695316	SLC39A8	6.97437	7.02856	7.02548	7.02153	6.64886	6.64955	6.77312	6.7993	6.26188	6.12957	6.23559	6.21368	7.01248	6.46394	0.548541	1.46261	0.000945194	0.0972338
ILMN_3248811	SNORA27	5.53859	5.72975	5.58928	5.60138	5.05577	5.07179	4.85094	5.02153	5.39992	5.39722	4.61956	5.11344	5.61475	5.06627	0.54848	1.46254	0.000646855	0.0810618
ILMN_1779234	CXCL6	5.97213	5.80756	5.74472	5.7822	5.55745	5.70872	5.52759	5.67205	4.96168	4.70934	4.70649	5.38405	5.82665	5.27842	0.548233	1.46229	0.0131834	0.300465
ILMN_1753135	ALK	5.28039	5.19701	4.84876	5.45396	4.48201	4.68796	5.16809	4.39998	4.42855	5.03034	4.62821	4.35203	5.19503	4.64715	0.547884	1.46194	0.00397682	0.176109
ILMN_1653466	HES4	10.5712	10.4925	10.6133	10.4606	10.6133	10.292	10.4519	10.1645	9.57829	9.69291	9.6561	9.44684	10.5344	9.98698	0.547422	1.46147	0.0170486	0.333358
ILMN_1684306	S100A4	9.1729	8.73502	8.80581	8.94301	8.88418	8.33592	8.36648	8.30526	8.28239	8.09741	8.19207	8.47518	8.91418	8.36736	0.546825	1.46087	0.00073921	0.0869268
ILMN_1729749	HERC5	6.09578	5.97641	6.29534	6.43223	6.725	6.76203	5.92568	6.29566	5.195	5.03188	4.63925	4.65219	6.19994	5.65334	0.546603	1.46064	0.189248	0.683708
ILMN_3288717	LOC392437	8.4385	8.19311	8.31633	8.31792	7.59703	7.69519	8.00864	7.86165	7.66493	7.95893	7.8535	7.51951	8.31647	7.76992	0.546546	1.46058	5.07092e-05	0.0197114
ILMN_1704135	LOC388242	4.82828	5.07556	4.67603	5.97989	4.57078	4.52047	4.35496	4.46725	4.8578	4.63967	4.76162	4.57504	5.13994	4.59345	0.546496	1.46053	0.0115127	0.284639
ILMN_1658639	SLC46A3	6.21368	5.96427	6.25502	6.18816	5.7563	5.69617	5.26174	5.66401	5.64019	5.67961	5.668	5.5128	6.15528	5.60985	0.545426	1.45945	3.45682e-05	0.0146587
ILMN_1658498	SLC44A3	6.99085	7.35408	7.21535	7.1849	7.01376	6.86143	6.91779	6.89201	6.52257	6.13555	6.25979	6.52593	7.18629	6.6411	0.54519	1.45921	0.00388257	0.174253
ILMN_1666503	DENND2A	5.49094	5.51358	5.23813	4.97833	4.862	5.06616	5.04897	4.507	4.36369	4.9177	4.87986	4.43562	5.30525	4.76013	0.54512	1.45914	0.00280749	0.151598
ILMN_1697409	TNFRSF14	8.47831	8.65012	8.54755	8.55686	8.05158	7.63562	7.98694	8.09795	8.07285	8.20073	8.18232	7.87794	8.55821	8.01324	0.544969	1.45899	5.63786e-05	0.0211325
ILMN_2374352	DBNDD1	8.47478	8.45024	8.47518	8.35508	8.56037	8.09902	8.39331	8.50165	7.64617	7.06975	7.40581	7.47571	8.43882	7.89397	0.54485	1.45887	0.0503593	0.487466
ILMN_3229324	SGK1	8.73392	8.77904	8.74107	8.78001	8.42695	8.31287	7.95737	8.44576	8.27482	8.11981	7.92352	8.25309	8.75851	8.21427	0.544239	1.45825	7.90844e-05	0.0260388
ILMN_1716547	NAGK	10.0325	9.80921	9.73261	9.89271	9.74841	9.49149	9.66679	9.74792	8.91729	9.04997	8.92191	9.04322	9.86676	9.32338	0.543386	1.45739	0.0079018	0.243558
ILMN_1795703	C7orf20	7.41801	7.48687	7.5775	7.27879	7.1708	7.04835	7.06147	7.02657	6.46175	7.05792	6.66553	6.68374	7.44029	6.89702	0.543277	1.45728	0.000767136	0.0883679
ILMN_1690484	KIAA0895	6.39853	6.44812	6.01771	6.25763	5.81432	6.19501	5.62148	6.01551	5.81868	5.81158	4.94931	5.67961	6.2805	5.73819	0.542312	1.4563	0.00840615	0.250744
ILMN_1698772	KRT6B	11.6552	11.566	11.7163	11.8111	11.5857	11.002	11.4076	10.9496	10.6575	11.3182	11.1695	11.0688	11.6871	11.1449	0.542251	1.45624	0.00167618	0.123508
ILMN_1793025	OSAP	5.5949	5.15498	5.23378	5.21373	4.69648	4.66277	4.92669	4.50926	4.49383	5.09017	5.21392	4.4664	5.29935	4.75744	0.54191	1.4559	0.00237397	0.143616
ILMN_1789436	C1orf218	7.3621	7.59521	7.66064	7.46487	7.01464	7.15408	7.06425	6.98412	7.21504	6.87756	6.70786	6.81835	7.52071	6.97949	0.541217	1.4552	6.54793e-05	0.0239034
ILMN_3236765	UPLP	8.7385	8.55266	8.64543	9.02243	9.09246	8.79678	8.67813	8.70158	8.07992	7.17248	7.44694	7.6201	8.73975	8.19855	0.541206	1.45519	0.117087	0.611469
ILMN_1839719		7.61601	7.58356	7.65678	7.48364	7.06988	6.70052	6.40778	6.85519	7.17744	7.10535	7.54728	7.48891	7.585	7.04404	0.540956	1.45494	0.00839873	0.250744
ILMN_2376108	PSMB9	6.9912	6.77118	6.48482	6.98081	6.49009	6.11628	6.41397	6.18039	6.30529	6.0919	6.48264	6.04946	6.807	6.26625	0.540749	1.45473	0.000334752	0.0603014
ILMN_1661220	TRIM16	7.19236	6.80339	6.5503	6.52178	6.828	6.74056	6.59603	7.05792	5.85076	5.50017	5.39497	5.85828	6.76696	6.22834	0.538623	1.45259	0.0966409	0.583293
ILMN_1800082	B3GNT3	5.77825	5.48316	5.69273	6.16082	5.71412	5.91197	5.3284	5.2682	4.98317	5.19817	4.73453	4.78635	5.77874	5.24061	0.538129	1.45209	0.020375	0.357952
ILMN_1685934	UPK2	5.71776	5.41779	5.23135	5.50943	4.95323	5.51112	5.50171	5.14227	4.68205	4.35572	4.6901	4.61799	5.46908	4.93178	0.537308	1.45126	0.0180222	0.340462
ILMN_1761941	C4orf18	5.54435	5.46484	5.65762	5.61359	4.87942	5.41877	5.03764	4.72231	5.07192	4.94067	4.98687	5.21041	5.5701	5.0335	0.536597	1.45055	0.000188535	0.0456383
ILMN_1663787	KLK3	6.37214	6.25581	6.35108	6.05417	5.93167	6.10832	5.4103	6.14076	5.35978	5.44756	5.57982	5.79556	6.2583	5.72172	0.53658	1.45053	0.00339622	0.163882
ILMN_1785900	LOC653108	6.18094	6.59728	6.39027	6.39913	6.1412	6.03841	6.21191	5.91112	6.11628	5.52136	5.68421	5.24862	6.3919	5.85914	0.532766	1.4467	0.00612519	0.217665
ILMN_1718977	GADD45B	7.31918	7.21609	7.05155	7.20161	6.77482	6.34513	6.60112	6.40735	6.76656	6.71512	6.68304	7.02206	7.19711	6.6644	0.532706	1.44664	0.000272105	0.0541387
ILMN_1849784		5.15731	5.57508	5.9905	5.80519	5.10172	5.04925	5.32649	4.93965	5.25219	5.47869	5.18455	4.46247	5.63202	5.09938	0.532644	1.44658	0.00918095	0.259917
ILMN_1679322	SH2D4A	6.86471	7.19349	7.04033	6.90737	6.43323	6.72799	6.62782	6.64356	6.30776	6.6195	6.3565	6.04742	7.00147	6.47047	0.531001	1.44493	0.0005215	0.0717052
ILMN_2188264	CYR61	10.4872	10.5903	10.7536	10.6517	9.67987	9.96856	9.80921	9.56476	10.5308	10.4768	10.3362	10.3558	10.6207	10.0903	0.530419	1.44435	0.00949705	0.263863
ILMN_1660554	VWA1	7.13208	6.77803	7.23903	7.29778	6.84771	6.49867	6.69332	6.50521	6.63296	6.3213	6.6134	6.54258	7.11173	6.5819	0.529833	1.44376	0.000206217	0.0473073
ILMN_2388484	MAP2	6.42156	6.34429	6.39974	6.47453	5.86614	5.21969	5.80094	5.98509	6.13184	5.97458	5.9247	6.13896	6.41003	5.88024	0.529788	1.44372	0.00175031	0.126123
ILMN_1654340	UGP2	6.09654	6.99683	6.50473	6.99758	6.22207	6.42643	6.7102	6.23393	6.08871	6.26	6.47453	4.54567	6.64892	6.12019	0.528729	1.44266	0.121771	0.619121
ILMN_1714228	SPTBN1	6.37174	6.31885	5.93391	6.34728	6.06284	6.22139	5.99835	6.24949	5.16372	5.69001	5.37955	4.96047	6.24295	5.71573	0.527217	1.44115	0.0387787	0.44751
ILMN_1784967	EPB41L4B	5.39475	5.80637	5.71128	5.41444	5.22313	5.31109	5.2856	5.21149	5.14473	4.46463	4.86085	4.93535	5.58171	5.05461	0.527099	1.44103	0.00309033	0.156571
ILMN_1759792	CLIP4	7.63485	7.35259	7.55342	7.39369	6.65374	7.00415	6.80016	6.51758	7.2931	6.92464	7.47515	6.98495	7.48364	6.95668	0.526955	1.44089	0.00364622	0.169911
ILMN_3236653	RNU1-5	7.25705	7.4232	7.15929	7.1692	6.83264	7.03384	7.07103	6.88768	6.33569	6.52667	6.35088	6.77041	7.25219	6.72611	0.526081	1.44001	0.00213507	0.137896
ILMN_2394305	PDGFB	5.03419	5.36564	5.39311	5.20107	4.55198	4.71464	4.93336	4.73464	4.87411	4.56528	4.78837	4.61887	5.2485	4.72266	0.525844	1.43978	4.73173e-05	0.0185648
ILMN_3275522	LOC100133118	5.26373	5.27912	5.38405	5.72241	4.61815	5.23235	5.09295	4.8691	4.52518	4.95333	5.38223	4.42252	5.41233	4.88698	0.525352	1.43929	0.00799554	0.244547
ILMN_1672834	SSH2	6.61545	7.01464	6.93547	6.90337	6.17304	6.38141	6.05483	6.18739	6.55591	6.58963	6.3382	6.46006	6.86723	6.34256	0.524675	1.43861	0.000271273	0.0541387
ILMN_1734833	NBN	7.43826	7.72548	7.49765	7.40227	6.37154	6.47568	6.42123	6.69855	7.63935	7.31477	7.44803	7.57007	7.51592	6.9924	0.523514	1.43745	0.0551755	0.502567
ILMN_1671971	LOC644743	10.3381	10.0476	10.2616	10.1377	9.8542	9.51031	9.77276	9.81984	9.30543	9.66519	9.72267	9.73526	10.1962	9.67321	0.523029	1.43697	0.000127691	0.0363148
ILMN_1749044	PVRL4	5.784	5.98652	5.74519	5.78845	5.77035	6.19446	5.89135	5.67989	4.79911	4.74745	4.41488	4.93054	5.82604	5.3035	0.522535	1.43648	0.0958137	0.581995
ILMN_2115125	CTGF	8.21596	7.89759	7.96706	8.04751	7.3325	7.02657	7.96521	7.11944	7.44103	7.68667	7.65399	7.85733	8.03203	7.51034	0.521686	1.43563	0.00592123	0.214107
ILMN_1742410	BCL2L1	6.53047	6.29274	6.67691	6.52994	6.10074	6.02225	5.93144	6.27077	5.63535	5.91307	5.93289	6.08421	6.50751	5.98634	0.521175	1.43512	0.000198641	0.0463287
ILMN_1793770	DNAJB6	9.19344	9.2248	9.24847	9.2636	8.96948	9.06042	8.74529	8.95507	8.63378	8.30704	8.44025	8.58711	9.23258	8.71231	0.520273	1.43423	0.0011371	0.107041
ILMN_1778333	MMP24	4.88073	4.7667	5.33283	5.6608	5.02515	4.40022	4.78063	4.40695	4.58634	4.74091	4.80687	4.37465	5.16026	4.64022	0.520049	1.434	0.00702878	0.231762
ILMN_2115974	GSDM1	5.75259	5.8347	5.75827	6.11718	5.38622	5.65924	5.69918	5.39689	5.33713	5.32218	5.65135	4.31301	5.86568	5.34565	0.520034	1.43399	0.0249947	0.384963
ILMN_1869897		6.29043	6.34225	6.27186	6.04099	5.94511	5.69229	5.57728	5.65243	6.26839	6.04788	5.02274	5.52691	6.23639	5.71663	0.519757	1.43371	0.0110083	0.279409
ILMN_1787932	GPR110	6.64501	6.67261	6.76692	6.39482	6.22472	6.76346	6.62434	6.33569	6.06676	5.81383	5.39577	5.57955	6.61984	6.10052	0.519322	1.43328	0.0348649	0.431615
ILMN_2285802	SEC14L1	6.98107	7.02831	7.15408	7.14692	6.52683	6.45159	6.46466	6.71075	6.47023	6.74675	6.59308	6.50338	7.0776	6.55841	0.519187	1.43315	5.33182e-06	0.00530089
ILMN_1706390	UGT1A6	8.33263	8.29848	8.42395	8.18626	8.16941	7.91592	7.90809	7.74544	7.60081	7.72168	7.6381	7.63337	8.31033	7.7916	0.518729	1.43269	0.000157899	0.0419978
ILMN_1893667		4.91738	4.9856	5.48912	5.58196	5.1078	4.56772	4.83445	4.63714	4.85818	4.74416	4.39866	4.65023	5.24351	4.72479	0.518721	1.43268	0.00285812	0.151652
ILMN_1655206	ZBTB34	6.01576	6.66312	6.3407	6.3861	6.01502	5.77992	5.45356	5.66131	5.84174	5.88766	5.98332	6.0439	6.35142	5.8333	0.518116	1.43208	0.00102698	0.103292
ILMN_1685854	C5orf53	5.97899	6.24633	6.21368	6.28897	5.19451	5.69089	5.31804	5.18181	5.98076	6.12772	5.6971	6.1202	6.18199	5.66388	0.518111	1.43208	0.0140186	0.308933
ILMN_1753518	LOC651524	5.59587	5.86894	5.58318	6.29534	5.56041	5.81026	6.04978	5.82414	4.77422	5.35185	4.42976	4.74574	5.83583	5.31827	0.517565	1.43154	0.0894835	0.572252
ILMN_1704056	RPPH1	5.9035	6.11467	5.94989	5.94489	5.65442	5.52248	5.15713	5.59353	5.45524	5.41656	5.73306	5.15683	5.97824	5.46116	0.51708	1.43106	0.000299817	0.0573909
ILMN_1859946		9.99429	10.2118	10.1168	10.0312	9.30813	9.48247	9.53078	9.20247	9.92986	9.76568	9.76037	9.60455	10.0885	9.57304	0.515478	1.42947	0.000768304	0.0883679
ILMN_3178307	KRT18P28	5.47001	5.6769	5.71542	5.85307	5.09317	5.05033	5.23436	5.27976	5.21655	5.24862	5.37264	4.81253	5.67885	5.1635	0.515352	1.42934	0.000159171	0.0420262
ILMN_1653730	OXCT2	6.22287	6.1962	6.07503	6.18152	5.63681	5.48343	5.42745	6.03813	5.4811	5.97091	5.57955	5.61507	6.1689	5.65406	0.514847	1.42884	0.000431461	0.0651555
ILMN_1653278	MUC20	6.04672	5.7822	6.04078	5.86894	6.1939	6.06158	5.87137	6.26444	4.9683	4.43555	4.73571	4.82841	5.93466	5.41991	0.514751	1.42875	0.145623	0.644025
ILMN_1689274	NIPA1	7.39497	7.76575	7.38399	7.29605	6.60589	6.90962	6.63146	6.77189	7.17579	7.01516	7.17383	7.28185	7.46019	6.94569	0.514503	1.4285	0.00212074	0.1377
ILMN_2170814	LAMP3	5.98332	6.0883	5.93975	5.86684	6.37812	5.74519	6.08683	5.55491	4.98272	4.9834	5.05646	4.85818	5.96955	5.45573	0.513824	1.42783	0.0661492	0.527749
ILMN_1748840	CALB2	5.09317	5.17739	5.02488	5.55251	4.63195	5.03211	4.99242	5.03772	4.46195	4.59693	4.46516	4.36867	5.21199	4.69836	0.513626	1.42763	0.00374203	0.172558
ILMN_1806030	PPL	9.968	9.58672	10.0072	9.7912	10.1377	9.90384	9.92118	10.0775	8.73684	8.31287	8.43064	9.07752	9.83829	9.32475	0.513533	1.42754	0.15965	0.657658
ILMN_1681310	MFSD7	4.95003	5.27563	4.82341	5.10192	4.72418	4.56368	4.36589	4.55665	4.63318	4.40505	4.37053	4.57778	5.03775	4.52462	0.51313	1.42714	7.72031e-05	0.0259286
ILMN_2173004	RAB8B	7.27425	7.62604	7.51473	7.46876	6.83743	7.03636	7.04992	6.87235	7.41249	6.76108	6.86413	6.83387	7.47095	6.95845	0.512492	1.42651	0.000417275	0.0647694
ILMN_1701613	RARRES3	7.17538	7.05259	7.04825	7.49789	7.17801	6.91287	6.81399	6.62471	6.27077	6.24088	6.81455	6.59603	7.19353	6.68148	0.512051	1.42608	0.00630945	0.219816
ILMN_3249073	FAM25G	5.27576	5.58682	4.82637	5.20792	4.87286	4.52062	4.69651	4.46716	4.99225	4.62307	4.52923	4.99716	5.22422	4.71236	0.511863	1.42589	0.00241992	0.143752
ILMN_1668242	PHEX	6.6689	6.57812	6.59514	6.60231	5.98218	5.91894	5.71984	5.89818	6.44781	6.26137	6.24949	6.32021	6.61112	6.09975	0.511363	1.4254	0.000875072	0.0937331
ILMN_1752813	UGT1A6	8.59156	8.60097	8.8579	8.57834	8.51765	8.22675	8.27282	8.23432	8.0442	7.89871	8.05494	7.91748	8.65719	8.14586	0.511334	1.42537	0.000362393	0.0621076
ILMN_1731215	MYBPHL	5.67148	5.57865	5.79404	5.71001	5.34507	5.2303	4.90445	5.08785	5.49267	5.45275	4.68462	5.22101	5.68855	5.17734	0.511208	1.42524	0.00175517	0.126171
ILMN_1687947	HIST1H2BE	5.27399	5.51206	5.47001	5.45524	5.4128	5.3471	5.21019	5.30496	4.49164	4.62839	4.43804	4.50164	5.42783	4.91684	0.510982	1.42502	0.0227632	0.37227
ILMN_2367010	GPR126	6.79811	7.00601	6.81919	7.21007	6.22287	6.52211	6.36123	6.14727	6.75008	6.32074	6.66967	6.58774	6.95835	6.44772	0.510631	1.42467	0.000796453	0.0896408
ILMN_1765829	NUFIP2	8.6076	8.60621	8.6122	7.83466	7.95737	8.1465	7.20615	6.82775	8.6084	8.31792	8.19704	7.97752	8.41517	7.90483	0.510336	1.42438	0.0974026	0.584236
ILMN_1664978	TJP2	8.60994	8.53016	8.75341	8.64002	8.30466	8.19812	8.24545	8.29222	7.87193	7.87224	7.99592	8.21824	8.63338	8.12485	0.508533	1.4226	0.000121217	0.0353392
ILMN_1714622	TNRC6A	8.01179	7.78689	8.00531	7.9092	7.59067	7.51685	7.65997	7.94871	6.83537	7.03723	7.35294	7.41723	7.9283	7.41987	0.508426	1.4225	0.00800579	0.244547
ILMN_1654262	ZMAT3	9.33036	9.42808	9.46393	9.27122	8.67468	8.6774	8.77191	8.82051	8.72763	9.25575	9.00291	8.98926	9.3734	8.86501	0.508388	1.42246	0.000238755	0.0511389
ILMN_1769520	UBE2L6	9.44901	9.57088	9.41148	9.42296	9.67002	9.19695	8.97912	8.89651	8.92586	8.72437	8.74581	8.50916	9.46358	8.95598	0.507605	1.42169	0.00770556	0.241531
ILMN_1762764	SH3BGRL2	6.57171	6.59262	6.44615	6.55315	6.2555	6.53002	6.15099	6.32696	5.76548	5.59529	5.79287	5.85158	6.54091	6.03359	0.507322	1.42141	0.0050048	0.196362
ILMN_1800225	PPARG	7.50556	7.54233	7.47124	7.58818	7.15007	7.00601	7.23293	7.06425	6.95009	7.2438	6.98468	6.53921	7.52683	7.02138	0.505445	1.41956	0.000420664	0.0647694
ILMN_1819304		5.70352	6.22231	5.88853	6.50667	5.35662	5.66592	5.95306	5.40293	5.80519	5.80004	6.15924	4.46127	6.08025	5.57553	0.504719	1.41885	0.0685919	0.532601
ILMN_1762134	ECHDC1	5.52345	4.82121	5.50662	5.00989	4.50234	4.59693	4.99886	4.78096	4.97046	4.39853	4.92784	4.51901	5.21529	4.71187	0.503426	1.41758	0.00541038	0.204906
ILMN_1794623	NBPF9	5.04589	5.10424	4.99598	5.55226	4.51535	4.64868	5.28545	4.59817	4.70193	4.4002	4.63961	4.58561	5.17459	4.67188	0.502718	1.41688	0.00385036	0.17384
ILMN_1794782	ABCG1	6.80113	6.80726	6.72289	6.71338	5.79592	5.85055	5.82526	5.90128	6.71907	6.47691	6.57903	6.92512	6.76117	6.25914	0.502026	1.4162	0.0310186	0.41404
ILMN_1661363	CDC14B	5.42298	6.22912	6.06221	6.47603	5.5034	5.71741	6.03159	5.64081	5.4489	5.80278	5.88969	4.33906	6.04759	5.5467	0.500881	1.41508	0.0830539	0.559827
ILMN_1803279	TMED5	9.45006	9.52147	9.51187	9.39517	9.04841	9.1602	8.97144	8.96574	9.10078	8.93226	8.86267	8.71513	9.46964	8.96958	0.500067	1.41428	1.90503e-05	0.0101357
ILMN_1787345	FKBP11	9.43971	9.56379	9.4984	9.39168	8.73548	8.55547	8.8236	8.77775	9.05404	9.48319	9.42003	8.94301	9.47339	8.97407	0.499325	1.41355	0.00581191	0.212017
ILMN_1810941	COMT	7.66886	7.71879	7.84415	7.72482	7.3832	6.92343	7.31171	7.01576	6.87235	7.59765	7.55626	7.26077	7.73916	7.24014	0.499016	1.41325	0.00208788	0.137294
ILMN_3273491	LOC100130332	6.66335	7.19516	6.7696	7.37308	6.68592	6.94374	6.97064	6.5654	6.19841	6.91872	6.62169	5.1083	7.0003	6.5016	0.498693	1.41293	0.109962	0.601865
ILMN_2206126	RAET1L	6.01664	5.25284	6.12428	6.24004	6.12111	5.97295	6.29194	5.98627	4.88725	4.55036	4.67962	4.79312	5.90845	5.41033	0.498123	1.41237	0.180635	0.677456
ILMN_1748970	PRR15L	6.69855	6.29072	6.54149	6.51041	6.44248	6.35182	6.40445	6.74824	5.56382	5.72659	5.37005	5.49267	6.51029	6.01252	0.497775	1.41203	0.0588751	0.512576
ILMN_1705107	SDCBP2	8.38166	8.30211	8.32195	8.13919	8.13141	7.71698	7.80461	7.86547	7.85962	7.51808	7.42795	8.0001	8.28623	7.79053	0.495701	1.41001	0.00081581	0.0906049
ILMN_2205963	C10orf54	6.21461	6.6673	6.18674	6.12726	5.7524	5.60913	5.96613	5.1049	6.208	5.92284	6.01108	5.85412	6.29898	5.80357	0.495402	1.40971	0.0111847	0.28083
ILMN_1759513	RND3	9.59592	9.75061	9.71076	9.61835	9.53867	9.81308	9.36055	9.39205	9.04112	8.70489	8.82464	8.71584	9.66891	9.17385	0.495056	1.40938	0.019983	0.35392
ILMN_2409078	SNHG10	5.0291	5.26096	5.44973	5.4015	4.60761	5.19065	4.76113	4.44939	4.72127	4.62055	5.41998	4.55387	5.28532	4.79056	0.494763	1.40909	0.00948034	0.263573
ILMN_1671478	CKB	8.8559	8.52425	8.79047	8.58443	8.56168	7.88836	8.19171	8.10741	8.24362	7.8243	8.11937	8.62383	8.68876	8.19504	0.493725	1.40808	0.00354627	0.167985
ILMN_2252160	UBC	6.53383	6.47023	6.37832	6.53162	6.20862	6.1976	5.89531	6.58425	5.68546	6.01633	5.88734	5.41514	6.4785	5.98626	0.492243	1.40663	0.00976581	0.266284
ILMN_1763666	ALDH3B2	8.03653	7.65997	7.63107	7.83038	8.6347	8.21221	8.02686	7.95414	6.83006	6.08705	5.83664	6.80396	7.78949	7.2982	0.491287	1.4057	0.308072	0.747192
ILMN_1736190	CYP4F3	5.5118	5.4262	5.45007	5.67802	5.28593	5.30256	4.95872	4.70408	5.39402	4.80955	4.54789	5.20107	5.51652	5.02548	0.491046	1.40546	0.00547652	0.206383
ILMN_1761797	CSTB	13.7458	13.6644	13.725	13.604	13.8406	13.7705	13.7405	13.7166	12.6172	12.6271	12.5432	12.6948	13.6848	13.1938	0.491004	1.40542	0.0956725	0.581995
ILMN_1770515	UBE2V2	9.39205	9.83567	9.59861	9.67761	8.71104	9.17618	8.75579	8.45429	9.86208	9.4129	9.40762	9.30076	9.62598	9.13508	0.4909	1.40532	0.0386342	0.447496
ILMN_1796461	PRSS8	10.8708	10.9918	10.7419	10.5735	10.5693	10.8825	10.8079	10.6402	9.89358	9.94326	10.0687	9.62526	10.7945	10.3038	0.490675	1.4051	0.0429664	0.461135
ILMN_1775883	IVL	6.05634	5.95407	5.86751	6.05869	6.16515	5.85461	5.93779	5.97853	5.37652	4.5912	5.19784	4.85159	5.98416	5.49415	0.490005	1.40445	0.0800595	0.554802
ILMN_1714364	PTK2	10.4334	10.6326	10.5135	10.4962	9.6217	9.77879	9.59932	9.36371	10.7837	10.4334	10.4557	10.2118	10.5189	10.031	0.48788	1.40238	0.0514816	0.491297
ILMN_1787657	CLDN12	8.67468	8.74959	8.7518	8.69427	8.09976	8.2358	8.06507	7.84265	8.67903	8.38933	8.44271	8.08696	8.71758	8.23017	0.487419	1.40193	0.001661	0.123462
ILMN_1810420	DYSF	5.85393	5.65497	5.98652	5.95382	5.32928	5.3233	5.50662	5.58616	5.43445	5.40675	4.76955	5.64359	5.86231	5.37496	0.487346	1.40186	0.00278372	0.151574
ILMN_1716608	NGF	5.29478	5.29689	4.97694	5.14966	4.51209	4.38765	4.48418	4.85551	4.63203	5.19979	4.60079	4.86663	5.17957	4.69233	0.487235	1.40176	0.00259996	0.14898
ILMN_1879482		6.60347	7.41487	7.02657	7.24577	6.83309	6.83662	6.90468	6.80016	6.38141	6.89861	7.1524	4.88102	7.07267	6.586	0.486669	1.40121	0.169008	0.667174
ILMN_1805449	TAPBPL	5.78241	5.47569	5.66537	5.80043	5.49033	5.21988	5.6529	4.96388	4.94114	5.10654	5.16318	5.02153	5.68097	5.19492	0.486053	1.40061	0.00205402	0.136656
ILMN_2392274	CD82	9.60896	9.36226	9.6096	9.4439	9.4563	9.26253	9.23718	9.10223	8.55437	8.79376	8.559	9.19757	9.50618	9.02037	0.485813	1.40037	0.00926211	0.26034
ILMN_1680132	CADM1	6.06865	6.63231	6.47603	5.97267	5.60616	5.67524	5.61776	5.16263	6.09261	6.23121	6.19868	5.82875	6.28741	5.80163	0.485781	1.40034	0.0226484	0.371409
ILMN_1684653	GPR115	6.53469	6.0308	6.44971	6.64089	6.07825	5.94175	5.98596	5.90104	5.58359	5.76548	5.86353	6.31295	6.41402	5.92907	0.484954	1.39954	0.00231735	0.142646
ILMN_1684210	NPAL3	8.74202	8.73485	8.75536	8.75318	8.08596	8.00656	7.80176	7.91264	8.56037	8.47831	8.46217	8.78457	8.74635	8.26154	0.484811	1.3994	0.00992876	0.266284
ILMN_3247018	SNORA67	9.00474	9.05607	8.78146	8.67302	8.54701	8.12691	8.55626	8.6523	8.14301	8.47296	8.37226	8.28199	8.87882	8.39409	0.484735	1.39933	0.000659588	0.0812299
ILMN_1696391	LEPR	5.57592	5.74519	5.39012	5.11782	4.77247	4.57889	4.95185	5.02274	4.61156	5.08205	5.67802	5.08378	5.45726	4.97267	0.48459	1.39919	0.0164399	0.328268
ILMN_3246839	LOC100132769	4.96959	5.09712	5.56105	5.26577	4.4506	5.16971	4.56462	4.69255	4.37394	5.05077	4.89857	4.71031	5.22338	4.73888	0.4845	1.3991	0.00649702	0.224282
ILMN_1741005	RG9MTD2	5.95168	5.60455	5.64228	5.08916	4.85993	4.81563	4.85245	5.13523	5.53072	5.40959	4.98279	5.11975	5.57192	5.08826	0.483655	1.39828	0.0100486	0.267354
ILMN_2379718	RAB24	8.25804	8.34858	8.17531	8.23297	8.44782	7.8337	8.06536	8.0707	7.38026	7.36371	7.51441	7.48554	8.25372	7.77019	0.483538	1.39817	0.018725	0.34562
ILMN_1723834	FLJ32011	5.68421	6.17196	5.60519	6.0462	4.90617	5.38553	5.45782	5.3471	5.53919	5.07576	5.84256	5.59324	5.87689	5.39342	0.483472	1.3981	0.00874234	0.255134
ILMN_1674390	PRKAR1B	7.88812	8.00189	7.86713	7.87757	7.38285	7.4371	7.56383	7.81145	6.99983	7.57089	7.40732	7.2324	7.90868	7.42571	0.482972	1.39762	0.00107136	0.105498
ILMN_2389445	ARHGEF10L	5.54127	4.76419	4.9563	5.04845	5.16174	4.53825	4.37553	4.67681	4.89484	4.43011	4.42673	4.25295	5.07755	4.59462	0.482932	1.39758	0.0131726	0.300465
ILMN_1754753	IL6R	6.93492	6.58513	6.84097	6.61879	6.78725	6.58425	6.44952	6.4567	5.90876	5.76577	6.08638	6.05965	6.74496	6.26229	0.482669	1.39733	0.0136346	0.304466
ILMN_2376822	SDCBP2	7.02797	6.9635	6.73667	6.69855	6.52337	6.32251	6.50717	6.54795	6.20716	6.29194	6.07825	6.51591	6.85667	6.37428	0.482388	1.39705	0.000315004	0.0583105
ILMN_1916025		5.42047	4.77983	4.63528	5.60009	4.50578	4.71845	4.6026	4.58896	4.62101	4.90105	4.5606	4.51993	5.10892	4.6273	0.481622	1.39631	0.00761063	0.239687
ILMN_1738725	LIF	5.58636	5.5984	5.66824	5.49926	5.33494	5.31504	5.30327	5.19105	4.64603	5.44049	4.66521	4.95944	5.58806	5.10693	0.48113	1.39584	0.00538036	0.204596
ILMN_1803889	LOC146439	6.13372	6.16253	5.94548	6.51797	6.77341	6.42336	5.94957	6.9434	5.17928	5.33483	4.663	4.40533	6.18993	5.70902	0.480905	1.39562	0.281396	0.73723
ILMN_1681644	BIRC3	5.32983	5.17807	5.36978	4.85738	5.00989	4.81473	5.05521	4.94951	4.54058	4.39715	4.4404	4.42229	5.18377	4.70372	0.480047	1.39479	0.006068	0.216249
ILMN_3302196	LOC732043	4.57477	4.82536	4.70579	5.32871	4.43052	4.42753	4.29745	4.34072	4.28968	4.44333	4.4815	4.32233	4.85866	4.37913	0.479525	1.39428	0.000693813	0.0836984
ILMN_2083567	PHLPP2	5.93749	5.93779	5.87478	5.79032	5.48253	5.80618	5.60497	5.82875	5.27756	5.15141	4.92552	5.16906	5.8851	5.40575	0.479348	1.39411	0.00729386	0.236074
ILMN_3238213	KILLIN	5.09638	5.86547	5.83979	6.30953	5.02528	5.49679	5.88248	5.32464	5.02477	5.28788	5.92587	4.42541	5.77779	5.29914	0.478653	1.39344	0.0910579	0.573464
ILMN_1773307	NAP1L5	6.58158	6.78444	6.58833	6.83869	6.0815	6.24949	6.33348	6.14928	6.50521	6.4581	6.38461	5.60519	6.69826	6.22086	0.477403	1.39224	0.00429338	0.182306
ILMN_2405680	CRB3	7.31208	7.17198	7.24411	7.23903	7.2835	7.04169	7.06064	7.10055	6.21946	6.75008	6.4076	6.25324	7.2418	6.76459	0.477205	1.39204	0.025513	0.386834
ILMN_1748675	TMPRSS11B	5.39703	6.08119	5.48927	5.91429	6.53677	5.16217	5.79326	5.68256	4.84321	4.55514	4.37986	4.99346	5.72044	5.2433	0.47714	1.39198	0.173672	0.672192
ILMN_2098126	CCL5	7.26655	6.94715	7.19307	7.32841	7.48861	6.95854	6.90622	7.218	6.11385	6.2791	6.41129	6.2779	7.18379	6.70669	0.477106	1.39195	0.0584297	0.511336
ILMN_1778010	IL32	6.00496	6.35108	6.04964	6.29979	6.25453	6.15689	6.26869	6.22139	5.12725	4.76181	5.56332	5.2409	6.17637	5.69935	0.477018	1.39186	0.103347	0.593727
ILMN_3236010	SCARNA11	5.2691	5.37283	5.35963	5.12051	4.83596	4.87873	4.6867	4.71767	5.14306	4.97865	4.60081	4.59054	5.28052	4.80402	0.476505	1.39137	0.000373722	0.0621076
ILMN_1765979	LOC147645	6.01865	5.91169	6.13809	6.13697	6.40889	6.09868	6.01551	6.18384	4.98176	4.93354	4.55198	5.42963	6.05135	5.57548	0.47587	1.39076	0.146631	0.644025
ILMN_1779648	HIST3H2A	7.61463	7.21954	7.46598	7.472	7.21175	7.0744	7.32256	7.23331	6.60959	6.77617	6.77803	6.73201	7.44304	6.96723	0.475809	1.3907	0.0038072	0.17384
ILMN_1777483	APOOL	6.33625	6.5384	6.41047	6.53984	5.68207	5.90747	6.19027	6.25477	5.9221	6.03974	5.97899	5.8686	6.45624	5.9805	0.47574	1.39063	0.000238102	0.0511389
ILMN_1666222	PHACTR3	7.97779	7.6941	7.6555	7.61864	7.72301	7.3521	7.21504	7.26545	7.32365	6.92693	7.1298	7.15269	7.73651	7.26109	0.475423	1.39033	0.00148972	0.117265
ILMN_3274119	LOC100130900	5.7159	5.22658	4.74192	4.53525	4.77923	4.51314	4.54835	4.53994	4.31961	4.82038	4.62328	4.49679	5.05491	4.58009	0.474824	1.38975	0.016205	0.325816
ILMN_1690040	TM7SF2	8.81621	8.57335	8.79571	8.842	8.86057	8.86633	8.9735	8.84509	7.54519	7.61148	7.71879	7.83548	8.75682	8.28205	0.474761	1.38969	0.126896	0.625511
ILMN_2210601	RNASEL	6.61013	7.08828	6.99902	6.902	6.50473	6.64773	6.51164	6.49752	6.42973	6.17831	6.37445	6.25738	6.89986	6.42519	0.47467	1.3896	0.000338989	0.0603014
ILMN_1702487	SGK	9.51873	9.67435	9.59378	9.56919	9.24745	9.28568	9.11333	9.14619	9.21221	8.91186	8.97702	9.02388	9.58901	9.1147	0.47431	1.38925	2.63515e-05	0.0121568
ILMN_1713638	NIPAL4	8.35797	8.08472	8.13112	8.14073	8.10313	7.71221	7.90842	8.1893	7.43184	7.23963	7.25831	7.79194	8.17863	7.70435	0.474285	1.38923	0.0148164	0.31468
ILMN_1741159	MAP3K8	5.94302	6.32984	6.05031	5.92547	6.66918	6.45425	6.5664	6.38566	4.72178	4.49712	4.97524	4.43591	6.06216	5.58819	0.47397	1.38893	0.30963	0.747777
ILMN_1655702	ABHD5	8.0878	8.12955	8.23187	8.20303	7.81222	8.04901	7.72054	8.02597	7.59325	7.5677	7.46743	7.27879	8.16306	7.68937	0.473699	1.38867	0.0023675	0.143616
ILMN_1756849	HIST1H2AE	4.56264	5.49315	5.18371	5.04552	4.83314	4.48385	4.77881	4.70745	4.35543	4.54076	4.36365	4.72125	5.07126	4.59804	0.473211	1.3882	0.00597046	0.214779
ILMN_1775236	LOC642313	5.1338	5.4103	5.62859	5.73306	5.05253	5.02831	5.4372	4.89838	5.07414	4.98152	4.95516	4.60095	5.47644	5.00352	0.472915	1.38791	0.00354928	0.167985
ILMN_2093343	PLAC8	5.89324	5.58616	5.61507	5.41701	5.32485	4.97975	5.01284	4.83579	5.35354	5.36586	5.53636	4.83243	5.62787	5.15518	0.472693	1.3877	0.00454303	0.186616
ILMN_1750003	CD200R1	5.13711	5.38553	5.34219	5.59133	4.84722	5.12959	5.42412	5.07861	4.68725	4.64304	4.44814	4.87523	5.36404	4.89165	0.472388	1.3874	0.00840355	0.250744
ILMN_1781636	VWA1	7.0744	6.65902	7.01639	6.82095	6.73925	6.25954	6.44561	6.60434	6.34473	6.32116	6.30776	6.34252	6.89269	6.42061	0.472078	1.38711	0.000423238	0.0648468
ILMN_1730433	CD2AP	6.22231	6.4228	6.40092	6.3842	5.82241	5.87755	6.04788	5.32501	6.31041	5.86979	5.7449	6.08638	6.35756	5.88554	0.472017	1.38705	0.0041415	0.179242
ILMN_1779147	ENC1	8.5363	8.67419	8.56463	8.57073	7.98907	8.21408	8.081	8.23695	8.00699	8.15535	8.1844	8.04856	8.58646	8.11455	0.471914	1.38695	4.26376e-06	0.00471046
ILMN_1757338	PLSCR4	4.91124	5.77201	5.66886	4.80262	5.17679	4.80137	4.87031	4.59334	4.90474	4.57886	4.84494	4.76535	5.28868	4.81696	0.471721	1.38676	0.0164442	0.328268
ILMN_2285490	PPIL3	5.40205	5.27976	5.75653	5.41068	4.73271	5.06505	5.43645	4.63738	5.15176	4.89945	5.49634	4.50978	5.46225	4.99111	0.47114	1.3862	0.0180283	0.340462
ILMN_3176146	LOC100128918	9.23362	8.88008	8.91254	8.99107	9.07703	8.69332	8.85039	8.98557	8.00138	7.76112	8.04856	8.84878	9.00433	8.53327	0.471059	1.38613	0.0643102	0.5236
ILMN_1679949	SLC25A23	9.2068	9.04322	9.17652	9.12412	8.99966	8.70237	8.76985	8.8194	8.37025	8.47872	8.50138	8.69666	9.13766	8.66729	0.470374	1.38547	0.000480356	0.0688255
ILMN_1803968	LOC641972	4.94607	5.24834	5.28304	5.28188	4.87406	4.63059	4.71624	4.60735	4.86701	4.82823	4.83344	4.39893	5.18983	4.71948	0.47035	1.38545	0.000302022	0.0573909
ILMN_2314417	HYAL1	5.54999	5.0586	5.53602	5.57339	4.8072	5.07501	4.74772	5.11208	5.08348	4.70081	4.69787	5.4517	5.4295	4.95948	0.470016	1.38512	0.00589429	0.213871
ILMN_1763529	LOC650254	5.92958	5.826	6.08773	5.73044	5.72494	5.24331	5.54314	5.19871	5.48835	5.35425	5.45682	5.37813	5.89344	5.42346	0.469982	1.38509	0.000291981	0.0567486
ILMN_1773485	QKI	5.82875	5.58801	5.8173	5.61995	5.24228	5.55882	5.28769	5.13295	5.29201	5.01767	5.34219	5.07457	5.7135	5.24352	0.469982	1.38509	0.000233682	0.0505683
ILMN_1881909		9.56643	9.45704	9.4624	8.99675	8.71686	9.23273	8.73895	8.87727	9.16775	8.83999	8.44192	9.19344	9.37066	8.90111	0.469542	1.38467	0.00737249	0.236444
ILMN_1772692	DICER1	8.45173	8.50669	8.48302	8.52377	8.21853	8.11125	8.34644	8.43981	7.61888	7.74687	7.73744	7.95843	8.4913	8.02221	0.469093	1.38424	0.00525569	0.202414
ILMN_1679391	MAMDC2	6.191	6.47099	6.10059	6.04468	5.72048	6.06191	5.49679	5.6769	5.89923	5.60533	5.72154	5.68739	6.20182	5.73369	0.468122	1.38331	0.000545725	0.0730931
ILMN_2131177	GUCY1A3	5.11082	5.31248	5.31997	4.77341	4.90788	5.00634	4.82867	4.58923	4.39247	4.36998	4.54831	4.64934	5.12917	4.66153	0.467645	1.38285	0.00377789	0.17353
ILMN_2136177	CNOT6	8.0912	8.38866	8.4322	8.3944	7.52328	8.00138	7.76824	7.69519	8.25066	7.71779	7.90809	8.0115	8.32662	7.85951	0.467101	1.38233	0.00162233	0.122937
ILMN_1809145	HRIHFB2122	6.06792	5.93805	5.89843	5.70147	4.94075	4.92078	5.62256	5.13608	5.46827	6.03917	5.93578	5.41268	5.90147	5.43451	0.466959	1.38219	0.0322282	0.419723
ILMN_1674151	GCOM1	5.51358	5.64114	5.7123	5.36618	5.20319	5.07819	5.26284	5.22329	4.94471	4.81648	5.35794	4.84445	5.5583	5.09139	0.466915	1.38215	0.000809371	0.0904637
ILMN_1784602	CDKN1A	12.8124	12.8124	12.8955	12.7308	12.37	12.4901	12.4477	12.3066	12.3929	12.3578	12.3253	12.0823	12.8128	12.3466	0.46618	1.38145	1.93147e-05	0.0101357
ILMN_1715901	FBXL17	5.2319	5.36586	5.74711	6.03219	4.93746	5.03495	4.82073	4.86223	5.25017	5.34656	5.3284	5.44559	5.59426	5.12826	0.466002	1.38128	0.010115	0.268053
ILMN_1654735	SLCO3A1	7.89893	8.00064	7.88705	7.98296	7.76255	7.48018	7.64918	7.63171	7.08081	7.2872	7.34125	7.57861	7.9424	7.47644	0.46596	1.38124	0.000892878	0.0939942
ILMN_1714108	TP53INP1	7.1304	7.22261	7.13379	7.1043	6.69874	6.97437	6.75826	6.60231	7.0795	6.41824	6.43388	6.49346	7.14777	6.68234	0.465432	1.38073	0.00153071	0.119444
ILMN_1741556	MTMR1	4.96719	5.67961	5.42823	5.36461	4.85435	4.92989	5.50727	4.76073	4.70334	4.89267	4.77463	4.73552	5.35991	4.8948	0.465109	1.38042	0.00774525	0.242002
ILMN_1655468	DSG3	10.5672	10.4311	10.525	10.373	10.6611	10.1213	10.1554	10.3901	9.57567	9.42526	9.60701	10.1506	10.4741	10.0108	0.463267	1.37866	0.0343849	0.429874
ILMN_2094952	NUAK2	7.18634	7.12848	6.94084	7.08938	6.91029	6.79524	6.97149	6.86895	6.42336	6.12131	6.21946	6.67603	7.08626	6.62327	0.462994	1.3784	0.00956076	0.263925
ILMN_3234775	SLAIN2	5.95603	6.04	6.00993	6.04964	5.41598	5.38338	5.76631	5.01025	5.88927	5.64413	5.48721	5.81214	6.0139	5.55108	0.462818	1.37823	0.00417597	0.180177
ILMN_1703955	FBXO32	8.82016	8.72125	8.75937	8.80365	9.20985	9.07644	9.19031	8.94118	7.4432	7.4232	7.45493	7.7705	8.77611	8.3137	0.462404	1.37784	0.242599	0.717932
ILMN_1695631	CHP2	4.35689	5.40924	4.67318	5.33302	4.48851	4.78973	4.36379	4.46386	4.39434	4.40879	4.52763	4.4247	4.94308	4.48267	0.460416	1.37594	0.0146743	0.313588
ILMN_1771120	TMEM45B	7.84807	7.53109	7.9294	7.7056	8.23297	7.96409	7.84156	7.81863	6.85224	6.27406	6.36476	6.99983	7.75354	7.29352	0.460023	1.37556	0.200759	0.692363
ILMN_3240962	DDRGK1	6.90872	7.03288	6.65674	6.82002	6.07872	6.57171	6.66292	6.16082	6.53734	6.6929	6.57171	5.88069	6.85459	6.3946	0.45999	1.37553	0.00841418	0.250744
ILMN_1680390	GCNT2	7.48803	6.96264	7.10619	7.0333	6.79497	7.00496	6.85049	6.85445	6.33794	6.81251	6.68983	6.15723	7.14754	6.6878	0.459744	1.3753	0.00885304	0.255965
ILMN_3294322	LOC441009	5.50085	4.75629	5.29927	5.72723	4.73084	5.04402	4.90284	5.0696	4.96181	4.74553	4.58483	4.85165	5.32091	4.86139	0.459521	1.37509	0.00768679	0.241181
ILMN_1824067	LOC728117	4.6188	4.50331	5.61923	4.95822	4.32152	4.30353	4.52107	4.25291	4.68983	4.61105	4.51116	4.51209	4.92489	4.4654	0.459495	1.37506	0.0153431	0.31865
ILMN_1725906	C1orf104	6.1412	7.12447	6.95247	7.3039	6.8349	6.58833	6.98922	6.56307	6.13339	7.05955	6.75268	4.44951	6.88051	6.42133	0.459179	1.37476	0.273733	0.73385
ILMN_1781155	LYN	9.4935	9.73432	9.61275	9.48587	9.4404	9.48656	9.25815	9.58993	8.74796	8.77063	8.7784	8.90786	9.58161	9.12249	0.459126	1.37471	0.016021	0.323714
ILMN_1900520		8.00843	8.2843	8.16089	8.24484	7.56359	7.42795	7.53559	7.40649	8.27353	7.6381	7.91191	7.96751	8.17461	7.71558	0.459031	1.37462	0.00730855	0.236198
ILMN_1709717	LRRC15	4.46083	5.51764	4.70241	5.06891	4.38798	4.52132	4.62497	4.42559	4.42644	4.54502	4.32023	4.57847	4.93745	4.47875	0.458696	1.3743	0.00778624	0.242002
ILMN_2341548	MYO5B	5.6888	5.96271	5.73484	5.85593	5.85076	5.68324	5.51423	5.51842	5.6737	5.03134	4.74917	4.79967	5.81057	5.35257	0.458005	1.37364	0.0358871	0.435177
ILMN_1699989	BNIPL	7.9688	7.68122	7.56214	7.74544	8.31242	7.9268	8.02936	7.95513	6.64072	6.24679	6.3667	6.78098	7.7394	7.28236	0.457039	1.37272	0.248353	0.721332
ILMN_1660436	HSPA1B	10.6188	10.7957	10.6638	10.5712	10.5393	10.4456	10.5553	10.5162	9.86589	10.0839	9.85899	9.77879	10.6624	10.2055	0.456897	1.37259	0.0126848	0.296276
ILMN_1676194	LOC650517	5.49315	5.91715	4.99829	5.38203	4.88249	4.55459	4.77218	4.90972	5.09478	5.14628	5.37769	5.18844	5.44765	4.99077	0.456882	1.37257	0.0151153	0.316831
ILMN_1662973	CD82	7.96259	7.80646	8.08871	8.01263	7.6614	7.72236	7.90556	7.77349	6.84832	7.54519	7.26135	7.36916	7.9676	7.51085	0.456744	1.37244	0.0130617	0.299643
ILMN_1899886		5.14654	4.50879	5.18886	5.3364	4.53185	4.68624	4.56643	4.36585	4.37736	4.62635	5.00439	4.54907	5.04515	4.58844	0.456708	1.37241	0.00721233	0.234897
ILMN_1673299	ZNF80	4.95905	5.23162	5.70186	5.22313	4.7752	4.83012	4.9131	5.07679	4.52509	4.9641	4.70085	4.79758	5.27891	4.82285	0.456062	1.37179	0.00261053	0.149057
ILMN_2146418	CRIM1	7.32762	7.34978	7.51787	7.32256	6.7507	6.68123	6.90408	6.43165	7.15514	7.35665	7.12266	6.98981	7.37946	6.92399	0.455465	1.37123	0.00606787	0.216249
ILMN_1816070		5.34145	5.85652	5.7048	5.27359	4.91483	4.97515	5.24278	5.09646	5.25578	5.65528	5.15638	4.41396	5.54409	5.08883	0.455264	1.37103	0.0249572	0.384764
ILMN_1724453	LOC653711	5.6772	4.95293	4.89066	4.95882	4.54149	4.59191	4.72822	4.64633	4.79094	4.67855	4.62628	4.71449	5.1199	4.66477	0.455125	1.3709	0.0022653	0.140815
ILMN_1737426	PCMTD1	7.77654	8.21337	7.75609	8.15156	7.50052	7.63171	7.42773	6.99004	8.04052	7.53535	7.54943	7.47984	7.97439	7.51939	0.454994	1.37078	0.00943592	0.262686
ILMN_1763972	TJP2	6.62197	6.10468	6.47796	6.59603	6.38461	5.8686	5.43871	6.55423	5.55863	6.13429	6.12215	5.90312	6.45016	5.99554	0.454617	1.37042	0.0294197	0.405607
ILMN_1781691	TRAK2	7.97722	8.05368	7.90203	8.12168	7.46201	7.53237	7.19081	7.78142	7.53405	7.63171	7.71411	7.62644	8.01365	7.55911	0.45454	1.37035	0.000327738	0.0600821
ILMN_3176937	LOC100129095	4.44293	4.91207	5.22142	5.46638	4.587	4.48387	4.53477	4.50391	4.90819	4.45872	4.59785	4.37522	5.0107	4.55619	0.45451	1.37032	0.00984618	0.266284
ILMN_1784287	TGFBR3	5.57559	5.95784	5.78703	5.62404	5.23362	5.11814	5.42604	5.2377	5.37157	5.3357	5.52902	5.00153	5.73613	5.28166	0.454462	1.37027	0.000511927	0.0709283
ILMN_3305938	SGK1	8.76247	8.8531	8.79889	8.94603	8.41899	8.46854	8.25587	8.49208	8.47383	8.23187	8.30781	8.44025	8.84012	8.38616	0.453967	1.3698	1.30082e-05	0.00814151
ILMN_1753143	RHPN2	8.83139	8.76866	8.81424	8.83296	8.51476	8.6838	8.49333	8.5363	8.34227	7.80382	8.34905	8.13989	8.81181	8.3579	0.45391	1.36975	0.00370344	0.172176
ILMN_1753584	KRT8	9.67085	9.47487	9.7681	9.58107	9.27038	9.30399	9.20482	9.37519	8.80631	9.1303	9.00613	9.2636	9.62372	9.17009	0.453632	1.36948	0.000492086	0.0694384
ILMN_2079285	ATP5L	8.42254	8.41023	8.29442	8.26936	7.46359	7.46271	7.12428	7.33395	8.54955	8.49006	8.53113	8.21039	8.34914	7.89571	0.453428	1.36929	0.116519	0.611009
ILMN_2262362	ABCG1	4.70582	5.29233	5.0936	5.30881	4.76486	4.83752	4.45805	5.03897	4.39055	4.6251	4.6074	4.45471	5.10014	4.64714	0.452996	1.36888	0.00468864	0.190178
ILMN_1805271	ZNF721	6.61211	6.61915	6.81053	6.66649	6.34655	6.38111	6.19171	6.30919	6.00526	5.96352	6.35351	6.24232	6.67707	6.22415	0.452926	1.36881	0.000160422	0.0420917
ILMN_1882590		8.1844	8.14361	8.29284	8.10053	7.77436	8.13	8.13255	7.90276	7.40952	7.4996	7.46359	7.50825	8.18034	7.72758	0.452764	1.36866	0.00652656	0.224324
ILMN_2299795	CPM	5.64736	5.73976	5.78175	6.12607	5.29266	5.9403	5.73282	5.49741	5.52217	5.01604	5.44572	4.52242	5.82374	5.37119	0.452545	1.36845	0.046754	0.47376
ILMN_2240109	NR1I2	5.37889	4.61367	5.01973	5.12214	4.4063	4.39671	4.44288	4.61701	4.7432	4.64246	4.70005	4.70251	5.03361	4.58139	0.452218	1.36814	0.0021488	0.13826
ILMN_1695864	LOC652669	5.93474	5.65661	6.12047	6.09045	5.46214	5.75342	5.60725	5.62929	5.64686	4.92858	5.41177	5.54779	5.95057	5.49839	0.452182	1.36811	0.00490883	0.19423
ILMN_1733519	HMGB3	7.85838	7.9974	8.12295	8.03403	7.63249	7.86591	7.67625	7.67288	7.63055	7.51393	7.34677	7.07587	8.00319	7.55183	0.451359	1.36733	0.002184	0.138291
ILMN_1849745		4.8176	4.76744	4.69297	5.24912	4.50058	4.43413	4.30184	4.35117	4.42033	4.44381	4.60091	4.39171	4.88178	4.43056	0.451221	1.3672	0.00030393	0.0574744
ILMN_1701991	SYNJ1	5.90482	6.43894	6.03055	6.55226	5.34785	5.57289	5.91677	6.11649	6.20349	5.3413	5.85009	5.89843	6.23164	5.78092	0.450724	1.36673	0.0226927	0.371699
ILMN_2371055	EFNA1	10.2453	10.2427	10.268	10.1799	10.1483	10.2496	10.0985	10.1175	9.40226	9.36161	9.48958	9.39925	10.234	9.78333	0.450666	1.36667	0.0267004	0.392325
ILMN_1691341	IL7R	5.72817	5.04024	5.59072	5.66559	5.2843	5.05952	5.20121	5.19805	5.2759	4.70854	4.66439	5.05253	5.50618	5.05555	0.450627	1.36663	0.00873852	0.255134
ILMN_2353978	ACOT11	5.14828	5.59545	4.75781	5.46656	5.04366	4.75941	5.08863	4.77844	4.88111	4.53965	4.73166	4.51241	5.24202	4.79187	0.450154	1.36619	0.00912343	0.259317
ILMN_3256674	LOC100128485	5.62148	5.57289	5.50745	5.83589	5.09066	5.07333	5.2817	4.97592	5.12143	5.44081	5.54671	4.94617	5.63443	5.18459	0.449836	1.36589	0.00147152	0.116508
ILMN_1661427	RFNG	5.89378	5.80433	5.71412	6.2113	5.51764	5.28601	5.69638	5.55445	5.14135	5.45344	5.17663	5.82946	5.90588	5.45692	0.44896	1.36506	0.0044155	0.184813
ILMN_2241124	GPR110	7.05504	6.67332	6.68049	6.65615	6.49543	6.77235	6.66696	6.55357	5.83044	6.05742	5.90104	6.26375	6.76625	6.31762	0.44863	1.36474	0.0214008	0.363401
ILMN_3200140	LOC645638	8.13141	7.85599	7.80934	8.30024	9.23464	8.73599	8.77442	8.64241	6.60434	5.70272	6.28192	6.63036	8.02425	7.57585	0.448395	1.36452	0.481007	0.80371
ILMN_2381603	ING3	5.82215	6.17055	5.99236	6.45961	5.24205	5.97091	5.5569	5.30964	5.76297	6.05801	6.09074	5.31267	6.11117	5.66299	0.448184	1.36432	0.0263152	0.390059
ILMN_2353327	RNF38	5.58062	5.95679	5.64398	5.21767	5.34207	5.49575	5.53532	5.14702	4.76479	4.90172	4.84341	5.18315	5.59976	5.15165	0.448113	1.36425	0.0157417	0.322283
ILMN_1724410	USP46	6.91618	6.85662	6.84583	6.89154	6.64423	6.8431	6.63343	6.55294	6.21191	6.22738	6.0476	6.27764	6.87754	6.42978	0.44776	1.36392	0.00396844	0.175924
ILMN_1703886	SLC16A2	7.70344	7.41385	7.63848	7.52178	7.01338	7.4584	7.15046	7.07341	7.02748	6.83922	6.93916	7.47775	7.56938	7.12241	0.446977	1.36318	0.00200907	0.135343
ILMN_1808508	KITLG	6.76792	6.93751	6.77291	6.92209	6.11174	6.42574	6.06628	6.07267	6.90337	6.65867	6.59179	6.39622	6.85011	6.40331	0.446796	1.36301	0.00818618	0.247511
ILMN_1679106	LOC644919	5.79833	5.29063	5.53685	5.80882	5.32956	5.113	5.61856	5.10696	5.03291	4.88708	5.28514	4.92334	5.60866	5.16207	0.446586	1.36281	0.00536668	0.20426
ILMN_3244029	ANKRD52	6.68592	6.43414	6.54328	7.01776	6.09976	6.33506	6.52777	6.63701	6.28575	5.78676	5.99755	6.1199	6.67027	6.22369	0.44658	1.36281	0.0101401	0.268068
ILMN_1707124	TFPI	6.32142	6.49172	6.63883	6.63317	6.03652	6.24315	6.20227	6.15754	6.32895	6.22428	5.68232	5.72361	6.52129	6.07483	0.446454	1.36269	0.00301334	0.154623
ILMN_1815445	IDS	7.59958	7.70115	7.71288	7.84977	7.31768	7.3298	7.39124	7.42472	7.16892	7.08828	7.10055	7.33752	7.71585	7.26984	0.446008	1.36227	6.77292e-05	0.0240962
ILMN_1737308	GLRX	9.87045	10.2482	10.1645	10.2598	9.38514	9.68279	9.39068	9.58192	10.1175	9.84335	9.92027	9.59679	10.1357	9.68981	0.445932	1.36219	0.00472454	0.191218
ILMN_1708249	NR1D1	4.5925	5.93749	4.77501	4.65431	4.62034	4.53275	4.50053	4.53404	4.39157	4.54417	4.56921	4.65947	4.98983	4.54401	0.445819	1.36209	0.0359287	0.435251
ILMN_3252446	LOC100129543	5.60785	6.32142	6.07903	6.47338	5.84486	5.74793	5.94092	4.98776	5.27742	6.09893	6.32947	5.16992	6.12042	5.67465	0.445768	1.36204	0.0855304	0.564969
ILMN_2143314	SPIB	5.63219	5.85593	5.26787	5.64579	5.00502	4.94842	5.25929	4.59266	5.37226	5.37005	5.15129	5.54063	5.60045	5.15495	0.445494	1.36178	0.0131209	0.300465
ILMN_1682599	GPRC5A	6.43468	6.3861	6.27764	6.47968	6.06049	6.14099	6.08331	6.53587	5.74346	5.63746	5.59676	5.79501	6.39453	5.94917	0.445356	1.36165	0.0096091	0.264873
ILMN_1888609		5.33655	5.83301	5.24975	5.19891	4.41932	4.95101	5.46869	4.67332	5.63039	5.10172	4.80934	4.62319	5.40455	4.95962	0.44493	1.36125	0.0507245	0.489518
ILMN_2105919	FGF2	4.95293	4.76423	5.00486	5.60058	4.4609	5.01015	4.55291	4.45771	4.71789	4.69511	4.5996	4.59333	5.08065	4.63595	0.444699	1.36103	0.00625471	0.218644
ILMN_3270473	LOC100128918	7.55897	7.20251	7.35372	7.41249	7.5477	6.98808	7.12093	7.38204	6.46466	6.47968	6.4623	7.05285	7.38193	6.93728	0.444645	1.36098	0.0414322	0.455094
ILMN_1843198		9.92685	10.1097	10.0154	9.86045	9.63576	9.89271	9.71434	9.59537	9.48009	9.36371	9.39168	9.19544	9.97812	9.53364	0.44448	1.36082	0.00142138	0.115264
ILMN_1673620	KIF26B	4.96664	4.85011	4.78197	5.29849	4.47594	4.63237	4.50438	4.45482	4.4997	4.90657	4.42042	4.34491	4.9743	4.52989	0.444412	1.36076	0.00129328	0.112753
ILMN_2201678	FSTL1	8.60172	8.90186	8.78191	8.74275	8.31932	8.67776	8.25707	8.30166	8.30166	8.02504	8.16581	8.45866	8.75706	8.31337	0.443685	1.36007	0.00074479	0.0872751
ILMN_3230300	LOC729143	5.50213	5.67802	5.77775	6.14347	4.91666	5.45057	5.57139	5.82583	5.44016	4.7216	5.01183	5.72552	5.77534	5.33295	0.442397	1.35886	0.0426538	0.460234
ILMN_1798458	KIAA1026	6.97064	7.03572	7.07195	6.88129	6.85074	6.8349	6.62627	6.77735	6.24814	6.30981	6.21065	6.53103	6.9899	6.54861	0.441288	1.35782	0.00391569	0.174578
ILMN_1677843	RAB24	9.43383	9.22162	9.22739	9.17528	9.38836	8.98557	9.1466	8.88867	8.42874	8.63149	8.54701	8.57116	9.26453	8.82345	0.441079	1.35762	0.0144393	0.312709
ILMN_1699778	NKIRAS2	5.34797	5.35753	5.76658	5.31841	4.68546	4.73395	4.91101	5.12496	5.10967	5.24619	4.85524	5.38841	5.44762	5.00686	0.440763	1.35732	0.00543008	0.205185
ILMN_1657708	MGLL	7.11811	6.52874	6.95009	6.92085	7.01887	6.50617	6.36515	6.81294	6.39622	5.93827	6.09615	6.37866	6.87945	6.43905	0.440397	1.35698	0.0254694	0.386834
ILMN_2400759	CPVL	5.27505	5.18481	5.2802	5.36634	4.64823	5.44173	4.75015	5.43915	4.56898	4.74212	4.41498	4.68609	5.2766	4.83643	0.440172	1.35677	0.0268116	0.392736
ILMN_1678143	ARHGDIB	10.3896	10.4376	10.4274	10.4476	9.71481	9.92027	9.75792	9.8561	10.2587	10.235	10.2427	9.89873	10.4255	9.98554	0.440006	1.35661	0.0013053	0.112753
ILMN_1801999	LOC644474	4.63145	5.73827	4.68576	4.81225	4.40354	4.816	4.39153	4.54577	4.50209	4.56218	4.63252	4.36344	4.96693	4.52713	0.4398	1.35642	0.0214448	0.363401
ILMN_1793474	INSIG1	10.4137	10.5424	10.5862	10.3182	9.81047	10.145	9.80395	9.84527	10.2249	10.2236	10.3491	9.803	10.4651	10.0257	0.439459	1.3561	0.00217693	0.13826
ILMN_1801610	METRNL	6.65104	6.39913	6.60909	6.36584	6.89615	6.60932	6.51955	6.81835	5.28268	5.3764	5.29673	5.74144	6.50627	6.06758	0.438698	1.35538	0.190078	0.68464
ILMN_2133205	GPX2	9.5108	9.20482	9.25875	9.50389	8.83958	8.55311	8.76363	9.16083	9.0565	8.93446	8.97912	9.16556	9.36956	8.9316	0.437963	1.35469	0.00166231	0.123462
ILMN_1809522	NACC2	7.42679	7.52071	7.45997	7.36114	7.18727	7.35294	7.26103	7.34492	6.78129	6.98438	6.90768	6.21572	7.44215	7.0044	0.437748	1.35449	0.0253901	0.386834
ILMN_3263974	KRT18P13	10.2999	10.1156	10.2178	10.145	9.7681	9.75876	9.88657	9.86272	9.34813	9.88704	9.77351	9.77276	10.1946	9.7572	0.437367	1.35413	0.000331917	0.0603014
ILMN_2098418	LOC652968	7.24483	7.27001	7.57586	7.253	7.21954	7.44456	7.22192	7.33987	6.31422	6.28969	6.62863	6.73011	7.33592	6.89857	0.437356	1.35412	0.0608358	0.517273
ILMN_3307841	AGR2	8.95948	9.32267	9.16265	9.23718	9.11705	9.23405	9.13214	8.84935	8.63191	8.10815	8.3731	8.42011	9.17049	8.73323	0.437263	1.35403	0.039826	0.450106
ILMN_1755643	MGAT4A	5.14178	5.45082	5.43235	5.50642	5.13069	5.37791	5.1213	5.26327	4.60714	4.76123	4.45667	4.84785	5.38284	4.94576	0.437084	1.35386	0.0153484	0.31865
ILMN_1737514	KYNU	8.99168	9.32392	9.09376	9.25638	9.32185	9.37461	9.38563	9.37726	8.31173	8.04019	8.0912	7.93457	9.16644	8.72963	0.436805	1.3536	0.178589	0.676575
ILMN_2237428	SCD5	7.2731	7.51037	7.67247	7.54547	7.21917	7.32325	7.27468	7.23568	6.9912	6.71664	6.88768	6.86778	7.50035	7.06451	0.435842	1.3527	0.00274202	0.150866
ILMN_1754423	C3orf23	5.56478	5.78751	5.40091	5.38749	4.97932	5.02538	5.15533	4.85716	5.81313	5.06665	5.05308	4.84482	5.53517	5.09936	0.435812	1.35267	0.0126246	0.295921
ILMN_1810782	SH3KBP1	8.71894	8.72724	8.73895	8.76445	8.26581	8.3914	8.23226	8.17074	8.38966	8.40647	8.34534	8.2169	8.7374	8.30232	0.435074	1.35198	5.87443e-06	0.00530089
ILMN_1729216	CRYAB	7.51163	7.15484	7.03835	7.48654	7.86591	7.21917	7.00947	7.16343	6.63815	6.15689	6.15673	6.69332	7.29784	6.86288	0.434954	1.35187	0.124354	0.622006
ILMN_3202024	LOC392437	11.4574	11.1995	11.1825	11.1432	10.557	10.5512	10.9207	10.8917	10.7382	10.7566	10.8718	11.1995	11.2457	10.8108	0.434843	1.35176	0.00164781	0.123195
ILMN_2397294	PLCB4	5.1928	5.09618	5.60009	5.19684	5.26807	4.46767	4.48898	4.46032	5.11778	4.65901	5.2734	4.95809	5.27148	4.83666	0.434812	1.35173	0.0273475	0.395396
ILMN_2092933	ADAMTS4	4.99932	4.93428	4.97443	4.63303	4.51992	4.3456	4.53329	4.42068	4.4778	4.81341	4.32067	4.17913	4.88526	4.45131	0.433952	1.35093	0.0011519	0.1071
ILMN_1687757	AKR1C4	10.9347	10.7973	10.6251	10.8124	10.4352	10.3292	10.3916	10.4023	10.4721	10.1573	10.1528	10.5316	10.7924	10.359	0.433366	1.35038	0.000164943	0.0427438
ILMN_1790014	METRNL	6.28323	6.23685	6.84621	6.46035	6.57356	6.48985	6.59728	6.57356	5.04059	5.6343	5.64294	5.64039	6.45666	6.02406	0.4326	1.34966	0.146218	0.644025
ILMN_2384561	TJP2	7.08029	6.89066	6.95452	6.7313	6.50858	6.56847	6.25898	6.85376	6.34156	6.41258	6.38692	6.52435	6.91419	6.4819	0.432291	1.34937	0.00079599	0.0896408
ILMN_3209399	LOC399965	7.14119	7.6288	7.54572	7.38911	6.80396	6.90659	7.18185	7.29733	6.59041	7.17744	7.14046	6.85336	7.42621	6.99392	0.432282	1.34937	0.00536474	0.20426
ILMN_1757437	UMPS	5.15578	5.48885	5.62228	5.79362	4.78051	4.76528	5.22368	5.21767	5.57003	5.19195	5.02659	4.89069	5.51514	5.0833	0.431835	1.34895	0.0122047	0.291782
ILMN_3295101	LOC100132369	5.48275	5.04158	5.45904	5.11895	4.84682	5.04272	4.47732	4.80515	5.24472	4.65327	4.96544	4.71711	5.27558	4.84407	0.431513	1.34865	0.00578366	0.211318
ILMN_1746408	MIDN	9.95802	9.89358	9.84883	9.7681	9.73712	9.40573	9.73014	9.75307	8.91217	9.31203	9.29981	9.33659	9.86713	9.43583	0.431302	1.34845	0.00759772	0.239687
ILMN_1774211	FLJ45032	5.3233	5.1662	4.65397	5.25051	4.51694	4.75576	4.65083	4.51235	4.58071	4.99016	4.7111	4.62412	5.0985	4.66775	0.43075	1.34793	0.0030207	0.15465
ILMN_1851492		7.37924	7.21007	7.4271	7.03428	7.07369	6.84	7.07147	6.99289	6.65044	6.68983	6.43165	6.92024	7.26267	6.83378	0.428899	1.34621	0.00338029	0.163677
ILMN_1712632	XDH	7.85697	7.88763	8.14134	7.94081	7.7772	7.62842	7.76145	7.89927	7.09019	7.4271	7.32365	7.31674	7.95669	7.528	0.428685	1.34601	0.00740219	0.237064
ILMN_1739301	LOC643815	5.12946	5.42563	4.50221	4.7122	4.25629	4.74732	4.55288	4.54746	4.57323	4.60541	4.47325	4.35406	4.94238	4.51374	0.428638	1.34596	0.0101972	0.268733
ILMN_1880103		6.74403	7.12715	6.77458	6.88403	6.74287	6.0209	6.37495	6.27445	6.10661	7.02902	6.57412	6.5103	6.88244	6.45415	0.428292	1.34564	0.0190664	0.348198
ILMN_1869087		8.19311	8.06063	8.30739	8.05746	7.52358	7.60553	7.58887	7.49815	7.9352	7.7362	7.92315	8.00398	8.15465	7.72683	0.427816	1.3452	0.00123714	0.111147
ILMN_1719199	TULP3	5.94461	5.99558	5.81133	6.05498	5.44572	4.82433	5.0084	5.37318	5.91409	6.01219	5.7209	5.89997	5.95163	5.52485	0.42678	1.34423	0.0520577	0.492766
ILMN_1663281	ZNF702P	6.99513	6.9492	6.81529	6.85248	6.23207	6.69372	6.28969	6.61306	6.48412	6.63503	6.33224	6.53125	6.90303	6.4764	0.426626	1.34409	0.000397116	0.0640809
ILMN_2349831	DICER1	6.28246	6.34306	6.11174	6.46591	6.02867	6.32359	6.20146	6.09289	5.34145	5.39738	5.80756	5.80211	6.30079	5.87439	0.426403	1.34388	0.0249106	0.384422
ILMN_3249578	LOC100132394	10.1351	10.1921	9.71481	9.20109	9.58544	9.38563	8.99268	9.82372	8.95434	9.43588	9.32267	9.57508	9.81078	9.38443	0.426346	1.34383	0.0425597	0.459543
ILMN_2388874	GRHL3	6.11435	6.417	6.31261	6.31601	6.2975	6.12367	6.07793	5.99447	5.41897	5.46124	5.3757	6.16311	6.28999	5.86408	0.425918	1.34343	0.0303086	0.409655
ILMN_3246401	AIF1L	8.48056	8.48663	8.38009	8.31633	8.52125	8.39612	8.18529	8.52801	7.8743	7.48018	7.6271	7.30793	8.4159	7.99002	0.42588	1.34339	0.0724625	0.540138
ILMN_1730084	COMT	11.5677	11.6511	11.6511	11.5199	11.2641	11.0852	11.2603	11.0311	11.0376	11.316	11.1995	11.1803	11.5975	11.1718	0.425675	1.3432	2.56608e-05	0.0121042
ILMN_1861437		4.98873	4.86038	4.82692	5.36138	4.3729	4.642	4.53021	4.45403	4.82523	4.46038	4.8293	4.55621	5.00935	4.58378	0.425571	1.3431	0.0020517	0.136656
ILMN_3294800	LOC100132787	5.56127	5.50662	5.40567	5.83443	5.96303	4.73494	4.72215	5.1039	5.22757	5.45599	4.6684	5.33741	5.577	5.15167	0.425324	1.34287	0.0597909	0.515313
ILMN_1789384	QSOX2	7.61353	7.8646	7.65836	7.71288	7.0874	7.11521	6.92262	6.93187	7.43344	7.78842	7.68986	7.33103	7.71234	7.28748	0.424862	1.34244	0.0163579	0.327346
ILMN_1812226	ICAM1	5.15055	5.64228	4.9742	5.14617	5.23614	4.76686	4.73758	5.17339	4.54668	4.8742	4.47971	4.61576	5.2283	4.80379	0.424508	1.34211	0.0158497	0.323318
ILMN_1733559	LOC100008589	9.27251	9.43438	9.27479	8.68689	9.02782	8.7184	8.40349	9.06191	8.53861	8.66752	8.79571	8.72811	9.16714	8.7427	0.424443	1.34205	0.0106346	0.275371
ILMN_1712161	BCOR	5.04241	4.58688	4.87221	6.06158	4.42807	4.90141	4.80622	4.96311	4.67738	4.70575	4.63267	4.61828	5.14077	4.71661	0.424163	1.34179	0.0571689	0.508158
ILMN_3187744	LOC100129484	5.08363	4.81525	5.54779	5.30784	4.68812	4.91055	4.82462	5.31098	4.29653	4.62225	4.856	4.60979	5.18863	4.76485	0.423774	1.34143	0.0215286	0.363401
ILMN_1748450	TAL1	5.12527	4.28136	5.43887	4.65295	4.35677	4.42332	5.31042	4.27956	4.24031	4.41895	4.29572	4.28176	4.87461	4.45085	0.423763	1.34142	0.0731996	0.542193
ILMN_1714737	ASF1A	7.08381	7.27064	6.94517	6.96142	6.52257	6.6827	6.53103	6.19785	6.9216	6.71117	6.89615	6.66998	7.06526	6.64163	0.42363	1.3413	0.00329336	0.161603
ILMN_1901666		5.44619	5.94489	5.32173	5.46757	5.59637	5.37226	5.26076	5.00359	5.09295	5.13422	4.8176	4.69828	5.5451	5.122	0.423093	1.3408	0.0176668	0.337892
ILMN_1665455	DCUN1D3	7.95293	7.91002	7.67045	7.78517	7.81746	7.69217	7.51087	7.65593	7.20943	7.35029	7.23084	6.78852	7.82964	7.40694	0.422705	1.34044	0.0181524	0.341731
ILMN_1740429	FTL	13.691	13.4533	13.5192	13.4705	13.0746	12.9925	13.2515	13.1692	12.9757	13.2816	13.0979	13.0437	13.5335	13.1108	0.422658	1.34039	6.23242e-05	0.0229512
ILMN_1794882	DTWD2	5.21122	5.15883	4.60054	4.91409	4.67855	4.44811	4.47122	4.45858	4.50253	4.585	4.65057	4.59529	4.97117	4.54873	0.422439	1.34019	0.00091689	0.0955139
ILMN_1726682	LOC146909	6.59406	6.46667	6.4281	6.82913	6.48436	6.1275	6.34655	6.12131	6.22313	5.91213	5.75494	6.2887	6.57949	6.15733	0.422163	1.33993	0.00448863	0.186162
ILMN_2217601	ANXA9	4.92544	4.66106	5.04444	5.46214	5.11356	4.82095	4.64296	5.04031	4.24131	4.31633	4.39224	4.24326	5.02327	4.60137	0.421905	1.3397	0.0427564	0.460403
ILMN_3258914	LOC100129652	5.70045	6.40199	6.18039	6.27827	6.02433	6.05611	6.10969	5.70765	5.2682	5.86374	6.21041	4.50893	6.14028	5.71863	0.421641	1.33945	0.141008	0.639443
ILMN_2268990	DRD3	5.29643	5.23517	5.63165	5.14188	5.17739	4.99986	5.2211	4.79529	4.7061	4.80987	5.05327	4.4745	5.32628	4.90467	0.421612	1.33942	0.00767841	0.241098
ILMN_2323007	CDH26	5.80957	5.88704	6.05662	5.99335	5.99472	5.63681	5.81289	5.76049	5.31841	5.08225	5.13776	5.37706	5.93664	5.51505	0.421593	1.33941	0.0178827	0.339822
ILMN_1730028	MFSD9	5.39118	4.98008	5.6968	5.09589	5.06798	5.1389	4.96326	4.71135	4.5737	5.03583	4.58865	4.87687	5.29099	4.86957	0.421423	1.33925	0.0100587	0.267354
ILMN_1750325	USP20	5.39992	4.42608	5.02128	4.69556	4.50321	4.32734	4.32086	4.54526	4.49659	4.46561	4.45777	4.59857	4.88571	4.4644	0.421309	1.33914	0.00804424	0.245094
ILMN_3200673	LOC100131765	4.64971	5.23602	4.54969	5.22805	4.55824	4.48206	4.45388	4.48486	4.3003	4.5231	4.60864	4.54612	4.91587	4.49465	0.421219	1.33906	0.00399129	0.176357
ILMN_1695745	DISP1	5.39953	5.49951	5.43386	5.32299	4.70153	5.22396	4.85926	5.08024	5.03752	4.87113	5.13082	5.03938	5.41397	4.99298	0.420992	1.33885	0.000372371	0.0621076
ILMN_1764557	FIT1	4.8478	5.25664	4.81363	5.55659	4.45525	4.81518	4.92456	4.53369	4.84274	4.92872	4.46301	4.61931	5.11866	4.69781	0.420858	1.33872	0.0107394	0.276429
ILMN_2063168	MALL	10.8308	10.7985	10.6776	10.4732	10.8335	10.5424	10.5135	10.5036	10.1069	9.69863	9.80994	10.1876	10.695	10.2745	0.420503	1.33839	0.0388228	0.44751
ILMN_1705252	KLK8	5.01862	5.10262	5.31648	4.9197	4.81927	4.85824	4.65718	4.95971	4.59432	4.34558	4.6528	4.46505	5.08935	4.66902	0.420333	1.33824	0.00222375	0.139514
ILMN_1674243	TFRC	10.6495	11.1123	11.144	10.9966	10.6158	10.9952	10.7105	10.8079	10.5472	10.2543	10.5329	9.97946	10.9756	10.5554	0.420185	1.3381	0.0205993	0.359097
ILMN_3237808	LOC100133111	5.45396	5.55352	5.03843	5.30174	4.95124	4.59425	5.36472	4.65873	5.16739	5.03347	4.76214	4.80491	5.33691	4.91711	0.419803	1.33774	0.00975347	0.266284
ILMN_1719577	C10orf67	5.64359	5.38107	5.30596	5.06099	4.86166	4.89521	4.90539	4.7263	5.24145	4.71537	5.01579	5.0674	5.3479	4.92857	0.419332	1.33731	0.00243461	0.143752
ILMN_1807767	KIAA0182	7.40409	7.7701	7.43968	7.76277	7.37062	7.25961	7.10854	7.43902	7.20097	6.73446	7.1112	7.17429	7.59416	7.17484	0.419321	1.3373	0.00344559	0.165314
ILMN_1853167		8.02874	7.32289	7.44226	7.82401	7.12246	7.62413	7.58486	7.43968	6.81251	7.03679	6.9198	7.34574	7.65447	7.23575	0.418727	1.33675	0.0280956	0.398206
ILMN_2359742	CTSB	11.8509	11.9184	11.7036	11.6741	11.2789	11.0485	11.1027	11.322	11.3551	11.7834	11.6348	11.4213	11.7868	11.3683	0.418419	1.33646	0.0043133	0.182377
ILMN_2346339	FOLR1	5.73558	5.44559	5.70045	5.6551	5.0831	5.12581	4.96897	5.29458	5.31322	5.48503	5.14046	5.31529	5.63418	5.21581	0.418374	1.33642	0.000544406	0.0730931
ILMN_1698117	DSCR8	4.54749	4.3755	4.76902	5.59761	4.45868	4.38167	4.376	4.35497	4.49988	4.44107	4.3451	4.37825	4.8224	4.40445	0.417952	1.33603	0.0234033	0.375808
ILMN_1796543	LOC651680	5.2474	5.70015	4.49575	5.01038	5.01753	4.60813	4.61187	4.6146	5.26018	4.55296	4.31388	4.58808	5.11342	4.6959	0.417514	1.33562	0.0558132	0.503893
ILMN_1674152	NFKBIB	5.5423	5.79032	6.26924	5.55352	5.21727	5.33068	5.42683	5.78751	5.03661	5.72007	5.02768	5.42811	5.78884	5.37185	0.416997	1.33515	0.023853	0.379023
ILMN_1913021		4.84696	4.74854	4.72105	5.43855	4.74859	4.60517	4.41504	4.48133	4.46795	4.56649	4.54701	4.34743	4.93877	4.52238	0.416397	1.33459	0.00389907	0.174253
ILMN_1727288	EVPL	9.41936	9.24588	9.45006	9.27479	9.67238	9.38611	9.26964	9.2938	8.74275	8.26068	8.29284	8.53474	9.34752	8.93162	0.415905	1.33414	0.11045	0.602535
ILMN_1791826	RAB25	10.4674	10.2287	10.365	10.409	10.4344	10.2287	10.373	10.3795	9.44166	9.40042	9.52554	9.83049	10.3675	9.95172	0.415811	1.33405	0.0631528	0.521672
ILMN_1744299	GPR110	6.96207	6.73255	7.03129	6.8101	6.70875	6.61447	6.43697	6.68783	6.55161	6.21882	6.02179	6.50569	6.884	6.46824	0.415761	1.334	0.00407795	0.178702
ILMN_2115534	GPR112	4.9019	4.56949	5.19265	4.97334	4.4646	4.45319	4.66972	4.449	4.67434	4.35662	4.57629	4.30545	4.90935	4.49365	0.415697	1.33394	0.0015415	0.119841
ILMN_2234526	LOC641835	5.77384	6.05251	6.08705	6.00623	6.82534	6.74147	6.18384	6.53125	4.5365	4.45732	4.48019	4.76092	5.97991	5.5646	0.415306	1.33358	0.406045	0.780855
ILMN_3297779	LOC731312	4.72916	5.60985	5.27992	5.84897	4.74863	5.02752	5.17235	4.63101	5.0145	5.14198	5.21136	4.66734	5.36698	4.95184	0.41514	1.33343	0.0366277	0.439067
ILMN_2150402	TMEM64	6.22078	6.26188	6.32469	6.29625	5.78913	5.57047	5.73087	5.612	6.24554	5.8673	5.91292	6.16196	6.2759	5.86127	0.414628	1.33295	0.0031984	0.159658
ILMN_1713124	AKR1C3	10.5843	10.5027	10.5853	10.4588	10.2374	9.87307	10.0616	9.99688	10.3229	9.73826	10.328	10.3874	10.5328	10.1182	0.414564	1.3329	0.00300108	0.154428
ILMN_3240058	LOC100134102	5.28334	4.78139	5.20052	4.94877	5.02002	4.79751	4.57741	4.54196	4.43715	4.64984	4.46483	4.62559	5.0535	4.63929	0.414214	1.33257	0.00318944	0.15959
ILMN_2267135	ST3GAL1	5.00862	5.11552	5.0679	5.53872	4.99325	4.70204	4.66021	4.76495	4.9741	4.48739	4.86279	4.70323	5.18269	4.7685	0.414192	1.33255	0.00238248	0.143616
ILMN_1771599	PLOD2	11.7925	11.8962	12.006	11.7903	11.5161	11.6301	11.5981	11.4012	11.5199	11.2688	11.2411	11.4821	11.8712	11.4572	0.414059	1.33243	0.000211552	0.0477483
ILMN_1768556	CASKIN2	4.66816	4.67533	5.26939	5.53747	4.47632	4.4376	4.49972	4.41571	4.80477	5.16739	4.54126	4.6457	5.03759	4.62356	0.414028	1.3324	0.0322646	0.419752
ILMN_1790533	PHACTR2	7.80567	8.22836	7.90952	7.65678	7.71102	7.97495	7.72329	7.48654	7.53974	7.18143	7.15609	7.12093	7.90008	7.48675	0.413336	1.33176	0.0222518	0.3693
ILMN_1803476	KCTD20	8.5678	8.28145	8.52884	8.42436	8.27412	8.04093	8.06333	8.43311	7.71328	7.82255	7.9299	8.02099	8.45061	8.03728	0.413336	1.33176	0.00350074	0.167576
ILMN_2163723	KRT7	11.3976	11.2015	11.5385	11.2603	10.8124	10.8223	11.0107	11.0591	10.8208	11.0631	10.9178	10.9852	11.3495	10.9364	0.413047	1.3315	0.00013089	0.0368786
ILMN_3250446	ZNF626	5.8273	5.59761	5.74307	5.39648	5.00697	5.83589	5.40521	5.5516	4.87481	4.86895	5.85698	4.4259	5.64112	5.22829	0.412826	1.33129	0.102979	0.593727
ILMN_1886537		4.6645	5.39703	5.29505	5.03772	4.76113	4.84445	4.80801	4.60265	4.73801	4.55707	4.56951	4.60607	5.09857	4.68586	0.41271	1.33118	0.00320945	0.16002
ILMN_2396672	ABLIM1	8.90079	8.69481	8.92586	9.02693	8.84457	8.57276	8.73647	8.71806	7.96521	8.26532	8.27312	8.41987	8.8871	8.47442	0.412676	1.33115	0.012746	0.296856
ILMN_1689378	CCRN4L	8.07485	8.2487	8.04971	7.94458	7.93068	7.7987	7.84807	8.00398	7.57991	7.49015	7.5211	7.16454	8.07946	7.66714	0.412322	1.33083	0.00903217	0.257771
ILMN_1680937	HIST1H2BC	5.80492	5.97213	6.00011	5.9504	6.00462	5.89557	6.13752	6.22256	5.087	5.2565	4.84853	4.70535	5.93189	5.51971	0.412185	1.3307	0.154593	0.651279
ILMN_1693270	SUSD2	5.27101	5.47616	5.32319	4.97843	4.95352	4.78804	5.23651	5.42786	4.6336	4.73146	4.6587	4.3712	5.2622	4.85011	0.412088	1.33061	0.0285052	0.399837
ILMN_1737314	BCL6	8.23136	8.11846	8.17195	8.35172	8.17406	8.0707	8.00897	7.67809	7.72013	7.52538	7.57405	7.69932	8.21837	7.80634	0.412034	1.33056	0.00406294	0.178231
ILMN_1830842		5.25017	5.38301	5.36832	5.83958	5.09017	4.68692	5.2952	5.24028	4.62795	5.40285	5.36744	4.67979	5.46027	5.04883	0.411444	1.33002	0.0298891	0.408014
ILMN_3289934	LOC441442	4.36309	5.04692	4.95543	5.47431	4.46023	4.52107	4.70064	4.7471	4.63783	4.30497	4.57482	4.4424	4.95994	4.54863	0.411307	1.32989	0.0181209	0.341731
ILMN_1808501	SH3KBP1	7.65359	7.57636	7.67625	7.38431	7.05259	7.19703	6.76678	7.01184	7.48251	7.21978	7.17888	7.38285	7.57263	7.16153	0.411096	1.3297	0.00302583	0.154723
ILMN_1720482	CEND1	4.69772	5.33878	5.064	5.06209	4.77363	4.76664	4.54843	4.70553	4.48616	4.63264	4.33942	4.78708	5.04065	4.62994	0.410709	1.32934	0.00280606	0.151598
ILMN_1752755	VWF	5.64598	5.4935	5.25128	5.60934	6.01145	5.83827	5.65243	5.62611	4.38221	4.27113	4.59364	4.34216	5.50003	5.08967	0.410353	1.32901	0.245631	0.719852
ILMN_1787830	RP11-49G10.8	5.16022	5.75494	5.62166	5.11887	4.43598	4.67971	5.20824	5.29738	4.83499	5.45731	4.92843	5.18655	5.41392	5.00357	0.41035	1.32901	0.041884	0.456775
ILMN_1651296	LOC143666	6.15537	5.63835	6.13064	5.9043	5.46918	5.47311	5.49171	5.37085	5.874	5.37386	5.64816	5.67506	5.95717	5.54699	0.410174	1.32885	0.00270381	0.15073
ILMN_3247939	SNORA23	4.75387	5.19314	5.22343	5.04819	4.5268	4.76047	4.51845	4.43801	4.75866	5.2409	4.39034	4.5238	5.05466	4.64468	0.409977	1.32866	0.0128562	0.297692
ILMN_2148944	ADCY4	5.13468	5.50983	5.27043	4.80586	5.0405	4.87459	4.56858	5.07106	4.59554	4.74022	4.63707	4.64179	5.1802	4.77117	0.409033	1.3278	0.00734767	0.236334
ILMN_1658383	HSPA6	5.37299	5.01216	5.12238	5.21058	4.95872	5.03022	4.80069	4.61219	4.83912	4.6478	4.65238	4.62414	5.17953	4.77066	0.408869	1.32764	0.000775755	0.0887386
ILMN_2342579	IL7R	5.05476	5.17663	5.39098	4.83998	4.51521	4.7638	4.6744	4.94457	4.80851	4.53143	4.65534	4.76058	5.11559	4.70673	0.408858	1.32763	0.00136073	0.114369
ILMN_1808732	SAA1	5.42456	5.84238	4.83572	6.11961	5.55473	5.98694	5.78676	5.78703	4.72584	4.28805	4.57698	4.46922	5.55557	5.14694	0.408625	1.32742	0.260252	0.726583
ILMN_1731287	ARFGAP3	8.67067	8.79047	8.63893	8.75014	8.00105	7.72548	7.87997	8.17573	8.56967	8.58249	8.65855	8.83887	8.71255	8.30398	0.408577	1.32738	0.0469297	0.475026
ILMN_1814823	FTL	13.4634	13.499	13.5341	13.4075	13.0292	12.8908	13.0862	13.1358	12.9255	13.1738	13.1406	13.1578	13.476	13.0675	0.408561	1.32736	3.40481e-05	0.0145855
ILMN_3283369	LOC151760	5.26316	4.71683	4.78096	5.69273	4.9021	4.63512	4.70116	4.7241	4.58883	4.54189	4.48617	5.06505	5.11342	4.70555	0.407868	1.32672	0.0255116	0.386834
ILMN_1750974	S100A9	14.2114	14.1628	14.1837	14.1037	14.2357	14.1948	14.2236	14.1578	13.3047	13.0178	13.2097	13.7166	14.1654	13.7576	0.407817	1.32668	0.0992389	0.587099
ILMN_1684461	CADPS2	5.80298	5.89557	5.2933	5.54872	4.98526	4.86085	4.79578	5.6003	5.19195	5.28971	5.55717	5.53814	5.63514	5.22739	0.407748	1.32661	0.0295667	0.406699
ILMN_2094905	COMMD10	7.39156	7.69965	7.6337	7.56881	6.97689	7.42679	6.92815	6.91385	7.61535	7.17273	7.32148	6.97437	7.57343	7.1662	0.407227	1.32613	0.0075403	0.239086
ILMN_1773742	DNAJB9	7.36033	7.56712	7.45745	7.23293	7.33679	7.43184	6.98838	7.11775	6.76792	6.86989	6.65725	6.8101	7.40446	6.99749	0.406969	1.3259	0.00998714	0.266882
ILMN_2113340	AIM1L	6.98236	6.41788	6.98838	6.60084	6.55974	6.13697	6.26244	6.53187	6.0476	6.29072	6.30381	6.59179	6.74737	6.34062	0.406749	1.3257	0.00717772	0.234315
ILMN_3230508	NCRNA00152	5.52097	5.24018	5.05805	5.52043	4.86975	5.18844	4.75883	4.78544	4.90912	5.0027	4.98176	4.93153	5.33491	4.92845	0.406459	1.32543	0.00115567	0.1071
ILMN_1785158	HERPUD2	6.27468	6.53815	6.26031	6.53955	5.87231	5.82666	5.91768	5.88219	6.21508	5.83266	6.32074	6.1071	6.40317	5.9968	0.406369	1.32535	0.00183384	0.130013
ILMN_1695590	ADRB2	9.46393	9.51369	9.44437	9.51187	9.37878	9.25875	9.22445	9.06368	9.03118	9.07316	9.02888	8.56003	9.48347	9.07736	0.406103	1.3251	0.00384048	0.17384
ILMN_2113490	NTN4	7.82223	8.0783	7.95771	8.05764	7.9949	7.70344	7.81291	7.82494	7.55064	7.04322	7.20855	7.44572	7.97897	7.57304	0.405929	1.32494	0.0198955	0.353614
ILMN_1702899	PLEKHA7	5.66775	5.62929	5.73128	5.70815	5.66689	5.84897	5.84756	5.58196	4.87355	4.5367	4.73119	5.14331	5.68412	5.27877	0.405352	1.32441	0.106893	0.598036
ILMN_2041222	FLJ40504	10.3346	10.511	10.4789	10.4768	9.93472	10.0516	10.0998	10.2587	9.81495	10.173	10.0608	9.96641	10.4503	10.045	0.405342	1.3244	0.000177326	0.0440803
ILMN_2363658	PXDN	9.68975	10.0343	9.9246	9.99047	10.0666	9.32928	9.97638	9.9175	9.10334	9.1704	9.28711	9.18588	9.90978	9.50456	0.405223	1.32429	0.0511776	0.49057
ILMN_1725338	CLDN23	6.29309	6.3867	6.26739	6.46145	6.4665	6.4281	6.53533	6.52733	5.50575	5.3812	5.14343	5.59783	6.35216	5.94818	0.403973	1.32315	0.151126	0.647371
ILMN_1746928	TMPRSS11D	7.63704	7.62296	7.45268	7.55897	7.40543	7.12398	6.7993	6.66373	7.61353	7.22903	7.23331	7.24326	7.56791	7.16395	0.403968	1.32314	0.0144614	0.312709
ILMN_1683026	PSMB10	10.4992	10.7316	10.6694	10.5862	10.3426	10.2832	10.3627	10.3381	10.0046	10.2322	10.2118	9.96727	10.6216	10.2178	0.403798	1.32299	0.000371771	0.0621076
ILMN_1708580	PDZK1IP1	5.95094	5.78175	5.8162	6.1361	7.01036	6.27744	6.61118	6.57842	4.55169	4.38456	4.34829	4.37782	5.92125	5.51747	0.403779	1.32297	0.457996	0.794904
ILMN_1678831	GCC2	5.50448	6.05533	5.60296	4.66908	4.68104	5.30211	4.98501	5.18226	5.61692	5.18226	4.55538	4.92989	5.45796	5.05436	0.403603	1.32281	0.0995369	0.587312
ILMN_2259949	BCKDHB	4.71207	4.55309	4.47638	5.47569	4.38572	4.42103	4.46163	4.40864	4.49941	4.34791	4.37257	4.31312	4.80431	4.40125	0.403056	1.32231	0.0132778	0.30161
ILMN_1686906	TP53INP2	6.52084	6.66553	6.49452	6.60058	6.21065	6.78098	6.53162	6.69278	5.93805	5.6772	5.67478	5.83496	6.57037	6.16763	0.402741	1.32202	0.0700157	0.535023
ILMN_1733998	DHRS9	9.31807	9.16129	9.36506	9.40691	9.83235	9.83709	9.58672	9.63674	8.41151	8.01128	7.99692	7.97105	9.31283	8.91046	0.402372	1.32168	0.322098	0.751649
ILMN_1800103	LOC731196	4.99157	5.0808	4.90548	5.05127	4.80455	4.73548	4.43477	4.49612	4.61284	4.83136	4.31959	4.60567	5.00728	4.60505	0.402232	1.32155	0.000830021	0.0914343
ILMN_3246805	LOC100134364	9.55572	9.47311	9.22303	9.03779	9.19389	9.04063	8.54755	9.00947	8.57205	8.92811	9.08908	8.98073	9.32241	8.92019	0.402225	1.32154	0.00888476	0.256176
ILMN_3308961	MIR1974	8.62642	9.37461	9.05361	9.0326	8.57116	9.20294	8.67115	8.27412	9.06115	8.65985	8.56348	7.95569	9.02181	8.61994	0.401867	1.32122	0.0653285	0.526539
ILMN_2348512	ZXDC	5.69837	5.95927	5.66227	6.10226	5.23602	6.01949	5.78797	5.08197	5.032	5.60616	5.35757	5.51164	5.85554	5.4541	0.401439	1.32082	0.0328685	0.421619
ILMN_1751351	FLJ90086	8.79809	8.46494	8.70194	8.57003	8.76001	8.59193	8.65627	8.37056	7.63285	7.70745	7.84666	8.29492	8.63375	8.23258	0.40117	1.32058	0.0715666	0.538608
ILMN_1787256	HCN3	5.32059	5.36486	5.92931	5.44647	5.33084	4.62972	5.28929	5.21545	5.54329	4.87958	4.79113	5.23874	5.51531	5.11475	0.400555	1.32002	0.0299144	0.408014
ILMN_1754865	LOC400455	10.1069	10.2158	10.0702	9.97748	9.42526	9.23676	9.35638	9.58733	9.83049	9.96137	10.0072	10.1324	10.0926	9.69215	0.400456	1.31992	0.0231244	0.374334
ILMN_1656501	DUSP5	8.89919	9.05293	8.88131	8.95718	8.53418	8.62383	8.45644	8.45866	8.53955	8.36262	8.63504	8.77033	8.94765	8.54758	0.400073	1.31957	0.00012102	0.0353392
ILMN_2233539	SLC39A8	6.60255	6.37378	6.38756	6.30272	6.00046	6.14552	6.00894	6.26375	6.07113	5.97182	6.21914	5.45227	6.41665	6.01663	0.40002	1.31953	0.00658769	0.225027
ILMN_1709039	RPL13	8.54118	8.45866	8.57003	8.55601	8.30621	8.28366	8.33545	8.22454	7.6555	8.27312	8.0927	7.88382	8.53147	8.13187	0.399598	1.31914	0.0042712	0.182129
ILMN_1780904	LOC390683	5.12928	4.97267	4.51207	4.83088	4.40993	4.35252	4.49615	4.2428	4.454	4.43092	4.54683	4.7599	4.86123	4.46163	0.399594	1.31914	0.00289324	0.151652
ILMN_1655930	ELL2	8.28848	8.41477	8.17435	8.24142	7.50362	8.09225	7.69196	7.60852	8.30854	7.71955	7.95175	8.16581	8.27976	7.88025	0.399507	1.31906	0.0122867	0.292847
ILMN_2411282	QSOX1	10.2198	10.268	10.1056	10.2097	10.0675	9.93403	9.81704	10.1056	9.6561	9.59248	9.57088	9.66679	10.2008	9.8013	0.399485	1.31904	0.00211988	0.1377
ILMN_2233454	SPTLC3	5.79556	5.16971	5.44519	5.59258	5.23692	4.88914	5.16052	5.23941	5.21392	4.96013	5.09242	5.02105	5.50076	5.10169	0.39907	1.31866	0.00217328	0.13826
ILMN_2342066	METRNL	6.28575	6.13184	6.28067	5.96786	6.28969	6.41923	6.43973	6.25979	5.12057	5.30581	4.9583	5.34656	6.16653	5.76746	0.399069	1.31866	0.18686	0.681937
ILMN_1747285	HFM1	5.71128	4.72325	5.40649	5.41802	5.10696	5.50106	5.19676	5.07969	4.78668	4.46295	4.53814	4.65357	5.31476	4.91573	0.399036	1.31863	0.0717438	0.538895
ILMN_1753111	NAMPT	7.86763	8.2446	8.13	7.84607	8.10443	8.06063	7.74635	7.72301	7.38231	7.62644	7.35618	6.98922	8.02208	7.62357	0.398505	1.31814	0.0438022	0.463424
ILMN_2215119	SYNJ2	5.28472	5.75187	5.5673	5.97872	4.65039	5.43596	4.86948	5.34219	5.44756	5.66775	5.40809	5.15937	5.64565	5.2476	0.398056	1.31773	0.0407223	0.452746
[truncated: 21,571 more rows]

## Sheet: Limd1_Down
PROBE_ID	SYMBOL	limd1	limd2	limd3	limd4	scr1	scr2	scr3	scr4	co1	co2	co3	co4	avgLimd1	avgCont	Diff	FC	pvals	qvals
[truncated: 24,888 more rows]

## Sheet: Sig_Up
PROBE_ID	SYMBOL	limd1	limd2	limd3	limd4	scr1	scr2	scr3	scr4	co1	co2	co3	co4	avgLimd1	avgCont	Diff	FC	pvals	qvals
[truncated: 117 more rows]

[truncated: 1 more sheets: Sig_Down]
