# Supplementary material for: A HIF–LIMD1 negative feedback mechanism mitigates the pro‐tumorigenic effects of hypoxia
Source: EMBO Mol Med. 2018 Jun 21;10(8):e8304. doi: 10.15252/emmm.201708304 (PMC6079541; doi:10.15252/emmm.201708304)
Supplement: Supplementary file 4 — Source Data for Expanded View [file EMMM-10-e8304-s009.zip]

Archive with 3 entries (2 files):
- EMM-2017-08304-source_data/
- EMM-2017-08304-source_data/Source_data_EV1.pdf
- EMM-2017-08304-source_data/Source_data_EV2.pdf
